# Supplementary material for: Sea urchin eggs contain a plastid-derived structure that contributes to their development
Source: PLoS Biol. 2026 Apr 23;24(4):e3003705. doi: 10.1371/journal.pbio.3003705 (PMC13105349; doi:10.1371/journal.pbio.3003705)
Supplement: S1 Table — (XLSX) [file pbio.3003705.s034.xlsx]

## Sheet: Sheet1
Table S1. Relative abundance of microbial groups in the developmental stages of Arbacia lixula.
	16S rRNA (Database: SILVA); bacteria																		16S rRNA (Database: PhytoRef); photosynthetic eukaryotes																16S rRNA (Database: PhytoRef); photosynthetic eukaryotes
	Phylum	Egg_1	Egg_2	Egg_3	Egg_4	Egg_5	Embryo_1	Embryo_2	Embryo_3	Embryo_5	Larva_1	Larva_2	Larva_3	Larva_4	Larva_5				Taxa	Egg_1	Egg_2	Egg_3	Egg_4	Egg_5	Embryo_1	Embryo_2	Embryo_3	Embryo_5	Larva_1	Larva_2	Larva_3	Larva_4	Larva_5		Feature_ID	Egg_1	Egg_2	Egg_3	Egg_4	Egg_5	Embryo_1	Embryo_2	Embryo_3	Embryo_5	Larva_1	Larva_2	Larva_3	Larva_4	Larva_5
	Proteobacteria	32.3	16.7	19.4	56.4	50.5	96.4	97.5	99.5	99.5	95.6	89.1	95.3	90.7	94.6				d__Eukaryota;k__Hacrobia;p__Haptophyta;c__Prymnesiophyceae;c__Prymnesiophycidae;o__Phaeocystales;o__Phaeocystales;f__Phaeocystaceae;g__Phaeocystaceae;s__Phaeocystaceae_sp.	11.2	6.2	0	0	25.4	0	0	0	0	0	0	0	0	14.3		1eb9391227984a2d279527a49539ddf7	0	0	0	0	75	0	0	0	0	0	0	0	0	0
	Bdellovibrionota	0	0.1	0	0.7	0.1	0	0	0	0	0.2	0.2	0.9	0.7	0.2				d__Eukaryota;k__Stramenopiles;p__Ochrophyta;c__Bacillariophyta;c__Bacillariophyta;o__Bacillariophyta;o__Bacillariophyta;f__Bacillariophyta;g__Bacillariophyta;s__Bacillariophyta	0	0	0	9.6	0	0	0	0	0	0	0	0	0	0		36d8511eacb3f12852f83c2791107d20	0	0	0	0	0	0	0	0	0	0	0	0	0	0
	Bacteroidota	14.4	9.9	5.7	10.9	8.2	1.3	0.6	0.2	0.4	3.2	3.8	3.1	4.9	4				d__Eukaryota;k__Archaeplastida;p__Streptophyta;c__Embryophyceae;c__rosids;o__Cucurbitales;o__Cucurbitales;f__Cucurbitaceae;g__Cucumis;s__Cucumis_sativus	0	0	0	1.9	0	0	0	0	0	0	0	0	0	0		3eaa06472599a46b61aef717a501bc83	3	0	0	0	0	0	0	0	0	0	0	0	0	0
	Verrucomicrobiota	2	1.7	1.5	0.9	2.6	0	0	0	0	0	0.1	0	0	0.3				d__Eukaryota;k__Hacrobia;p__Haptophyta;c__Prymnesiophyceae;c__Prymnesiophycidae;o__Prymnesiophycidae;o__Prymnesiophycidae;f__Prymnesiophycidae;g__Prymnesiophycidae;s__Prymnesiophycidae	0	0	4	0	0	0	0	0	0	0	0	0	0	0		0968c25c5a7ae4a9908f3ccbc7b5dac9	0	0	0	21	0	0	0	0	0	0	0	0	0	0
	Myxococcota	0	0	0	0.2	0	0	0	0	0	0	0	0	0	0				d__Eukaryota;k__Stramenopiles;p__Ochrophyta;c__Pelagophyceae;c__Pelagophyceae;o__Pelagophyceae;o__Pelagophyceae;f__Pelagophyceae;g__Pelagophyceae;s__Pelagophyceae	5.6	0	1.9	0	5.3	100	0	0	0	0	14.3	0	4.3	0		cca0c64820499ab4a59643df657745ec	0	0	0	0	0	0	0	0	0	0	0	0	0	0
	Firmicutes	44	64.3	57.8	7.6	16.1	1.5	1.3	0.2	0	0.4	4.3	0.2	1.6	0.3				d__Eukaryota;k__Hacrobia;p__Haptophyta;c__Prymnesiophyceae;c__Prymnesiophycidae;o__Coccolithales;o__Coccolithales;f__Hymenomonadaceae;g__Hymenomonadaceae;s__Hymenomonadaceae_sp.	0	0	0	0	3	0	0	0	0	0	0	0	0	0		deda1c381e6fbb3cda6b6888d864dd61	0	0	0	0	0	0	0	0	0	0	0	0	0	0
	Cyanobacteria	3.8	3.2	14.4	15	13.6	0.1	0.3	0.1	0.1	0.3	0.7	0.3	0.8	0.6				d__Eukaryota;k__Stramenopiles;p__Ochrophyta;c__Bacillariophyta;c__Coscinodiscophyceae;o__Triceratiales;o__Triceratiales;f__Triceratiaceae;g__Triceratiaceae;s__Triceratiaceae_sp.	0	0	0	0	0	0	0	0	0	50	0	0	0	14.3		9fe582a90c98ad1592cfec25111f1b61	0	0	0	15	0	0	0	0	0	0	0	0	0	0
	Actinobacteriota	2	1	0.3	2.7	1.6	0.7	0.2	0	0.1	0	1.3	0.1	0.1	0				d__Eukaryota;k__Stramenopiles;p__Ochrophyta;c__Bacillariophyta;c__Bacillariophyceae;o__Bacillariophyceae;o__Bacillariophyceae;f__Bacillariophyceae;g__Bacillariophyceae;s__Bacillariophyceae_sp.	11.2	0	0	0	0	0	0	0	0	0	0	50	26.1	21.4		801c74af41a92396253a7c5ec12f4e25	0	0	0	0	0	0	0	0	0	0	0	0	0	0
	Spirochaetota	0	0.3	0	0.3	0.1	0	0	0	0	0	0	0	0	0				d__Eukaryota;k__Archaeplastida;p__Streptophyta;c__Embryophyceae;c__commelinids;o__Poales;o__Poales;f__Poaceae;g__Hordeum;s__Hordeum_vulgare	0	0	0	0	0	0	85.7	0	0	0	0	0	0	0		b8cd4784e31bd919137cebaaf0105ed6	0	0	7	0	21	0	0	0	0	0	0	0	1	0
	Patescibacteria	0.4	0.9	0.2	0	1.8	0	0	0	0	0	0.3	0	0	0				d__Eukaryota;k__Archaeplastida;p__Chlorophyta;c__Trebouxiophyceae;c__Trebouxiophyceae;o__Chlorellales;o__Chlorellales;f__Chlorellaceae;g__Chlorella;s__Chlorella_sorokiniana	0	0	0	1.4	0	0	0	0	0	0	0	0	13	0		21afb2eda24b019af63ccad6619b545d	4	0	0	0	0	0	0	0	0	0	0	0	0	0
	Fusobacteriota	0.2	0.5	0.1	0.7	1.8	0	0	0	0	0	0.3	0	0.1	0				d__Eukaryota;k__Stramenopiles;p__Ochrophyta;c__Pelagophyceae;c__Pelagophyceae;o__Sarcinochrysidales;o__SarcinochrysidaleX;f__Sarcinochrysidaceae;g__Sarcinochrysidaceae;s__Sarcinochrysidaceae_sp.	0	18.5	0	3	2	0	0	0	0	0	0	0	0	0		dfd7b92188c970ea40f7f06243f34689	0	0	0	0	0	0	0	0	0	0	0	0	0	0
	Marinimicrobia (SAR406)	0	0	0.2	1.4	0.6	0	0	0	0	0	0	0	0	0				d__Eukaryota;k__Stramenopiles;p__Ochrophyta;c__Bacillariophyta;c__Bacillariophyceae;o__Naviculales;o__Naviculales;f__Naviculaceae;g__Naviculaceae;s__Naviculaceae_sp.	0	0	0	9.1	0	0	0	0	0	0	0	0	0	0		8a720b556be64830c9385f208d17588d	0	0	0	39	0	0	0	0	0	0	0	0	0	0
	Cloacimonadota	0	0	0	0	0	0	0	0	0	0	0	0	0	0				d__Eukaryota;k__Stramenopiles;p__Ochrophyta;c__Dictyochophyceae;c__Dictyochophyceae;o__Florenciellales;o__Florenciellales;f__Florenciellales;g__Florenciellales;s__Florenciellales_sp.	0	0	0	0	0	0	0	0	0	0	0	0	0	0		b151a234befbfb3ec9bdfe3aca4c3554	12	0	0	0	0	0	0	0	0	0	0	0	0	0
	Margulisbacteria	0	0	0	0	0.1	0	0	0	0	0	0	0	0	0				d__Eukaryota;k__Archaeplastida;p__Streptophyta;c__Embryophyceae;c__asterids;o__Lamiales;o__Lamiales;f__Oleaceae;g__Olea;s__Olea_europaea	0	9.9	0	6.1	0	0	0	0	0	0	0	0	0	0		ee595d4475e4eb0c50864be4dc94ce07	0	0	0	0	0	0	0	0	0	0	0	0	0	0
	Campilobacterota	0	0.7	0	1.8	2.4	0	0	0	0	0.3	0	0	0.8	0				d__Eukaryota;k__Archaeplastida;p__Streptophyta;c__Embryophyceae;c__asterids;o__Lamiales;o__Lamiales;f__Lamiaceae;g__Tectona;s__Tectona_grandis	15.9	0	0	0	0	0	0	0	0	0	0	0	0	0		5b96805e0968904b112f29e30856479f	3	0	0	0	0	0	0	0	0	0	0	0	0	0
	Chloroflexi	0.2	0	0	0	0.5	0	0	0	0	0	0	0	0	0				d__Eukaryota;k__Hacrobia;p__Haptophyta;c__Prymnesiophyceae;c__Prymnesiophycidae;o__Prymnesiales;o__Prymnesiales;f__Chrysochromulinaceae;g__Chrysochromulinaceae;s__Chrysochromulinaceae_sp.	0	7.4	0	0	24.6	0	0	0	0	12.5	0	0	0	0		8266398f3ef67da6336650e1248dc8bd	0	0	0	0	0	0	0	0	0	0	0	0	0	0
	Planctomycetota	0	0	0	0.1	0	0	0	0	0	0	0	0	0	0				d__Eukaryota;k__Stramenopiles;p__Ochrophyta;c__Bacillariophyta;c__Bacillariophyceae;o__Cymbellales;o__Cymbellales;f__Cymbellaceae;g__Cymbellaceae;s__Cymbellaceae_sp.	0	0	0	29.9	0	0	0	0	0	0	0	0	0	0		f2972f21736e60516de3fa13e9c1e186	0	20	65	0	0	0	3	0	2	0	0	4	0	0
	Acidobacteriota	0	0.4	0.4	0.2	0	0	0	0	0	0	0	0	0.1	0				d__Eukaryota;k__Hacrobia;p__Haptophyta;c__Prymnesiophyceae;c__Prymnesiophyceae;o__Isochrysidales;o__Isochrysidales;f__Noelaerhabdaceae;g__Emiliania;s__Emiliania_huxleyi	0	24.7	0	0	5.3	0	0	0	0	0	0	0	0	7.1		ceedff2368e64d74c801010a98614a93	0	0	0	6	0	0	0	0	0	0	0	0	3	0
	Dependentiae	0	0.2	0	0.2	0	0	0.1	0	0	0	0	0	0	0				d__Eukaryota;k__Hacrobia;p__Haptophyta;c__Prymnesiophyceae;c__Prymnesiophycidae;o__Prymnesiales;o__Prymnesiales;f__Prymnesiaceae;g__Prymnesiaceae;s__Prymnesiaceae_sp.	0	0	0	9.8	0	0	0	0	0	0	0	0	0	42.9		34c7448260e17c650a06a9765919b373	0	0	0	0	0	0	0	0	0	4	0	0	0	2
	Dadabacteria	0	0	0	0	0	0	0	0	0	0	0	0	0	0				d__Eukaryota;k__Stramenopiles;p__Ochrophyta;c__Bacillariophyta;c__Bacillariophyceae;o__Cymbellales;o__Cymbellales;f__Cymbellaceae;g__Cymbella;s__Cymbella_sp.	18.7	0	0	0	0	0	0	0	0	0	0	0	0	0		824c190c99ff5a6dc344b29573874913	15	0	0	0	0	0	0	0	0	0	2	0	0	0
	Synergistota	0.6	0	0	0	0	0	0	0	0	0	0	0	0	0				d__Eukaryota;k__Hacrobia;p__Cryptophyta;c__Cryptophyceae;c__Cryptophyceae;o__Pyrenomonadales;o__Pyrenomonadales;f__Pyrenomonadales;g__Pyrenomonadales;s__Pyrenomonadales_sp.	0	0	2.9	18.5	25.9	0	0	75	0	0	0	0	21.7	0		b62dd9b1eb3c714f08f281386f2b66f3	0	0	0	41	0	0	0	0	0	0	0	0	0	0
	Deinococcota	0	0	0	0	0	0	0	0	0	0	0	0	0	0				d__Eukaryota;k__Archaeplastida;p__Streptophyta;c__Embryophyceae;c__asterids;o__Apiales;o__Apiineae;f__Apiaceae;g__Daucus;s__Daucus_carota	0	0	0	0	0	0	0	0	0	0	0	0	0	0		77704354f89ee7be5599adb446f3e8f5	0	0	0	0	0	0	0	0	0	0	7	0	0	0
	Desulfobacterota	0	0	0	0	0	0	0	0	0	0	0	0	0	0				d__Eukaryota;k__Archaeplastida;p__Streptophyta;c__Embryophyceae;c__rosids;o__Malpighiales;o__Malpighiales;f__Lacistemataceae;g__Lacistema;s__Lacistema_robustum	0	0	0	3.5	0	0	0	0	0	0	0	0	0	0		f1fa3fe577a454ee8efd50d2656239f6	0	0	6	0	0	0	0	0	0	0	0	0	0	0
	Halanaerobiaeota	0	0	0	0.3	0	0	0	0	0	0	0	0	0	0				d__Eukaryota;k__Archaeplastida;p__Streptophyta;c__Embryophyceae;c__asterids;o__Asterales;o__Asterales;f__Asteraceae;g__Lactuca;s__Lactuca_sativa	0	0	0	0	2	0	0	0	0	0	0	0	0	0		9e6e839a606f3275bd7b243315687d76	5	0	0	0	0	0	0	0	0	0	0	0	0	0
	SAR324 (Marine group B)	0	0	0	0.1	0	0	0	0	0	0	0	0	0	0				d__Eukaryota;k__Stramenopiles;p__Ochrophyta;c__Bacillariophyta;c__Coscinodiscophyceae;o__Thalassiosirales;o__Thalassiosirales;f__Thalassiosirales;g__Thalassiosirales;s__Thalassiosirales_sp.	0	0	0	0	0	0	0	0	0	37.5	9.5	50	21.7	0		19ba45b2531ba2cdea5ae037641368b7	13	0	0	0	0	0	0	0	0	0	0	0	0	0
	Hydrogenedentes	0	0	0	0.2	0	0	0	0	0	0	0	0	0	0				d__Eukaryota;k__Archaeplastida;p__Chlorophyta;c__Chlorodendrophyceae;c__Chlorodendrophyceae;o__Chlorodendrales;o__Chlorodendrales;f__Chlorodendraceae;g__Tetraselmis;s__Tetraselmis_striata	11.2	0	0	0	0	0	0	0	0	0	19	0	0	0		0c0cbd57183100b571daf36d720c747f	3	0	0	0	0	2	0	0	0	0	0	0	0	0
																			d__Eukaryota;k__Hacrobia;p__Haptophyta;c__Prymnesiophyceae;c__Prymnesiophycidae;o__Phaeocystales;o__Phaeocystales;f__Phaeocystaceae;g__Phaeocystis;s__Phaeocystis_globosa	10.3	0	0	0	0	0	0	0	0	0	23.8	0	13	0		6ac75dab8a2007b00b5d935e3b859e1f	0	0	0	0	1	0	0	0	0	0	0	0	0	0
	16S rRNA (Database: SILVA); Cyanobacteria vs Chloroplasts																		d__Eukaryota;k__Archaeplastida;p__Streptophyta;c__Embryophyceae;c__rosids;o__Brassicales;o__Brassicales;f__Brassicaceae;g__Brassicaceae;s__Brassicaceae_sp.	0	0	1.6	0	0	0	0	0	0	0	0	0	0	0		b2a9178bc909b5c1337b4614a8571196	0	6	0	0	0	0	0	0	0	0	0	0	0	0
	Phylum: Class	Egg_1	Egg_2	Egg_3	Egg_4	Egg_5													d__Eukaryota;k__Stramenopiles;p__Ochrophyta;c__Bacillariophyta;c__Coscinodiscophyceae;o__Chaetocerotales;o__Chaetocerotales;f__Chaetocerotaceae;g__Chaetocerotaceae;s__Chaetocerotaceae_sp.	0	0	0	0	0	0	0	0	0	0	33.3	0	0	0		f36d6ed727a22bf8c1ccf4d6fea8b82e	0	0	0	0	0	0	0	0	0	3	0	4	0	0
	Chloroplast	81.06	71.68	74.55	81.99	82.95													d__Eukaryota;k__Stramenopiles;p__Ochrophyta;c__Bacillariophyta;c__Fragilariophyceae;o__Fragilariales;o__Fragilariales;f__Fragilariaceae;g__Fragilariaceae;s__Fragilariaceae_sp.	0	0	0	0	3.3	0	0	0	0	0	0	0	0	0		8d8196f90f74fa70e005785c204feab2	0	0	0	17	0	0	0	0	0	0	0	0	0	0
	Cyanobacteria: Cyanobacteriales	0	0	0	12.45	0													d__Eukaryota;k__Archaeplastida;p__Streptophyta;c__Embryophyceae;c__Pentapetalae;o__Caryophyllales;o__Cactineae;f__Cactineae;g__Cactineae;s__Cactineae_sp.	4.7	0	0	0	0	0	0	0	0	0	0	0	0	0		9cc6bf5f8815a90314a74341bae07e5b	0	5	0	0	0	0	0	0	0	0	0	0	0	0
	Cyanobacteria: Pseudanabaenales	0	0	1.19	0	0													d__Eukaryota;k__Stramenopiles;p__Ochrophyta;c__Bacillariophyta;c__Bacillariophyceae;o__Cymbellales;o__Cymbellales;f__Cymbellaceae;g__Cymbella;s__Cymbella_hebridica	0	0	0	2.3	0	0	0	0	0	0	0	0	0	0		03190b9b3038ed13d6e4aa16f7355bd7	0	0	0	0	21	0	0	0	0	0	0	0	0	0
	Cyanobacteria: Synechococcales	13.64	28.32	24.25	4.02	17.05													d__Eukaryota;k__Archaeplastida;p__Chlorophyta;c__Prasinophyceae;c__Prasinophyceae;o__Pyramimonadales;o__Pyramimonadales;f__Pyramimonadaceae;g__Pyramimonadaceae;s__Pyramimonadaceae_sp.	0	33.3	0	0	0	0	0	0	0	0	0	0	0	0		5f5580c9868e1af4bc5b3c713fb0f435	0	0	11	37	60	0	0	3	0	0	0	0	1	0
	Cyanobacteria: Gastranaerophilales	5.3	0	0	0	0													d__Eukaryota;k__Stramenopiles;p__Ochrophyta;c__Chrysophyceae-Synurophyceae;c__Chrysophyceae-Synurophyceae;o__Chrysophyceae-Synurophyceae;o__Chrysophyceae-Synurophyceae;f__Chrysophyceae-Synurophyceae;g__Chrysophyceae-Synurophyceae;s__Chrysophyceae-Synurophyceae	0	0	0	0	0	0	0	0	0	0	0	0	0	0		7a3b143c9bc7f5102f34ff104abb89db	0	0	0	0	0	0	0	0	0	0	0	0	0	0
	Cyanobacteria: Vampirovibrionales	0	0	0	1.53	0													d__Eukaryota;k__Excavata;p__Discoba;c__Euglenozoa;c__Euglenophyceae;o__Eutreptiales;o__Eutreptiales;f__Eutreptiaceae;g__Eutreptiella;s__Eutreptiella_pomquetensis	0	0	89.6	0	0	0	0	0	0	0	0	0	0	0		be8aaf8bcbf17c441d97142fd8106d60	0	0	0	10	0	0	0	0	0	0	0	0	0	0
																			d__Eukaryota;k__Stramenopiles;p__Ochrophyta;c__Pelagophyceae;c__Pelagophyceae;o__Pelagomonadales;o__Pelagomonadales;f__Pelagomonadaceae;g__Pelagomonas;s__Pelagomonas_calceolata	0	0	0	0	0	0	0	0	0	0	0	0	0	0		cd44ad930263b7b9392e6d28198c1270	0	0	0	36	0	0	0	0	0	0	0	0	0	0
																			d__Eukaryota;k__Archaeplastida;p__Streptophyta;c__Embryophyceae;c__commelinids;o__Zingiberales;o__Zingiberales;f__Musaceae;g__Musaceae;s__Musaceae_sp.	0	0	0	0	0	0	14.3	25	0	0	0	0	0	0		41c8a40de4193468a3dde39784f5350a	0	0	0	0	100	0	0	0	0	0	0	0	0	0
																			d__Eukaryota;k__Stramenopiles;p__Ochrophyta;c__Bacillariophyta;c__Coscinodiscophyceae;o__Melosirales;o__Melosirales;f__Melosiraceae;g__Melosiraceae;s__Melosiraceae_sp.	0	0	0	4.9	0	0	0	0	0	0	0	0	0	0		2ea8ce0126d9a3067f527fadd9ce970d	0	0	336	0	0	0	0	0	0	0	0	0	0	0
																			d__Eukaryota;k__Stramenopiles;p__Ochrophyta;c__Bacillariophyta;c__Bacillariophyceae;o__Bacillariales;o__Bacillariales;f__Bacillariaceae;g__Cylindrotheca;s__Cylindrotheca_closterium	11.2	0	0	0	0	0	0	0	0	0	0	0	0	0		8192baa507de01f2b1468e9eafed97b9	0	0	0	0	0	0	0	0	0	0	0	0	0	0
																			d__Eukaryota;k__Archaeplastida;p__Chlorophyta;c__Ulvophyceae;c__Ulvophyceae;o__Ulvales;o__Ulvales;f__Kornmanniaceae;g__Pseudendoclonium;s__Pseudendoclonium_akinetum	0	0	0	0	2.5	0	0	0	0	0	0	0	0	0		a7f6c58ca01d90cb6215bb32c2bf1661	7	0	0	0	0	0	0	0	0	0	0	0	0	0
																			d__Eukaryota;k__Archaeplastida;p__Chlorophyta;c__Mamiellophyceae;c__Mamiellophyceae;o__Mamiellales;o__Mamiellales;f__Mamiellaceae;g__Mamiellaceae;s__Mamiellaceae_sp.	0	0	0	0	0.5	0	0	0	0	0	0	0	0	0		1633008a63a4e6acfe21f0ffbdfccd27	5	0	0	0	0	0	0	0	0	0	0	0	0	0
																			d__Eukaryota;k__Stramenopiles;p__Ochrophyta;c__Pinguiophyceae;c__Pinguiophyceae;o__Pinguiochrysidales;o__Pinguiochrysidales;f__Pinguiochrysidaceae;g__Pinguiochrysidaceae;s__Pinguiochrysidaceae_sp.	0	0	0	0	0	0	0	0	0	0	0	0	0	0		791ffc8ae599fbffa97243e1610fd537	0	15	0	13	8	0	0	0	0	0	0	0	0	0
																																			d6429f0599bdad68586b517597732836	0	0	0	0	0	0	0	0	0	0	0	1	6	0
																																			e9c3168e0fda76443922b5ff34317208	0	0	0	0	0	0	0	0	0	0	0	0	0	2
																																			42e2c886f384ea9ae982d785c03582c0	0	0	0	0	0	0	0	0	0	0	0	0	0	0
																																			c5fa6d472445d6f468d853e3dbd08870	11	0	0	0	0	0	0	0	0	0	5	0	0	0
																																			e6eb8e198ec9dc54ec48773d678ca8a9	0	0	0	0	0	0	0	0	0	0	0	0	5	0
																																			c101dd829279785070a96da29ddf1de9	0	0	0	0	0	0	0	0	0	0	0	0	0	0
																																			904c76d5ccf98cdde558bd6025cf760a	0	0	0	0	0	0	0	0	0	0	0	0	0	0
																																			2727fc06b1e0dea1953958f4137e4d7e	0	27	0	0	0	0	0	0	0	0	0	0	0	0
																																			91b7fa450c90bc14a43c0f0e6d6559cd	9	0	0	0	0	0	0	0	0	0	0	0	0	0
																																			778e8d13740e4b5c89bb310db0b54960	0	0	0	8	0	0	0	0	0	0	0	0	0	0
																																			1d6daae2febcef3ed62e3284b6262ed0	0	20	0	0	21	0	0	0	0	0	0	0	0	1
																																			5c6917caae176acf3096eb4a9a775df0	17	0	0	0	0	0	0	0	0	0	0	0	0	0
																																			f4d8ee4343c5d4d0c1f8e442ca06b285	0	0	0	0	0	0	0	0	0	0	0	0	0	0
																																			dd6dbe2a698e9ffea2091e77cddf24c1	0	0	0	3	0	0	0	0	0	0	0	0	0	0
																																			6d446e7fd94ba87a58cfc9689b19d2b7	0	0	6	0	0	0	0	0	0	0	0	0	0	0
																																			c329db277d5e13db272b32976cdd5c34	0	0	0	34	0	0	0	0	0	0	0	0	0	0
																																			781796d42ba1ee350486e84e9a1b5bcd	7	0	0	0	0	0	0	0	0	0	0	0	0	0
																																			12b456102c5370e24d15a09c8c185d22	12	0	0	0	0	0	0	0	0	0	4	0	0	0
																																			a8db2612fb45425cdbbb3ac3e393a2c5	0	0	0	8	0	0	0	0	0	0	0	0	0	0
																																			e194fe2486f916b36b18975fba73488e	0	0	0	0	12	0	0	0	0	0	0	0	0	0
																																			ff39321375fc094bfe58117e668fd3e8	0	0	0	0	0	0	0	0	0	0	0	0	0	6
																																			8417f5e7789bbc0f2ee99e2f99ee23ce	0	0	15	0	0	0	0	0	0	0	0	0	0	0
																																			c5e2e1562fb52a7a34f55c60d139694b	0	0	0	0	8	0	0	0	0	0	0	0	0	0
																																			6575e5b607ff226853ca34ac3d38e71f	0	0	0	0	5	0	0	0	0	0	0	0	0	0
																																			b2e7dbf4ba6bef4a7b1f741a077e754a	0	0	0	38	0	0	0	0	0	0	0	0	0	0
																																			fe2d2b86e295a6afb96913d883c73097	6	0	0	0	0	2	0	0	0	0	3	0	0	0
																																			d9790c067778260c64a14eab1673e89d	0	8	0	26	0	0	0	0	0	0	0	0	0	0
																																			287a5ce232caf434bb558ba40a95a409	0	0	48	21	76	0	0	0	0	1	0	0	6	7
																																			421d8bce84a811b082400fcd773bf4b2	0	0	0	0	0	0	0	0	0	0	0	0	0	0
																																			afcc01a8e9f3ad3323524bdfbceafe4f	0	0	0	42	42	0	0	0	0	0	0	0	4	0
																																			d055a5da21047a352c65be2245800016	0	0	0	0	0	0	0	0	0	0	0	0	0	0
																																			aa07e18a6e7cd391a5f2bd21067447b7	0	0	0	0	0	0	1	1	0	0	0	0	0	0
																																			f103bd9681e6d2a1d156c53cd115bacd	0	0	0	0	0	0	0	0	0	0	0	0	0	3
																																			aa279c1008b2c378d3bc0ed92f90da65	0	0	0	0	0	0	6	0	0	0	0	0	0	0
																																			43936e673ecad7c433da99caf7d67812	0	0	0	22	0	0	0	0	0	0	0	0	0	0
																																			808b19465670a3cfe0203f36d6ac8ee1	0	0	0	0	0	0	0	0	0	1	0	0	0	0
																																			a8857550f29db9a9caabc190b5ff7162	0	0	0	0	10	0	0	0	0	0	0	0	0	0
																																			312cadedcf185c1b0a865a1c0f7bddef	0	0	0	0	0	0	0	0	0	0	0	0	0	0
																																			94484f30392108302ab4630ac867047b	0	0	0	0	0	0	0	0	0	0	2	0	0	0
																																			4e144ecd433e235880ade8e3ef3f2a2d	0	0	0	4	0	0	0	0	0	0	0	0	0	0
																																			bae7a5cd4355223cb6be3df1f3ee4886	0	0	0	0	0	0	0	0	0	0	0	0	3	0
																																			f71662b38177e398b78dfe2a8ab5e24c	0	0	0	73	0	0	0	0	0	0	0	0	0	0
																																			a867b25d5d0e56e24f0853f426d09c48	0	0	0	8	0	0	0	0	0	0	0	0	0	0
																																			832055a5fed3e421d136058cc74725ab	0	0	0	0	2	0	0	0	0	0	0	0	0	0
																																			325698220a96ca96498deaeae52e72ff	0	0	0	0	13	0	0	0	0	0	0	0	0	0
																																			7231639c2342ca2f3891836410889c12	0	0	0	0	0	0	0	0	0	0	0	0	0	0
																																			ec7e560fd9598019be8d64755ba4d600	0	0	0	0	0	0	0	0	0	0	0	3	0	0
																																			5666c90e62a4979d76e3034bddefb81a	0	0	9	0	0	0	0	0	0	0	0	0	0	0
																																			6e88fd101178b1fe50bbf879da069744	0	12	0	0	0	0	0	0	0	0	0	0	0	0
