# Supplementary material for: Sea urchin eggs contain a plastid-derived structure that contributes to their development
Source: PLoS Biol. 2026 Apr 23;24(4):e3003705. doi: 10.1371/journal.pbio.3003705 (PMC13105349; doi:10.1371/journal.pbio.3003705)
Supplement: S2 Table — (XLSX) [file pbio.3003705.s035.xlsx]

## Sheet: Sheet1
Table S2. Meta-data for meta-analysis of phototrophic eukaryotes associated with sea urchin eggs.
	Species	Collection location	Replicates	Total sequences	COI accession	Reference
	Arbacia lixula	Tenefire, Spain	5	17410	MG520093	This study
	Diadema antillarum	Colón, Panama	15	30334	AY012729	Carrier et al. (2020)
	Diadema mexicanum	Panama City, Panama	15	51983	AY012735	Carrier et al. (2020)
	Echinometra lucunter	Colón, Panama	15	61351	AF255500	Carrier et al. (2020)
	Echinometra vanbrunti	Panama City, Panama	15	49965	AF255539	Carrier et al. (2020)
	Echinometra viridis	Colón, Panama	15	58297	AF255515	Carrier et al. (2020)
	Eucidaris thouarsii	Panama City, Panama	1	2406	MN683932	This study
	Eucidaris tribuloides	Colón, Panama	1	5565	MN683935	This study
	Heliocidaris tuberculata	Sydney, Australia	3	61379	JF827329	Carrier et al. (2021)
	Mesocentrotus franciscanus	Friday Harbor, USA	9	84409	HM542405	Carrier et al. (2019, 2022)
	Strongylocentrotus droebachiensis	Friday Harbor, USA	12	79385	KC898196	Carrier et al. (2019, 2022)
	Strongylocentrotus purpuratus	Friday Harbor, USA	18	101380	HM542406	Carrier et al. (2019, 2022)
	Mytilus edulis	N/A	N/A	N/A	MN454390	N/A
