# Supplementary material for: Sea urchin eggs contain a plastid-derived structure that contributes to their development
Source: PLoS Biol. 2026 Apr 23;24(4):e3003705. doi: 10.1371/journal.pbio.3003705 (PMC13105349; doi:10.1371/journal.pbio.3003705)
Supplement: S3 Table — (XLSX) [file pbio.3003705.s036.xlsx]

## Sheet: Sheet1
Table S3. Relative abundance of Cyanobacteria and photosynthetic eukaryotes that are associated with sea urchin eggs.
	16S rRNA (Database: SILVA); bacteria
	Phylum	Arbacia lixula	Diadema antillarum	Diadema mexicanum	Echinometra lucunter	Echinometra vanbrunti	Echinometra viridis	Eucidaris thouarsii	Eucidaris tribuloides	Heliocidaris tuberculata	Mesocentrotus franciscanus	Strongylocentrotus droebachiensis	Strongylocentrotus purpuratus
	Chloroplast	7.2	2	2.5	13.2	4.3	27	3.8	66.3	0.7	5.9	7.5	9.6
	Cyanobacteria	1.8	0.2	0.7	2.1	0.5	2.1	2.6	3.9	0.1	0	0	0
	Other	91	97.8	96.8	84.7	95.2	70.9	93.6	29.8	99.2	94.2	92.5	90.4
	16S rRNA (Database: PhytoRef); photosynthetic eukaryotes
	Kingdom	Arbacia lixula	Diadema antillarum	Diadema mexicanum	Echinometra lucunter	Echinometra vanbrunti	Echinometra viridis	Eucidaris thouarsii	Eucidaris tribuloides	Heliocidaris tuberculata	Mesocentrotus franciscanus	Strongylocentrotus droebachiensis	Strongylocentrotus purpuratus
	Stramenopiles	1.9	1.8	2.3	12.8	4.2	25.8	0.8	66.1	0.3	4.5	7	8.5
	Archaeplastida	1	0.2	0.1	0.4	0.1	1.2	3	0.2	0	0.1	0.1	0.2
	Hacrobia	3.3	0	0	0	0	0	0	0	0.3	1.3	0.5	0.9
	Excavata	1.1	0	0	0	0	0	0	0	0	0	0	0
