# Supplementary material for: Sea urchin eggs contain a plastid-derived structure that contributes to their development
Source: PLoS Biol. 2026 Apr 23;24(4):e3003705. doi: 10.1371/journal.pbio.3003705 (PMC13105349; doi:10.1371/journal.pbio.3003705)
Supplement: S4 Table — This is from the meta-analysis. (XLSX) [file pbio.3003705.s037.xlsx]

## Sheet: Sheet1
Table S4. Relative abundance of plastid DNA in sea urchin eggs. This is from the meta-analysis.
		A. lixula	D. antillarum	D. mexicanum	E. lucunter	E. vanbrunti	E. viridis	H. tuberculata	M. franciscanus	S. droebachiensis	S. purpuratus
	d__Eukaryota;k__Stramenopiles;p__Ochrophyta;c__Bacillariophyta;c__Coscinodiscophyceae;o__Thalassiosirales;o__Thalassiosirales_X;f__Thalassiosirales_XX;g__Thalassiosirales_XXX;s__Thalassiosirales_XXX sp.	0	0	3.4	1.6	1.3	0.7	0	28	18.5	38.6
	d__Eukaryota;k__Stramenopiles;p__Ochrophyta;c__Bacillariophyta;c__Coscinodiscophyceae;o__Chaetocerotales;o__Chaetocerotales_X;f__Attheyaceae;g__Attheya;s__Attheya septentrionalis	0	0	0	3.1	0	3.3	0	1.3	0.8	4.7
	d__Eukaryota;k__Stramenopiles;p__Ochrophyta;c__Bacillariophyta;c__Bacillariophyta_X;o__Bacillariophyta_XX;o__Bacillariophyta_XXX;f__Bacillariophyta_XXXX;g__Bacillariophyta_XXXXX;s__Bacillariophyta_XXXXX sp.	3.6	0	15.9	3.1	26.6	1.6	0	5.1	5.4	6.1
	d__Eukaryota;k__Stramenopiles;p__Ochrophyta;c__Bacillariophyta;c__Bacillariophyceae;o__Cymbellales;o__Cymbellales_X;f__Cymbellaceae;g__Cymbellaceae_X;s__Cymbellaceae_X sp.	9.1	12.6	12	10.7	29.5	10.2	19.5	1.4	16.8	1.8
	d__Eukaryota;k__Stramenopiles;p__Ochrophyta;c__Bacillariophyta;c__Bacillariophyceae;o__Bacillariophyceae_X;o__Bacillariophyceae_XX;f__Bacillariophyceae_XXX;g__Bacillariophyceae_XXXX;s__Bacillariophyceae_XXXX sp.	1.1	71.1	25.4	33.9	20.2	11.1	0	8.8	3.9	11.3
	d__Eukaryota;k__Hacrobia;p__Haptophyta;c__Prymnesiophyceae;c__Prymnesiophycidae_X;o__Prymnesiales;o__Prymnesiales_X;f__Prymnesiaceae;g__Prymnesiaceae_X;s__Prymnesiaceae_X sp.	3	0	0	0	0	0	0	0.1	0	0
	d__Eukaryota;k__Hacrobia;p__Haptophyta;c__Prymnesiophyceae;c__Prymnesiophycidae_X;o__Prymnesiales;o__Prymnesiales_X;f__Chrysochromulinaceae;g__Chrysochromulinaceae_X;s__Chrysochromulinaceae_X sp.	7.3	0	0	0	0	0	0	0.5	0.7	0.7
	d__Eukaryota;k__Archaeplastida;p__Streptophyta;c__Embryophyceae;c__asterids;o__Lamiales;o__Lamiales_X;f__Lamiaceae;g__Tectona;s__Tectona grandis	0.9	0	0	0	0	0	0	0	0	0
	d__Eukaryota;k__Hacrobia;p__Haptophyta;c__Prymnesiophyceae;c__Prymnesiophycidae_X;o__Phaeocystales;o__Phaeocystales_X;f__Phaeocystaceae;g__Phaeocystaceae_X;s__Phaeocystaceae_X sp.	8.6	0	0	0	0	0	0	0.6	0.5	0.4
	d__Eukaryota;k__Stramenopiles;p__Ochrophyta;c__Bacillariophyta;c__Fragilariophyceae;o__Fragilariales;o__Fragilariales_X;f__Fragilariaceae;g__Fragilariaceae_X;s__Fragilariaceae_X sp.	0.8	0.8	2.4	0.6	0.8	0.3	0	0	0	0
	d__Eukaryota;k__Archaeplastida;p__Rhodophyta;c__Florideophyceae;c__Nemaliophycidae;o__Palmariales;o__Palmariales_X;f__Palmariaceae;g__Palmariaceae_X;s__Palmariaceae_X sp.	0	0	0	0.4	0	0.3	0	0	0	0
	d__Eukaryota;k__Stramenopiles;p__Ochrophyta;c__Bacillariophyta;c__Bacillariophyceae;o__Naviculales;o__Naviculales_X;f__Naviculaceae;g__Haslea;s__Haslea wawrikae	0	0	0	0	0	0.1	0	0	0	0
	d__Eukaryota;k__Stramenopiles;p__Ochrophyta;c__Phaeophyceae;c__Phaeophyceae_X;o__Laminariales;o__Laminariales_X;f__Laminariaceae;g__Saccharina;s__Saccharina japonica	0	0	0	0.7	0	0.5	0	2.9	1	0.1
	d__Eukaryota;k__Stramenopiles;p__Ochrophyta;c__Bacillariophyta;c__Coscinodiscophyceae;o__Chaetocerotales;o__Chaetocerotales;f__Chaetocerotaceae;g__Chaetocerotaceae_X;s__Chaetocerotaceae_X sp.	0	0	0.8	0	0	0	0	0.7	0.3	5.5
	d__Eukaryota;k__Hacrobia;p__Haptophyta;c__Prymnesiophyceae;c__Prymnesiophyceae_X;o__Prymnesiales;o__Prymnesiales_X;f__Chrysochromulinaceae;g__Chrysochromulina;s__Chrysochromulina sp.	0	0	0	0	0	0	0	0.3	0.3	0
	d__Eukaryota;k__Excavata;p__Discoba;c__Euglenozoa;c__Euglenophyceae;o__Eutreptiales;o__Eutreptiales_X;f__Eutreptiaceae;g__Eutreptiella;s__Eutreptiella pomquetensis	21.4	0	0	0	0	0	0	0	0	0
	d__Eukaryota;k__Stramenopiles;p__Ochrophyta;c__Chrysophyceae-Synurophyceae;c__Chrysophyceae_X;o__Chromulinales;o__Chromulinales_X;f__Chromulinaceae;g__Chromulinaceae_X;s__Chromulinaceae_X sp.	0	0	0	0	0	0.2	17.2	0.2	0	0.1
	d__Eukaryota;k__Archaeplastida;p__Chlorophyta;c__Prasinophyceae;c__Prasinophyceae_X;o__Pyramimonadales;o__Pyramimonadales_X;f__Pyramimonadaceae;g__Pyramimonadaceae_X;s__Pyramimonadaceae_X sp.	1.5	0	1.4	0	0	0	0	0.2	0.1	0
	d__Eukaryota;k__Hacrobia;p__Cryptophyta;c__Cryptophyceae;c__Cryptophyceae_X;o__Pyrenomonadales;o__Pyrenomonadales_X;f__Pyrenomonadales_XX;g__Pyrenomonadales_XXX;s__Pyrenomonadales_XXX sp.	15.3	0	1.5	0	0	0	48.3	18.8	4.6	8.6
	d__Eukaryota;k__Stramenopiles;p__Ochrophyta;c__Phaeophyceae;c__Phaeophyceae_X;o__Ectocarpales;o__Ectocarpales_X;f__Ectocarpaceae;g__Ectocarpus;s__Ectocarpus siliculosus	0.3	0	0	0.1	0	0.4	0	0	0	0
	d__Eukaryota;k__Stramenopiles;p__Ochrophyta;c__Bacillariophyta;c__Bacillariophyceae;o__Naviculales;o__Naviculales_X;f__Naviculaceae;g__Naviculaceae_X;s__Naviculaceae_X sp.	3	1.8	10.6	9.3	5	5.3	0	0.7	0.4	0.5
	d__Eukaryota;k__Stramenopiles;p__Ochrophyta;c__Bacillariophyta;c__Bacillariophyceae;o__Cymbellales;o__Cymbellales_X;f__Cymbellaceae;g__Cymbella;s__Cymbella helvetica	0	0	0	2	2	0	0	0	0	0
	d__Eukaryota;k__Stramenopiles;p__Ochrophyta;c__Bacillariophyta;c__Coscinodiscophyceae;o__Chaetocerotales;o__Chaetocerotales;f__Chaetocerotaceae;g__Chaetoceros;s__Chaetoceros sp.	0	0	0	0.3	0	0	0	0.6	0.2	0.1
	d__Eukaryota;k__Stramenopiles;p__Ochrophyta;c__Bacillariophyta;c__Bacillariophyceae;o__Bacillariales;o__Bacillariales_X;f__Bacillariaceae;g__Cylindrotheca;s__Cylindrotheca closterium	1.3	0	0	0	0.7	0	0	0	0.1	0.1
	d__Eukaryota;k__Stramenopiles;p__Ochrophyta;c__Bacillariophyta;c__Fragilariophyceae;o__Fragilariales;o__Fragilariales_X;f__Fragilariaceae;g__Asterionella;s__Asterionella ralfsii	0	0	0	18.6	0	21.3	0	0	0	0
	d__Eukaryota;k__Stramenopiles;p__Ochrophyta;c__Pelagophyceae;c__Pelagophyceae_X;o__Pelagophyceae_XX;o__Pelagophyceae_XXX;f__Pelagophyceae_XXXX;g__Pelagophyceae_XXXXX;s__Pelagophyceae_XXXXX sp.	3.1	0	0	0	0	0	0	0	0	0
	d__Eukaryota;k__Stramenopiles;p__Ochrophyta;c__Bacillariophyta;c__Bacillariophyceae;o__Surirellales;o__Surirellales_X;f__Surirellaceae;g__Surirellaceae_X;s__Surirellaceae_X sp.	0	1.3	0	0.8	0.5	1	0	1.6	0	1.6
	d__Eukaryota;k__Stramenopiles;p__Ochrophyta;c__Bacillariophyta;c__Bacillariophyceae;o__Cymbellales;o__Cymbellales_X;f__Cymbellaceae;g__Encyonema;s__Encyonema minutum	0	0	1.1	0	0	0	0	0	0	0
	d__Eukaryota;k__Archaeplastida;p__Rhodophyta;c__Compsopogonophyceae;c__Compsopogonophyceae_X;o__Erythropeltidales;o__Erythropeltidales_X;f__Erythrotrichiaceae;g__Erythrotrichia;s__Erythrotrichia carnea	0	0	0	2	0	3.9	0	0	0	0
	d__Eukaryota;k__Stramenopiles;p__Ochrophyta;c__Bacillariophyta;c__Coscinodiscophyceae;o__Lithodesmiales;o__Lithodesmiales_X;f__Lithodesmiaceae;g__Ditylum;s__Ditylum brightwellii	0	0	0	0.3	0	0	0	0	0	0
	d__Eukaryota;k__Stramenopiles;p__Ochrophyta;c__Bacillariophyta;c__Bacillariophyceae;o__Bacillariales;o__Bacillariales_X;f__Bacillariaceae;g__Bacillariaceae_X;s__Bacillariaceae_X sp.	0	0	0.2	0.6	0.8	0.3	0	0	0.1	0.2
	d__Eukaryota;k__Hacrobia;p__Cryptophyta;c__Cryptophyceae;c__Cryptophyceae_X;o__Cryptophyceae_XX;o__Cryptophyceae_XXX;f__Cryptophyceae_XXXX;g__Cryptophyceae_XXXXX;s__Cryptophyceae_XXXXX sp.	0	0	0	0	0	0	0	0.3	0.1	0
	d__Eukaryota;k__Archaeplastida;p__Streptophyta;c__Embryophyceae;c__Coniferopsida;o__Coniferales;o__Coniferales_X;f__Pinaceae;g__Keteleeria;s__Keteleeria davidiana	0	0	0	0	0	0	0	0	0.2	0.1
	d__Eukaryota;k__Archaeplastida;p__Streptophyta;c__Embryophyceae;c__Pentapetalae;o__Caryophyllales;o__Cactineae;f__Cactineae_X;g__Cactineae_XX;s__Cactineae_XX sp.	0.3	0	0	0	0	0	0	0	0	0
	d__Eukaryota;k__Stramenopiles;p__Ochrophyta;c__Bacillariophyta;c__Coscinodiscophyceae;o__Thalassiosirales;o__Thalassiosirales_X;f__Skeletonemataceae;g__Skeletonemataceae_X;s__Skeletonemataceae_X sp.	0	0	10.9	1.3	1	0	2.5	10.6	3.1	3.3
	d__Eukaryota;k__Stramenopiles;p__Ochrophyta;c__Bacillariophyta;c__Coscinodiscophyceae;o__Chaetocerotales;o__Chaetocerotales_X;f__Chaetocerotaceae;g__Chaetocerotaceae_X;s__Chaetocerotaceae_X sp.	0	0	4.1	0.3	0.7	0	0	6.6	4.7	4.6
	d__Eukaryota;k__Stramenopiles;p__Ochrophyta;c__Bacillariophyta;c__Coscinodiscophyceae;o__Cymatosirales;o__Cymatosirales_X;f__Cymatosiraceae;g__Cymatosiraceae_X;s__Cymatosiraceae_X sp.	0	0	4.7	0.7	0.8	0.1	0	1.4	0.9	1.3
	d__Eukaryota;k__Stramenopiles;p__Ochrophyta;c__Bacillariophyta;c__Coscinodiscophyceae;o__Thalassiosirales;o__Thalassiosirales_X;f__Stephanodiscaceae;g__Stephanodiscaceae_X;s__Stephanodiscaceae_X sp.	0	0	0.7	1	0.5	0.4	0	0	0	0
	d__Eukaryota;k__Hacrobia;p__Haptophyta;c__Prymnesiophyceae;c__Prymnesiophycidae_X;o__Phaeocystales;o__Phaeocystales_X;f__Phaeocystaceae;g__Phaeocystis;s__Phaeocystis globosa	0.4	0	0	0	0	0	0	0	0	0
	d__Eukaryota;k__Stramenopiles;p__Ochrophyta;c__Dictyochophyceae;c__Dictyochophyceae_X;o__Dictyochophyceae_XX;o__Dictyochophyceae_XXX;f__Dictyochophyceae_XXXX;g__Dictyochophyceae_XXXXX;s__Dictyochophyceae_XXXXX sp.	0	0	0	0	0	0	0	0.7	0	0.3
	d__Eukaryota;k__Stramenopiles;p__Ochrophyta;c__Bacillariophyta;c__Coscinodiscophyceae;o__Rhizosoleniales;o__Rhizosoleniales_X;f__Rhizosoleniaceae;g__Rhizosolenia;s__Rhizosolenia setigera	0	0	0	0	2.7	0	0	0	0	0
	d__Eukaryota;k__Stramenopiles;p__Ochrophyta;c__Bacillariophyta;c__Coscinodiscophyceae;o__Triceratiales;o__Triceratiales_X;f__Triceratiaceae;g__Triceratiaceae_X;s__Triceratiaceae_X sp.	0	0	0	0.5	0	5.2	0	0.1	0	0.1
	d__Eukaryota;k__Archaeplastida;p__Streptophyta;c__Embryophyceae;c__asterids;o__Apiales;o__Apiineae;f__Apiaceae;g__Daucus;s__Daucus carota	0	0.3	0	0	0	0.1	0	0	0	0
	d__Eukaryota;k__Stramenopiles;p__Ochrophyta;c__Bacillariophyta;c__Coscinodiscophyceae;o__Thalassiosirales;o__Thalassiosirales_X;f__Lauderiaceae;g__Lauderiaceae_X;s__Lauderiaceae_X sp.	0	0	0	0	1.4	0	0	0	0.2	0
	d__Eukaryota;k__Archaeplastida;p__Chlorophyta;c__Ulvophyceae;c__Ulvophyceae_X;o__Ulvales;o__Ulvales_X;f__Kornmanniaceae;g__Pseudendoclonium;s__Pseudendoclonium akinetum	0.4	0	0	0	0	0	0	0	0	0
	d__Eukaryota;k__Stramenopiles;p__Ochrophyta;c__Bacillariophyta;c__Coscinodiscophyceae;o__Melosirales;o__Melosirales_X;f__Hyalodiscaceae;g__Hyalodiscus;s__Hyalodiscus sp.	0	0	0	0	0	0	0	0	28.1	0
	d__Eukaryota;k__Stramenopiles;p__Ochrophyta;c__Bacillariophyta;c__Coscinodiscophyceae;o__Paraliales;o__Paraliales_X;f__Paraliaceae;g__Paraliaceae_X;s__Paraliaceae_X sp.	0	0	0	2.4	3	0.1	0	0.5	0.3	0.4
	d__Eukaryota;k__Archaeplastida;p__Chlorophyta;c__Nephroselmidophyceae;c__Nephroselmidophyceae_X;o__Nephroselmidales;o__Nephroselmidales_X;f__Nephroselmidaceae;g__Nephroselmis;s__Nephroselmis pyriformis	0	0	0	0	0	0	0	0.2	0	0
	d__Eukaryota;k__Stramenopiles;p__Ochrophyta;c__Bacillariophyta;c__Bacillariophyceae;o__Cymbellales;o__Cymbellales_X;f__Cymbellaceae;g__Cymbella;s__Cymbella fusidium	0	0	0	1.2	0	0	0	0	0	0
	d__Eukaryota;k__Stramenopiles;p__Ochrophyta;c__Bacillariophyta;c__Fragilariophyceae;o__Fragilariales;o__Fragilariales_X;f__Fragilariaceae;g__Ulnaria;s__Ulnaria acus	0	0	0	0.2	0	0.4	0	0	0	0
	d__Eukaryota;k__Archaeplastida;p__Chlorophyta;c__Chlorodendrophyceae;c__Chlorodendrophyceae_X;o__Chlorodendrales;o__Chlorodendrales_X;f__Chlorodendraceae;g__Tetraselmis;s__Tetraselmis striata	1.1	0	0	0	0	0	0	0	0	0
	d__Eukaryota;k__Stramenopiles;p__Ochrophyta;c__Chrysophyceae-Synurophyceae;c__Chrysophyceae-Synurophyceae_X;o__Chrysophyceae-Synurophyceae_XX;o__Chrysophyceae-Synurophyceae_XXX;f__Chrysophyceae-Synurophyceae_XXXX;g__Chrysophyceae-Synurophyceae_XXXXX;s__Chrysophyceae-Synurophyceae_XXXXX sp.	0	0	0	0	0	0	0	1	0	0.3
	d__Eukaryota;k__Stramenopiles;p__Ochrophyta;c__Bacillariophyta;c__Coscinodiscophyceae;o__Thalassiosirales;o__Thalassiosirales_X;f__Thalassiosiraceae;g__Thalassiosiraceae_X;s__Thalassiosiraceae_X sp.	0	0	0	0	0	0	0	0.9	6.6	1.5
	d__Eukaryota;k__Archaeplastida;p__Streptophyta;c__Embryophyceae;c__asterids;o__Lamiales;o__Lamiales_X;f__Oleaceae;g__Olea;s__Olea europaea	2.5	0	0	0	0	0	0	0	0	0
	d__Eukaryota;k__Stramenopiles;p__Ochrophyta;c__Bacillariophyta;c__Bacillariophyceae;o__Melosirales;o__Melosirales_X;f__Stephanopyxidaceae;g__Stephanophyrix;s__Stephanopyxis nipponica	0	0	0	0	0	0	0	0.1	0.2	0
	d__Eukaryota;k__Archaeplastida;p__Chlorophyta;c__Mamiellophyceae;c__Mamiellophyceae_X;o__Mamiellales;o__Mamiellales_X;f__Mamiellaceae;g__Mamiellaceae_X;s__Mamiellaceae_X sp.	0.3	0	0.2	0	0.5	0	1.8	0.4	0.1	0.6
	d__Eukaryota;k__Archaeplastida;p__Chlorophyta;c__Mamiellophyceae;c__Mamiellophyceae_X;o__Mamiellales;o__Mamiellales_X;f__Bathycoccaceae;g__Bathycoccaceae_X;s__Bathycoccaceae_X sp.	0	0	0	0	0	0	5.1	0	0	0
	d__Eukaryota;k__Stramenopiles;p__Ochrophyta;c__Bacillariophyta;c__Bacillariophyceae;o__Cymbellales;o__Cymbellales_X;f__Cymbellaceae;g__Cymbella;s__Cymbella geminata	0	0	0	0.9	0	14.3	0	0	0	0
	d__Eukaryota;k__Stramenopiles;p__Ochrophyta;c__Bacillariophyta;c__Coscinodiscophyceae;o__Coscinodiscophyceae_X;o__Coscinodiscophyceae_XX;f__Coscinodiscophyceae_XXX;g__Coscinodiscophyceae_XXXX;s__Coscinodiscophyceae_XXXX sp.	0	0	0	0.1	0	0	5.6	0.2	0	0
	d__Eukaryota;k__Archaeplastida;p__Streptophyta;c__Embryophyceae;c__rosids;o__Cucurbitales;o__Cucurbitales_X;f__Cucurbitaceae;g__Cucumis;s__Cucumis sativus	0.7	0	0	0.1	0	0	0	0	0	0.4
	d__Eukaryota;k__Stramenopiles;p__Ochrophyta;c__Bacillariophyta;c__Fragilariophyceae;o__Thalassionematales;o__Thalassionematales_X;f__Thalassionemataceae;g__Thalassionemataceae_X;s__Thalassionemataceae_X sp.	0	0	0	0	0	0	0	0.2	0.6	0.6
	d__Eukaryota;k__Stramenopiles;p__Ochrophyta;c__Phaeophyceae;c__Xanthophyceae_X;o__Vaucheriales;o__Vaucheriales_X;f__Vaucheriaceae;g__Vaucheriaceae_X;s__Vaucheriaceae_X sp.	0	0	0	0.3	0	0.1	0	0	0	0
	d__Eukaryota;k__Stramenopiles;p__Ochrophyta;c__Pelagophyceae;c__Pelagophyceae_X;o__Sarcinochrysidales;o__SarcinochrysidaleX;f__Sarcinochrysidaceae;g__Sarcinochrysidaceae_X;s__Sarcinochrysidaceae_X sp.	2.4	0	0.5	0	0	0	0	0	0	0
	d__Eukaryota;k__Stramenopiles;p__Ochrophyta;c__Bacillariophyta;c__Bacillariophyceae;o__Dinotrichales;o__Dinotrichales_X;f__Dinotrichaceae;g__Dinotrichaceae_X;s__Dinotrichaceae_X sp.	0	0	0	0.2	0.8	0.2	0	0	0	0
	d__Eukaryota;k__Alveolata;p__Apicomplexa_like;c__Colpodellid;c__Colpodellid_X;o__ARL;o__ARL_X;f__ARL_VI;g__ARL_VI_X;s__ARL_VI_XX sp.	0	1.8	0	0	0	0	0	0	0	0
	d__Eukaryota;k__Archaeplastida;p__Streptophyta;c__Embryophyceae;c__asterids;o__Asterales;o__Asterales_X;f__Asteraceae;g__Lactuca;s__Lactuca sativa	0.5	0	0	0	0	0	0	0	0	0
	d__Eukaryota;k__Stramenopiles;p__Ochrophyta;c__Raphidophyceae;c__Raphidophyceae_X;o__Chattonellales;o__Chattonellales_X;f__Chattonellaceae;g__Heterosigma;s__Heterosigma akashiwo	0	0	0	0	0	0	0	1.6	0	3.9
	d__Eukaryota;k__Stramenopiles;p__Ochrophyta;c__Bacillariophyta;c__Coscinodiscophyceae;o__Melosirales;o__Melosirales_X;f__Melosiraceae;g__Melosiraceae_X;s__Melosiraceae_X sp.	1.8	0	0	0	0	0	0	0	0	0.2
	d__Eukaryota;k__Archaeplastida;p__Rhodophyta;c__Florideophyceae;c__Corallinophycidae;o__Corallinales;o__Corallinales_X;f__Corallinaceae;g__Corallinaceae_X;s__Corallinaceae_X sp.	0	0	0	0	1	0	0	0	0	0
	d__Eukaryota;k__Archaeplastida;p__Chlorophyta;c__Ulvophyceae;c__Ulvophyceae_X;o__Ulvophyceae_XX;o__Ulvophyceae_XXX;f__Ulvophyceae_XXXX;g__Ulvophyceae_XXXXX;s__Ulvophyceae_XXXXX sp.	0	0	0	0	0	0	0	0.5	0	0.2
	d__Eukaryota;k__Stramenopiles;p__Ochrophyta;c__Phaeophyceae;c__Phaeophyceae_X;o__Ectocarpales;o__Ectocarpales_X;f__Acinetosporaceae;g__Pylaiella;s__Pylaiella littoralis	0	0	0	2.3	0	18.7	0	0	0	0
	d__Eukaryota;k__Archaeplastida;p__Streptophyta;c__Embryophyceae;c__rosids;o__Brassicales;o__Brassicales_X;f__Brassicaceae;g__Brassicaceae_X;s__Brassicaceae_X sp.	0.6	0	0	0.1	0	0	0	0	0	0
	d__Eukaryota;k__Stramenopiles;p__Ochrophyta;c__Bacillariophyta;c__Bacillariophyceae;o__Cymbellales;o__Cymbellales_X;f__Cymbellaceae;g__Cymbella;s__Cymbella hebridica	1.2	0	0	0	0	0	0	0	0.5	0
	d__Eukaryota;k__Stramenopiles;p__Ochrophyta;c__Phaeophyceae;c__Phaeophyceae_X;o__Ectocarpales;o__Ectocarpales_X;f__Ectocarpaceae;g__Ectocarpaceae_X;s__Ectocarpaceae_X sp.	0	0	0	0	0	0	0	0.2	0	0
	d__Eukaryota;k__Archaeplastida;p__Streptophyta;c__Embryophyceae;c__rosids;o__Malpighiales;o__Malpighiales_X;f__Lacistemataceae;g__Lacistema;s__Lacistema robustum	1	0	0	0	0	0	0	0	0	0
	d__Eukaryota;k__Hacrobia;p__Haptophyta;c__Prymnesiophyceae;c__Prymnesiophycidae_X;o__Prymnesiophycidae_XX;o__Prymnesiophycidae_XXX;f__Prymnesiophycidae_XXXX;g__Prymnesiophycidae_XXXXX;s__Prymnesiophycidae_XXXXX sp.	0.7	0	0	0	0	0	0	0	0	0
	d__Eukaryota;k__Archaeplastida;p__Chlorophyta;c__Prasinophyceae;c__Prasinophyceae_X;o__Pyramimonadales;o__Pyramimonadales_X;f__Pyramimonadaceae;g__Cymbomonas;s__Cymbomonas tetramitiformis	0	0	0	0	0	0	0	0	0.4	0
	d__Eukaryota;k__Stramenopiles;p__Ochrophyta;c__Bacillariophyta;c__Bacillariophyceae;o__Cymbellales;o__Cymbellales_X;f__Cymbellaceae;g__Cymbella;s__Cymbella sp.	2	0	0	0	0	0	0	0	0	0
	d__Eukaryota;k__Stramenopiles;p__Ochrophyta;c__Chrysophyceae;c__Chrysophyceae_X;o__Chrysophyceae_XX;o__Chrysophyceae_XXX;f__Chrysophyceae_XXXX;g__Chrysophyceae_XXXXX;s__Chrysophyceae_XXXXX sp.	0	0	0	0	0	0	0	0.2	0	0.5
	d__Eukaryota;k__Archaeplastida;p__Chlorophyta;c__Trebouxiophyceae;c__Trebouxiophyceae_X;o__Chlorellales;o__Chlorellales_X;f__Chlorellaceae;g__Chlorella;s__Chlorella sorokiniana	0.5	0	0	0	0	0	0	0	0	0
	d__Eukaryota;k__Hacrobia;p__Haptophyta;c__Prymnesiophyceae;c__Prymnesiophycidae_X;o__Coccolithales;o__Coccolithales_X;f__Hymenomonadaceae;g__Hymenomonadaceae_X;s__Hymenomonadaceae_X sp.	0.8	0	0	0	0	0	0	0	0	0
	d__Eukaryota;k__Stramenopiles;p__Ochrophyta;c__Bacillariophyta;c__Fragilariophyceae;o__Fragilariales;o__Fragilariales_X;f__Fragilariaceae;g__Asterionellopsis;s__Asterionellopsis glacialis	0	0	0	0	0	0	0	0	0	0.1
	d__Eukaryota;k__Hacrobia;p__Haptophyta;c__Prymnesiophyceae;c__Prymnesiophyceae_X;o__Isochrysidales;o__Isochrysidales_X;f__Noelaerhabdaceae;g__Emiliania;s__Emiliania huxleyi	2.4	0	0	0	0	0	0	0	0	0
	d__Eukaryota;k__Archaeplastida;p__Streptophyta;c__Embryophyceae;c__Coniferopsida;o__Coniferales;o__Coniferales_X;f__Pinaceae;g__Pinaceae_X;s__Pinaceae_X sp.	0	0	0	0	0	0	0	0	0	0.6
	d__Eukaryota;k__Hacrobia;p__Cryptophyta;c__Cryptophyceae;c__Cryptophyceae_X;o__Pyrenomonadales;o__Pyrenomonadales_X;f__Chroomonadaceae;g__Chroomonadaceae_X;s__Chroomonadaceae_X sp.	0	0	0	0	0	0	0	0.1	0	0
	d__Eukaryota;k__Archaeplastida;p__Chlorophyta;c__Trebouxiophyceae;c__Trebouxiophyceae_X;o__Trebouxiophyceae_XX;o__Trebouxiophyceae_XXX;f__Coccomyxaceae;g__Chlorophyta;s__Chlorophyta symbiont	0	0	0	0	0	0	0	0	0	0.2
	d__Eukaryota;k__Hacrobia;p__Cryptophyta;c__Cryptophyceae;c__Cryptophyceae_X;o__Pyrenomonadales;o__Pyrenomonadales_X;f__Pyrenomonadaceae;g__Rhodomonas;s__Rhodomonas sp.	0	0	0	0	0	0	0	1	0	0
	d__Eukaryota;k__Archaeplastida;p__Streptophyta;c__Embryophyceae;c__commelinids;o__Zingiberales;o__Zingiberales_X;f__Musaceae;g__Musaceae_X;s__Musaceae_X sp.	0	10.4	4.1	0	0	0	0	1.3	0.1	0.3
	d__Eukaryota;k__Stramenopiles;p__Ochrophyta;c__Bacillariophyta;c__Bacillariophyceae;o__Bacillariales;o__Bacillariales_X;f__Bacillariaceae;g__Nitszchia;s__Nitzschia frustulum	0	0	0	0.2	0	0.1	0	0	0	0
