# Supplementary material for: Sea urchin eggs contain a plastid-derived structure that contributes to their development
Source: PLoS Biol. 2026 Apr 23;24(4):e3003705. doi: 10.1371/journal.pbio.3003705 (PMC13105349; doi:10.1371/journal.pbio.3003705)
Supplement: S5 Table — This is from the meta-analysis. (XLSX) [file pbio.3003705.s038.xlsx]

## Sheet: Sheet1
Table S5. List of plastid ASVs present in sea urchin eggs and their taxonomic assignment. This is from the meta-analysis.
	QIIME 2 feature/ASVs	PhytoRef-based taxonomic assignment
	d0427e3bb5f6edd1e9fa34ed5f0f2f35	d__Eukaryota;k__Alveolata;p__Apicomplexa_like;c__Colpodellid;c__Colpodellid_X;o__ARL;o__ARL_X;f__ARL_VI;g__ARL_VI_X;s__ARL_VI_XX sp.
	12b456102c5370e24d15a09c8c185d22	d__Eukaryota;k__Archaeplastida;p__Chlorophyta;c__Chlorodendrophyceae;c__Chlorodendrophyceae_X;o__Chlorodendrales;o__Chlorodendrales_X;f__Chlorodendraceae;g__Tetraselmis;s__Tetraselmis striata
	310b4272773237dd3675b9790703c433	d__Eukaryota;k__Archaeplastida;p__Chlorophyta;c__Mamiellophyceae;c__Mamiellophyceae_X;o__Mamiellales;o__Mamiellales_X;f__Bathycoccaceae;g__Bathycoccaceae_X;s__Bathycoccaceae_X sp.
	037d4d39bd8e959e7c3975fd5896778e	d__Eukaryota;k__Archaeplastida;p__Chlorophyta;c__Mamiellophyceae;c__Mamiellophyceae_X;o__Mamiellales;o__Mamiellales_X;f__Mamiellaceae;g__Mamiellaceae_X;s__Mamiellaceae_X sp.
	832055a5fed3e421d136058cc74725ab	d__Eukaryota;k__Archaeplastida;p__Chlorophyta;c__Mamiellophyceae;c__Mamiellophyceae_X;o__Mamiellales;o__Mamiellales_X;f__Mamiellaceae;g__Mamiellaceae_X;s__Mamiellaceae_X sp.
	c834a9c1416f85dc61d5501a5ab096ed	d__Eukaryota;k__Archaeplastida;p__Chlorophyta;c__Mamiellophyceae;c__Mamiellophyceae_X;o__Mamiellales;o__Mamiellales_X;f__Mamiellaceae;g__Mamiellaceae_X;s__Mamiellaceae_X sp.
	7e308d09b7af4265f414e715a3b8245b	d__Eukaryota;k__Archaeplastida;p__Chlorophyta;c__Nephroselmidophyceae;c__Nephroselmidophyceae_X;o__Nephroselmidales;o__Nephroselmidales_X;f__Nephroselmidaceae;g__Nephroselmis;s__Nephroselmis pyriformis
	e266e709bb3aebde947b51c3afeafd04	d__Eukaryota;k__Archaeplastida;p__Chlorophyta;c__Prasinophyceae;c__Prasinophyceae_X;o__Pyramimonadales;o__Pyramimonadales_X;f__Pyramimonadaceae;g__Cymbomonas;s__Cymbomonas tetramitiformis
	2727fc06b1e0dea1953958f4137e4d7e	d__Eukaryota;k__Archaeplastida;p__Chlorophyta;c__Prasinophyceae;c__Prasinophyceae_X;o__Pyramimonadales;o__Pyramimonadales_X;f__Pyramimonadaceae;g__Pyramimonadaceae_X;s__Pyramimonadaceae_X sp.
	9301d1c369edd4573d619b95bbe6cc36	d__Eukaryota;k__Archaeplastida;p__Chlorophyta;c__Prasinophyceae;c__Prasinophyceae_X;o__Pyramimonadales;o__Pyramimonadales_X;f__Pyramimonadaceae;g__Pyramimonadaceae_X;s__Pyramimonadaceae_X sp.
	a3c0fc7b6bc5655dad6718f8881d9a5a	d__Eukaryota;k__Archaeplastida;p__Chlorophyta;c__Prasinophyceae;c__Prasinophyceae_X;o__Pyramimonadales;o__Pyramimonadales_X;f__Pyramimonadaceae;g__Pyramimonadaceae_X;s__Pyramimonadaceae_X sp.
	ceedff2368e64d74c801010a98614a93	d__Eukaryota;k__Archaeplastida;p__Chlorophyta;c__Trebouxiophyceae;c__Trebouxiophyceae_X;o__Chlorellales;o__Chlorellales_X;f__Chlorellaceae;g__Chlorella;s__Chlorella sorokiniana
	018ecff5728d4badba72c2558f119293	d__Eukaryota;k__Archaeplastida;p__Chlorophyta;c__Trebouxiophyceae;c__Trebouxiophyceae_X;o__Trebouxiophyceae_XX;o__Trebouxiophyceae_XXX;f__Coccomyxaceae;g__Chlorophyta;s__Chlorophyta symbiont
	a8857550f29db9a9caabc190b5ff7162	d__Eukaryota;k__Archaeplastida;p__Chlorophyta;c__Ulvophyceae;c__Ulvophyceae_X;o__Ulvales;o__Ulvales_X;f__Kornmanniaceae;g__Pseudendoclonium;s__Pseudendoclonium akinetum
	7fdc73365689bce7225b6a59666a91a9	d__Eukaryota;k__Archaeplastida;p__Chlorophyta;c__Ulvophyceae;c__Ulvophyceae_X;o__Ulvophyceae_XX;o__Ulvophyceae_XXX;f__Ulvophyceae_XXXX;g__Ulvophyceae_XXXXX;s__Ulvophyceae_XXXXX sp.
	b4d2b07f5fce4479b39a5ff9009175a9	d__Eukaryota;k__Archaeplastida;p__Chlorophyta;c__Ulvophyceae;c__Ulvophyceae_X;o__Ulvophyceae_XX;o__Ulvophyceae_XXX;f__Ulvophyceae_XXXX;g__Ulvophyceae_XXXXX;s__Ulvophyceae_XXXXX sp.
	47915e935ab8a07fb7c0f158ba88f638	d__Eukaryota;k__Archaeplastida;p__Rhodophyta;c__Compsopogonophyceae;c__Compsopogonophyceae_X;o__Erythropeltidales;o__Erythropeltidales_X;f__Erythrotrichiaceae;g__Erythrotrichia;s__Erythrotrichia carnea
	625a8cb2e30e2ea31db560fee51d1eeb	d__Eukaryota;k__Archaeplastida;p__Rhodophyta;c__Compsopogonophyceae;c__Compsopogonophyceae_X;o__Erythropeltidales;o__Erythropeltidales_X;f__Erythrotrichiaceae;g__Erythrotrichia;s__Erythrotrichia carnea
	ef6bccda99ecb84b4397ae34db77cdde	d__Eukaryota;k__Archaeplastida;p__Rhodophyta;c__Compsopogonophyceae;c__Compsopogonophyceae_X;o__Erythropeltidales;o__Erythropeltidales_X;f__Erythrotrichiaceae;g__Erythrotrichia;s__Erythrotrichia carnea
	54dfa2171fc9ba65bfe7d3aad53a2136	d__Eukaryota;k__Archaeplastida;p__Rhodophyta;c__Florideophyceae;c__Corallinophycidae;o__Corallinales;o__Corallinales_X;f__Corallinaceae;g__Corallinaceae_X;s__Corallinaceae_X sp.
	297c5355c028e83b3cf9bb905fae069d	d__Eukaryota;k__Archaeplastida;p__Rhodophyta;c__Florideophyceae;c__Nemaliophycidae;o__Palmariales;o__Palmariales_X;f__Palmariaceae;g__Palmariaceae_X;s__Palmariaceae_X sp.
	307b768b2675f5de494955acc9cba3b8	d__Eukaryota;k__Archaeplastida;p__Rhodophyta;c__Florideophyceae;c__Nemaliophycidae;o__Palmariales;o__Palmariales_X;f__Palmariaceae;g__Palmariaceae_X;s__Palmariaceae_X sp.
	54695ffbd0a741768209337c1b357d4c	d__Eukaryota;k__Archaeplastida;p__Rhodophyta;c__Florideophyceae;c__Nemaliophycidae;o__Palmariales;o__Palmariales_X;f__Palmariaceae;g__Palmariaceae_X;s__Palmariaceae_X sp.
	f5cfe372feedc295820a9250128139f4	d__Eukaryota;k__Archaeplastida;p__Rhodophyta;c__Florideophyceae;c__Nemaliophycidae;o__Palmariales;o__Palmariales_X;f__Palmariaceae;g__Palmariaceae_X;s__Palmariaceae_X sp.
	36d8511eacb3f12852f83c2791107d20	d__Eukaryota;k__Archaeplastida;p__Streptophyta;c__Embryophyceae;c__asterids;o__Apiales;o__Apiineae;f__Apiaceae;g__Daucus;s__Daucus carota
	c5e2e1562fb52a7a34f55c60d139694b	d__Eukaryota;k__Archaeplastida;p__Streptophyta;c__Embryophyceae;c__asterids;o__Asterales;o__Asterales_X;f__Asteraceae;g__Lactuca;s__Lactuca sativa
	5c6917caae176acf3096eb4a9a775df0	d__Eukaryota;k__Archaeplastida;p__Streptophyta;c__Embryophyceae;c__asterids;o__Lamiales;o__Lamiales_X;f__Lamiaceae;g__Tectona;s__Tectona grandis
	d9790c067778260c64a14eab1673e89d	d__Eukaryota;k__Archaeplastida;p__Streptophyta;c__Embryophyceae;c__asterids;o__Lamiales;o__Lamiales_X;f__Oleaceae;g__Olea;s__Olea europaea
	aa07e18a6e7cd391a5f2bd21067447b7	d__Eukaryota;k__Archaeplastida;p__Streptophyta;c__Embryophyceae;c__commelinids;o__Zingiberales;o__Zingiberales_X;f__Musaceae;g__Musaceae_X;s__Musaceae_X sp.
	a795aa5fb57f43beafddb0305ede47c4	d__Eukaryota;k__Archaeplastida;p__Streptophyta;c__Embryophyceae;c__Coniferopsida;o__Coniferales;o__Coniferales_X;f__Pinaceae;g__Keteleeria;s__Keteleeria davidiana
	da4d14d52d658b0695df360da5144a78	d__Eukaryota;k__Archaeplastida;p__Streptophyta;c__Embryophyceae;c__Coniferopsida;o__Coniferales;o__Coniferales_X;f__Pinaceae;g__Pinaceae_X;s__Pinaceae_X sp.
	1633008a63a4e6acfe21f0ffbdfccd27	d__Eukaryota;k__Archaeplastida;p__Streptophyta;c__Embryophyceae;c__Pentapetalae;o__Caryophyllales;o__Cactineae;f__Cactineae_X;g__Cactineae_XX;s__Cactineae_XX sp.
	6d446e7fd94ba87a58cfc9689b19d2b7	d__Eukaryota;k__Archaeplastida;p__Streptophyta;c__Embryophyceae;c__rosids;o__Brassicales;o__Brassicales_X;f__Brassicaceae;g__Brassicaceae_X;s__Brassicaceae_X sp.
	778e8d13740e4b5c89bb310db0b54960	d__Eukaryota;k__Archaeplastida;p__Streptophyta;c__Embryophyceae;c__rosids;o__Cucurbitales;o__Cucurbitales_X;f__Cucurbitaceae;g__Cucumis;s__Cucumis sativus
	9fe582a90c98ad1592cfec25111f1b61	d__Eukaryota;k__Archaeplastida;p__Streptophyta;c__Embryophyceae;c__rosids;o__Malpighiales;o__Malpighiales_X;f__Lacistemataceae;g__Lacistema;s__Lacistema robustum
	2ea8ce0126d9a3067f527fadd9ce970d	d__Eukaryota;k__Excavata;p__Discoba;c__Euglenozoa;c__Euglenophyceae;o__Eutreptiales;o__Eutreptiales_X;f__Eutreptiaceae;g__Eutreptiella;s__Eutreptiella pomquetensis
	551fd19052d560d3865cbf662b0b3372	d__Eukaryota;k__Hacrobia;p__Cryptophyta;c__Cryptophyceae;c__Cryptophyceae_X;o__Cryptophyceae_XX;o__Cryptophyceae_XXX;f__Cryptophyceae_XXXX;g__Cryptophyceae_XXXXX;s__Cryptophyceae_XXXXX sp.
	59a6cdb5a603e90c27f31d7bdd196c67	d__Eukaryota;k__Hacrobia;p__Cryptophyta;c__Cryptophyceae;c__Cryptophyceae_X;o__Pyrenomonadales;o__Pyrenomonadales_X;f__Chroomonadaceae;g__Chroomonadaceae_X;s__Chroomonadaceae_X sp.
	c42d2b2b4ba037efb98673421a30ff0a	d__Eukaryota;k__Hacrobia;p__Cryptophyta;c__Cryptophyceae;c__Cryptophyceae_X;o__Pyrenomonadales;o__Pyrenomonadales_X;f__Pyrenomonadaceae;g__Rhodomonas;s__Rhodomonas sp.
	2ec007d0db04242e4c1cbbf822127e2f	d__Eukaryota;k__Hacrobia;p__Cryptophyta;c__Cryptophyceae;c__Cryptophyceae_X;o__Pyrenomonadales;o__Pyrenomonadales_X;f__Pyrenomonadales_XX;g__Pyrenomonadales_XXX;s__Pyrenomonadales_XXX sp.
	3293a131c99853ac0f5b7cc5e8cb3327	d__Eukaryota;k__Hacrobia;p__Cryptophyta;c__Cryptophyceae;c__Cryptophyceae_X;o__Pyrenomonadales;o__Pyrenomonadales_X;f__Pyrenomonadales_XX;g__Pyrenomonadales_XXX;s__Pyrenomonadales_XXX sp.
	5f5580c9868e1af4bc5b3c713fb0f435	d__Eukaryota;k__Hacrobia;p__Cryptophyta;c__Cryptophyceae;c__Cryptophyceae_X;o__Pyrenomonadales;o__Pyrenomonadales_X;f__Pyrenomonadales_XX;g__Pyrenomonadales_XXX;s__Pyrenomonadales_XXX sp.
	afcc01a8e9f3ad3323524bdfbceafe4f	d__Eukaryota;k__Hacrobia;p__Cryptophyta;c__Cryptophyceae;c__Cryptophyceae_X;o__Pyrenomonadales;o__Pyrenomonadales_X;f__Pyrenomonadales_XX;g__Pyrenomonadales_XXX;s__Pyrenomonadales_XXX sp.
	ed8b01644209de80626ed918e9028d9e	d__Eukaryota;k__Hacrobia;p__Cryptophyta;c__Cryptophyceae;c__Cryptophyceae_X;o__Pyrenomonadales;o__Pyrenomonadales_X;f__Pyrenomonadales_XX;g__Pyrenomonadales_XXX;s__Pyrenomonadales_XXX sp.
	ee595d4475e4eb0c50864be4dc94ce07	d__Eukaryota;k__Hacrobia;p__Cryptophyta;c__Cryptophyceae;c__Cryptophyceae_X;o__Pyrenomonadales;o__Pyrenomonadales_X;f__Pyrenomonadales_XX;g__Pyrenomonadales_XXX;s__Pyrenomonadales_XXX sp.
	ee7cdf71bd8538a2899ec23b46985b7b	d__Eukaryota;k__Hacrobia;p__Cryptophyta;c__Cryptophyceae;c__Cryptophyceae_X;o__Pyrenomonadales;o__Pyrenomonadales_X;f__Pyrenomonadales_XX;g__Pyrenomonadales_XXX;s__Pyrenomonadales_XXX sp.
	1d6daae2febcef3ed62e3284b6262ed0	d__Eukaryota;k__Hacrobia;p__Haptophyta;c__Prymnesiophyceae;c__Prymnesiophyceae_X;o__Isochrysidales;o__Isochrysidales_X;f__Noelaerhabdaceae;g__Emiliania;s__Emiliania huxleyi
	60cd1307a060fd6fdcc1acd2d3833393	d__Eukaryota;k__Hacrobia;p__Haptophyta;c__Prymnesiophyceae;c__Prymnesiophyceae_X;o__Prymnesiales;o__Prymnesiales_X;f__Chrysochromulinaceae;g__Chrysochromulina;s__Chrysochromulina sp.
	675c0c4f6c13c603376394891d98c2b4	d__Eukaryota;k__Hacrobia;p__Haptophyta;c__Prymnesiophyceae;c__Prymnesiophyceae_X;o__Prymnesiales;o__Prymnesiales_X;f__Chrysochromulinaceae;g__Chrysochromulina;s__Chrysochromulina sp.
	e194fe2486f916b36b18975fba73488e	d__Eukaryota;k__Hacrobia;p__Haptophyta;c__Prymnesiophyceae;c__Prymnesiophycidae_X;o__Coccolithales;o__Coccolithales_X;f__Hymenomonadaceae;g__Hymenomonadaceae_X;s__Hymenomonadaceae_X sp.
	3eaa06472599a46b61aef717a501bc83	d__Eukaryota;k__Hacrobia;p__Haptophyta;c__Prymnesiophyceae;c__Prymnesiophycidae_X;o__Phaeocystales;o__Phaeocystales_X;f__Phaeocystaceae;g__Phaeocystaceae_X;s__Phaeocystaceae_X sp.
	41c8a40de4193468a3dde39784f5350a	d__Eukaryota;k__Hacrobia;p__Haptophyta;c__Prymnesiophyceae;c__Prymnesiophycidae_X;o__Phaeocystales;o__Phaeocystales_X;f__Phaeocystaceae;g__Phaeocystaceae_X;s__Phaeocystaceae_X sp.
	91b7fa450c90bc14a43c0f0e6d6559cd	d__Eukaryota;k__Hacrobia;p__Haptophyta;c__Prymnesiophyceae;c__Prymnesiophycidae_X;o__Phaeocystales;o__Phaeocystales_X;f__Phaeocystaceae;g__Phaeocystaceae_X;s__Phaeocystaceae_X sp.
	9cc6bf5f8815a90314a74341bae07e5b	d__Eukaryota;k__Hacrobia;p__Haptophyta;c__Prymnesiophyceae;c__Prymnesiophycidae_X;o__Phaeocystales;o__Phaeocystales_X;f__Phaeocystaceae;g__Phaeocystaceae_X;s__Phaeocystaceae_X sp.
	c5fa6d472445d6f468d853e3dbd08870	d__Eukaryota;k__Hacrobia;p__Haptophyta;c__Prymnesiophyceae;c__Prymnesiophycidae_X;o__Phaeocystales;o__Phaeocystales_X;f__Phaeocystaceae;g__Phaeocystis;s__Phaeocystis globosa
	03190b9b3038ed13d6e4aa16f7355bd7	d__Eukaryota;k__Hacrobia;p__Haptophyta;c__Prymnesiophyceae;c__Prymnesiophycidae_X;o__Prymnesiales;o__Prymnesiales_X;f__Chrysochromulinaceae;g__Chrysochromulinaceae_X;s__Chrysochromulinaceae_X sp.
	1eb9391227984a2d279527a49539ddf7	d__Eukaryota;k__Hacrobia;p__Haptophyta;c__Prymnesiophyceae;c__Prymnesiophycidae_X;o__Prymnesiales;o__Prymnesiales_X;f__Chrysochromulinaceae;g__Chrysochromulinaceae_X;s__Chrysochromulinaceae_X sp.
	2029ae839d1bd95c962504a04b6e3013	d__Eukaryota;k__Hacrobia;p__Haptophyta;c__Prymnesiophyceae;c__Prymnesiophycidae_X;o__Prymnesiales;o__Prymnesiales_X;f__Chrysochromulinaceae;g__Chrysochromulinaceae_X;s__Chrysochromulinaceae_X sp.
	6ac75dab8a2007b00b5d935e3b859e1f	d__Eukaryota;k__Hacrobia;p__Haptophyta;c__Prymnesiophyceae;c__Prymnesiophycidae_X;o__Prymnesiales;o__Prymnesiales_X;f__Chrysochromulinaceae;g__Chrysochromulinaceae_X;s__Chrysochromulinaceae_X sp.
	7899e0841c6bf40ce6bbc8084e6848aa	d__Eukaryota;k__Hacrobia;p__Haptophyta;c__Prymnesiophyceae;c__Prymnesiophycidae_X;o__Prymnesiales;o__Prymnesiales_X;f__Chrysochromulinaceae;g__Chrysochromulinaceae_X;s__Chrysochromulinaceae_X sp.
	808b19465670a3cfe0203f36d6ac8ee1	d__Eukaryota;k__Hacrobia;p__Haptophyta;c__Prymnesiophyceae;c__Prymnesiophycidae_X;o__Prymnesiales;o__Prymnesiales_X;f__Chrysochromulinaceae;g__Chrysochromulinaceae_X;s__Chrysochromulinaceae_X sp.
	921751a8d9cfa2592f2b9f9014496387	d__Eukaryota;k__Hacrobia;p__Haptophyta;c__Prymnesiophyceae;c__Prymnesiophycidae_X;o__Prymnesiales;o__Prymnesiales_X;f__Chrysochromulinaceae;g__Chrysochromulinaceae_X;s__Chrysochromulinaceae_X sp.
	9e08271b3733b7ec9f47e829f8a21fa2	d__Eukaryota;k__Hacrobia;p__Haptophyta;c__Prymnesiophyceae;c__Prymnesiophycidae_X;o__Prymnesiales;o__Prymnesiales_X;f__Chrysochromulinaceae;g__Chrysochromulinaceae_X;s__Chrysochromulinaceae_X sp.
	b2a9178bc909b5c1337b4614a8571196	d__Eukaryota;k__Hacrobia;p__Haptophyta;c__Prymnesiophyceae;c__Prymnesiophycidae_X;o__Prymnesiales;o__Prymnesiales_X;f__Chrysochromulinaceae;g__Chrysochromulinaceae_X;s__Chrysochromulinaceae_X sp.
	f81ac580cd56e3612098a613b2f6a64f	d__Eukaryota;k__Hacrobia;p__Haptophyta;c__Prymnesiophyceae;c__Prymnesiophycidae_X;o__Prymnesiales;o__Prymnesiales_X;f__Chrysochromulinaceae;g__Chrysochromulinaceae_X;s__Chrysochromulinaceae_X sp.
	a867b25d5d0e56e24f0853f426d09c48	d__Eukaryota;k__Hacrobia;p__Haptophyta;c__Prymnesiophyceae;c__Prymnesiophycidae_X;o__Prymnesiales;o__Prymnesiales_X;f__Prymnesiaceae;g__Prymnesiaceae_X;s__Prymnesiaceae_X sp.
	c329db277d5e13db272b32976cdd5c34	d__Eukaryota;k__Hacrobia;p__Haptophyta;c__Prymnesiophyceae;c__Prymnesiophycidae_X;o__Prymnesiales;o__Prymnesiales_X;f__Prymnesiaceae;g__Prymnesiaceae_X;s__Prymnesiaceae_X sp.
	8417f5e7789bbc0f2ee99e2f99ee23ce	d__Eukaryota;k__Hacrobia;p__Haptophyta;c__Prymnesiophyceae;c__Prymnesiophycidae_X;o__Prymnesiophycidae_XX;o__Prymnesiophycidae_XXX;f__Prymnesiophycidae_XXXX;g__Prymnesiophycidae_XXXXX;s__Prymnesiophycidae_XXXXX sp.
	05beda2c13e0c3c73733d8e6640ba4fa	d__Eukaryota;k__Stramenopiles;p__Ochrophyta;c__Bacillariophyta;c__Bacillariophyceae;o__Bacillariales;o__Bacillariales_X;f__Bacillariaceae;g__Bacillariaceae_X;s__Bacillariaceae_X sp.
	31f7f825c322215b972989d1be371f3a	d__Eukaryota;k__Stramenopiles;p__Ochrophyta;c__Bacillariophyta;c__Bacillariophyceae;o__Bacillariales;o__Bacillariales_X;f__Bacillariaceae;g__Bacillariaceae_X;s__Bacillariaceae_X sp.
	3edc890bab53610fc97c21846e2b4bd0	d__Eukaryota;k__Stramenopiles;p__Ochrophyta;c__Bacillariophyta;c__Bacillariophyceae;o__Bacillariales;o__Bacillariales_X;f__Bacillariaceae;g__Bacillariaceae_X;s__Bacillariaceae_X sp.
	58999899c5019ce429ab8668eed55321	d__Eukaryota;k__Stramenopiles;p__Ochrophyta;c__Bacillariophyta;c__Bacillariophyceae;o__Bacillariales;o__Bacillariales_X;f__Bacillariaceae;g__Bacillariaceae_X;s__Bacillariaceae_X sp.
	95299eb94004ce33a2e5dfa0178608b3	d__Eukaryota;k__Stramenopiles;p__Ochrophyta;c__Bacillariophyta;c__Bacillariophyceae;o__Bacillariales;o__Bacillariales_X;f__Bacillariaceae;g__Bacillariaceae_X;s__Bacillariaceae_X sp.
	cfb8a98bc45e69b88805a0105a9a6c38	d__Eukaryota;k__Stramenopiles;p__Ochrophyta;c__Bacillariophyta;c__Bacillariophyceae;o__Bacillariales;o__Bacillariales_X;f__Bacillariaceae;g__Bacillariaceae_X;s__Bacillariaceae_X sp.
	d7be6404887238ee8da500667c41dc02	d__Eukaryota;k__Stramenopiles;p__Ochrophyta;c__Bacillariophyta;c__Bacillariophyceae;o__Bacillariales;o__Bacillariales_X;f__Bacillariaceae;g__Bacillariaceae_X;s__Bacillariaceae_X sp.
	750f70d195a4de0ee9537822f726364e	d__Eukaryota;k__Stramenopiles;p__Ochrophyta;c__Bacillariophyta;c__Bacillariophyceae;o__Bacillariales;o__Bacillariales_X;f__Bacillariaceae;g__Cylindrotheca;s__Cylindrotheca closterium
	b151a234befbfb3ec9bdfe3aca4c3554	d__Eukaryota;k__Stramenopiles;p__Ochrophyta;c__Bacillariophyta;c__Bacillariophyceae;o__Bacillariales;o__Bacillariales_X;f__Bacillariaceae;g__Cylindrotheca;s__Cylindrotheca closterium
	c0315c34e4cff046110e268ba9eafd46	d__Eukaryota;k__Stramenopiles;p__Ochrophyta;c__Bacillariophyta;c__Bacillariophyceae;o__Bacillariales;o__Bacillariales_X;f__Bacillariaceae;g__Nitszchia;s__Nitzschia frustulum
	00f3eeb516dd4e537873c191922291b6	d__Eukaryota;k__Stramenopiles;p__Ochrophyta;c__Bacillariophyta;c__Bacillariophyceae;o__Bacillariophyceae_X;o__Bacillariophyceae_XX;f__Bacillariophyceae_XXX;g__Bacillariophyceae_XXXX;s__Bacillariophyceae_XXXX sp.
	022cff7fa295cc7c2dd1c97b1481d590	d__Eukaryota;k__Stramenopiles;p__Ochrophyta;c__Bacillariophyta;c__Bacillariophyceae;o__Bacillariophyceae_X;o__Bacillariophyceae_XX;f__Bacillariophyceae_XXX;g__Bacillariophyceae_XXXX;s__Bacillariophyceae_XXXX sp.
	05f924f4b2a9e0d6903ee6203fba0515	d__Eukaryota;k__Stramenopiles;p__Ochrophyta;c__Bacillariophyta;c__Bacillariophyceae;o__Bacillariophyceae_X;o__Bacillariophyceae_XX;f__Bacillariophyceae_XXX;g__Bacillariophyceae_XXXX;s__Bacillariophyceae_XXXX sp.
	0abd8cadb3c631c8a9de376ac0fb4b2d	d__Eukaryota;k__Stramenopiles;p__Ochrophyta;c__Bacillariophyta;c__Bacillariophyceae;o__Bacillariophyceae_X;o__Bacillariophyceae_XX;f__Bacillariophyceae_XXX;g__Bacillariophyceae_XXXX;s__Bacillariophyceae_XXXX sp.
	0c1b16fc3ca37ebef8b84d388a201757	d__Eukaryota;k__Stramenopiles;p__Ochrophyta;c__Bacillariophyta;c__Bacillariophyceae;o__Bacillariophyceae_X;o__Bacillariophyceae_XX;f__Bacillariophyceae_XXX;g__Bacillariophyceae_XXXX;s__Bacillariophyceae_XXXX sp.
	0f4e0cbf7659c6a4fcafb851e2ef2a2a	d__Eukaryota;k__Stramenopiles;p__Ochrophyta;c__Bacillariophyta;c__Bacillariophyceae;o__Bacillariophyceae_X;o__Bacillariophyceae_XX;f__Bacillariophyceae_XXX;g__Bacillariophyceae_XXXX;s__Bacillariophyceae_XXXX sp.
	169dfe17822edef66450edaf8a616722	d__Eukaryota;k__Stramenopiles;p__Ochrophyta;c__Bacillariophyta;c__Bacillariophyceae;o__Bacillariophyceae_X;o__Bacillariophyceae_XX;f__Bacillariophyceae_XXX;g__Bacillariophyceae_XXXX;s__Bacillariophyceae_XXXX sp.
	213c5171a04d399733081fc988bfb0bf	d__Eukaryota;k__Stramenopiles;p__Ochrophyta;c__Bacillariophyta;c__Bacillariophyceae;o__Bacillariophyceae_X;o__Bacillariophyceae_XX;f__Bacillariophyceae_XXX;g__Bacillariophyceae_XXXX;s__Bacillariophyceae_XXXX sp.
	21afb2eda24b019af63ccad6619b545d	d__Eukaryota;k__Stramenopiles;p__Ochrophyta;c__Bacillariophyta;c__Bacillariophyceae;o__Bacillariophyceae_X;o__Bacillariophyceae_XX;f__Bacillariophyceae_XXX;g__Bacillariophyceae_XXXX;s__Bacillariophyceae_XXXX sp.
	2d17e19b5bbbc506b19ff2bd4eaef56f	d__Eukaryota;k__Stramenopiles;p__Ochrophyta;c__Bacillariophyta;c__Bacillariophyceae;o__Bacillariophyceae_X;o__Bacillariophyceae_XX;f__Bacillariophyceae_XXX;g__Bacillariophyceae_XXXX;s__Bacillariophyceae_XXXX sp.
	338da938a906432a8be35dfdb93e209d	d__Eukaryota;k__Stramenopiles;p__Ochrophyta;c__Bacillariophyta;c__Bacillariophyceae;o__Bacillariophyceae_X;o__Bacillariophyceae_XX;f__Bacillariophyceae_XXX;g__Bacillariophyceae_XXXX;s__Bacillariophyceae_XXXX sp.
	40e78420d4a6a39e550eefec43a60316	d__Eukaryota;k__Stramenopiles;p__Ochrophyta;c__Bacillariophyta;c__Bacillariophyceae;o__Bacillariophyceae_X;o__Bacillariophyceae_XX;f__Bacillariophyceae_XXX;g__Bacillariophyceae_XXXX;s__Bacillariophyceae_XXXX sp.
	42185af26b0c031d9489e1c8814ce499	d__Eukaryota;k__Stramenopiles;p__Ochrophyta;c__Bacillariophyta;c__Bacillariophyceae;o__Bacillariophyceae_X;o__Bacillariophyceae_XX;f__Bacillariophyceae_XXX;g__Bacillariophyceae_XXXX;s__Bacillariophyceae_XXXX sp.
	42e2c886f384ea9ae982d785c03582c0	d__Eukaryota;k__Stramenopiles;p__Ochrophyta;c__Bacillariophyta;c__Bacillariophyceae;o__Bacillariophyceae_X;o__Bacillariophyceae_XX;f__Bacillariophyceae_XXX;g__Bacillariophyceae_XXXX;s__Bacillariophyceae_XXXX sp.
	435a61f47adfa304f3b75ba491c54c26	d__Eukaryota;k__Stramenopiles;p__Ochrophyta;c__Bacillariophyta;c__Bacillariophyceae;o__Bacillariophyceae_X;o__Bacillariophyceae_XX;f__Bacillariophyceae_XXX;g__Bacillariophyceae_XXXX;s__Bacillariophyceae_XXXX sp.
	460d409275c51a448361d918c8beb885	d__Eukaryota;k__Stramenopiles;p__Ochrophyta;c__Bacillariophyta;c__Bacillariophyceae;o__Bacillariophyceae_X;o__Bacillariophyceae_XX;f__Bacillariophyceae_XXX;g__Bacillariophyceae_XXXX;s__Bacillariophyceae_XXXX sp.
	4844deb8a25be96b47984900108c5a59	d__Eukaryota;k__Stramenopiles;p__Ochrophyta;c__Bacillariophyta;c__Bacillariophyceae;o__Bacillariophyceae_X;o__Bacillariophyceae_XX;f__Bacillariophyceae_XXX;g__Bacillariophyceae_XXXX;s__Bacillariophyceae_XXXX sp.
	4ebaa960ab3ad288f00234f4936b5738	d__Eukaryota;k__Stramenopiles;p__Ochrophyta;c__Bacillariophyta;c__Bacillariophyceae;o__Bacillariophyceae_X;o__Bacillariophyceae_XX;f__Bacillariophyceae_XXX;g__Bacillariophyceae_XXXX;s__Bacillariophyceae_XXXX sp.
	504a6f28ca390ab29c6cec79cd99a7f2	d__Eukaryota;k__Stramenopiles;p__Ochrophyta;c__Bacillariophyta;c__Bacillariophyceae;o__Bacillariophyceae_X;o__Bacillariophyceae_XX;f__Bacillariophyceae_XXX;g__Bacillariophyceae_XXXX;s__Bacillariophyceae_XXXX sp.
	536754e4520a4daf8afa34a54714b419	d__Eukaryota;k__Stramenopiles;p__Ochrophyta;c__Bacillariophyta;c__Bacillariophyceae;o__Bacillariophyceae_X;o__Bacillariophyceae_XX;f__Bacillariophyceae_XXX;g__Bacillariophyceae_XXXX;s__Bacillariophyceae_XXXX sp.
	56c62bc2aa1a3422747284cd5c1ce72f	d__Eukaryota;k__Stramenopiles;p__Ochrophyta;c__Bacillariophyta;c__Bacillariophyceae;o__Bacillariophyceae_X;o__Bacillariophyceae_XX;f__Bacillariophyceae_XXX;g__Bacillariophyceae_XXXX;s__Bacillariophyceae_XXXX sp.
	59d85a4e45c0346e2a8166040f200cf2	d__Eukaryota;k__Stramenopiles;p__Ochrophyta;c__Bacillariophyta;c__Bacillariophyceae;o__Bacillariophyceae_X;o__Bacillariophyceae_XX;f__Bacillariophyceae_XXX;g__Bacillariophyceae_XXXX;s__Bacillariophyceae_XXXX sp.
	5b96805e0968904b112f29e30856479f	d__Eukaryota;k__Stramenopiles;p__Ochrophyta;c__Bacillariophyta;c__Bacillariophyceae;o__Bacillariophyceae_X;o__Bacillariophyceae_XX;f__Bacillariophyceae_XXX;g__Bacillariophyceae_XXXX;s__Bacillariophyceae_XXXX sp.
	5d60f63015a7773dc0866244f124ea21	d__Eukaryota;k__Stramenopiles;p__Ochrophyta;c__Bacillariophyta;c__Bacillariophyceae;o__Bacillariophyceae_X;o__Bacillariophyceae_XX;f__Bacillariophyceae_XXX;g__Bacillariophyceae_XXXX;s__Bacillariophyceae_XXXX sp.
	6807fd7bfe3af11341522a358b2e7741	d__Eukaryota;k__Stramenopiles;p__Ochrophyta;c__Bacillariophyta;c__Bacillariophyceae;o__Bacillariophyceae_X;o__Bacillariophyceae_XX;f__Bacillariophyceae_XXX;g__Bacillariophyceae_XXXX;s__Bacillariophyceae_XXXX sp.
	6a3fb5e43ceeea9e070e8ea20618e5f7	d__Eukaryota;k__Stramenopiles;p__Ochrophyta;c__Bacillariophyta;c__Bacillariophyceae;o__Bacillariophyceae_X;o__Bacillariophyceae_XX;f__Bacillariophyceae_XXX;g__Bacillariophyceae_XXXX;s__Bacillariophyceae_XXXX sp.
	6f0b1b87f7127e678e736bbdecd392da	d__Eukaryota;k__Stramenopiles;p__Ochrophyta;c__Bacillariophyta;c__Bacillariophyceae;o__Bacillariophyceae_X;o__Bacillariophyceae_XX;f__Bacillariophyceae_XXX;g__Bacillariophyceae_XXXX;s__Bacillariophyceae_XXXX sp.
	70b81d2d36ed644d3825abd76a65ee83	d__Eukaryota;k__Stramenopiles;p__Ochrophyta;c__Bacillariophyta;c__Bacillariophyceae;o__Bacillariophyceae_X;o__Bacillariophyceae_XX;f__Bacillariophyceae_XXX;g__Bacillariophyceae_XXXX;s__Bacillariophyceae_XXXX sp.
	7be21ef55218b967f6c32b583c912813	d__Eukaryota;k__Stramenopiles;p__Ochrophyta;c__Bacillariophyta;c__Bacillariophyceae;o__Bacillariophyceae_X;o__Bacillariophyceae_XX;f__Bacillariophyceae_XXX;g__Bacillariophyceae_XXXX;s__Bacillariophyceae_XXXX sp.
	805cdddf877d7796ab9b863f99f9449f	d__Eukaryota;k__Stramenopiles;p__Ochrophyta;c__Bacillariophyta;c__Bacillariophyceae;o__Bacillariophyceae_X;o__Bacillariophyceae_XX;f__Bacillariophyceae_XXX;g__Bacillariophyceae_XXXX;s__Bacillariophyceae_XXXX sp.
	8daca4184a0428d49b84b9920bb7918d	d__Eukaryota;k__Stramenopiles;p__Ochrophyta;c__Bacillariophyta;c__Bacillariophyceae;o__Bacillariophyceae_X;o__Bacillariophyceae_XX;f__Bacillariophyceae_XXX;g__Bacillariophyceae_XXXX;s__Bacillariophyceae_XXXX sp.
	8e700bccfa432ea8372de101eddaa497	d__Eukaryota;k__Stramenopiles;p__Ochrophyta;c__Bacillariophyta;c__Bacillariophyceae;o__Bacillariophyceae_X;o__Bacillariophyceae_XX;f__Bacillariophyceae_XXX;g__Bacillariophyceae_XXXX;s__Bacillariophyceae_XXXX sp.
	8efe7aa2dcb05beebd2c324bd67f94dd	d__Eukaryota;k__Stramenopiles;p__Ochrophyta;c__Bacillariophyta;c__Bacillariophyceae;o__Bacillariophyceae_X;o__Bacillariophyceae_XX;f__Bacillariophyceae_XXX;g__Bacillariophyceae_XXXX;s__Bacillariophyceae_XXXX sp.
	95a3fb11ce8b29b938e257b43be7b51f	d__Eukaryota;k__Stramenopiles;p__Ochrophyta;c__Bacillariophyta;c__Bacillariophyceae;o__Bacillariophyceae_X;o__Bacillariophyceae_XX;f__Bacillariophyceae_XXX;g__Bacillariophyceae_XXXX;s__Bacillariophyceae_XXXX sp.
	9e6e839a606f3275bd7b243315687d76	d__Eukaryota;k__Stramenopiles;p__Ochrophyta;c__Bacillariophyta;c__Bacillariophyceae;o__Bacillariophyceae_X;o__Bacillariophyceae_XX;f__Bacillariophyceae_XXX;g__Bacillariophyceae_XXXX;s__Bacillariophyceae_XXXX sp.
	a42c649b4d51e478a585a874ea424b3f	d__Eukaryota;k__Stramenopiles;p__Ochrophyta;c__Bacillariophyta;c__Bacillariophyceae;o__Bacillariophyceae_X;o__Bacillariophyceae_XX;f__Bacillariophyceae_XXX;g__Bacillariophyceae_XXXX;s__Bacillariophyceae_XXXX sp.
	a5df8b879df80ad7c8ec233e4aab807c	d__Eukaryota;k__Stramenopiles;p__Ochrophyta;c__Bacillariophyta;c__Bacillariophyceae;o__Bacillariophyceae_X;o__Bacillariophyceae_XX;f__Bacillariophyceae_XXX;g__Bacillariophyceae_XXXX;s__Bacillariophyceae_XXXX sp.
	a9aa6fb71eb34ad0b67b39229b23227d	d__Eukaryota;k__Stramenopiles;p__Ochrophyta;c__Bacillariophyta;c__Bacillariophyceae;o__Bacillariophyceae_X;o__Bacillariophyceae_XX;f__Bacillariophyceae_XXX;g__Bacillariophyceae_XXXX;s__Bacillariophyceae_XXXX sp.
	aad960ffec5602e1570192be13852723	d__Eukaryota;k__Stramenopiles;p__Ochrophyta;c__Bacillariophyta;c__Bacillariophyceae;o__Bacillariophyceae_X;o__Bacillariophyceae_XX;f__Bacillariophyceae_XXX;g__Bacillariophyceae_XXXX;s__Bacillariophyceae_XXXX sp.
	ab2008dcf0fdf93ab8f81e154e0b29b7	d__Eukaryota;k__Stramenopiles;p__Ochrophyta;c__Bacillariophyta;c__Bacillariophyceae;o__Bacillariophyceae_X;o__Bacillariophyceae_XX;f__Bacillariophyceae_XXX;g__Bacillariophyceae_XXXX;s__Bacillariophyceae_XXXX sp.
	b6d8b6b5209f17e5096d988fb93d779e	d__Eukaryota;k__Stramenopiles;p__Ochrophyta;c__Bacillariophyta;c__Bacillariophyceae;o__Bacillariophyceae_X;o__Bacillariophyceae_XX;f__Bacillariophyceae_XXX;g__Bacillariophyceae_XXXX;s__Bacillariophyceae_XXXX sp.
	b6fb08e9cc94bff25d7decaf9859c8c8	d__Eukaryota;k__Stramenopiles;p__Ochrophyta;c__Bacillariophyta;c__Bacillariophyceae;o__Bacillariophyceae_X;o__Bacillariophyceae_XX;f__Bacillariophyceae_XXX;g__Bacillariophyceae_XXXX;s__Bacillariophyceae_XXXX sp.
	b977b8cfb380e7fee40e3a7307a5e1dc	d__Eukaryota;k__Stramenopiles;p__Ochrophyta;c__Bacillariophyta;c__Bacillariophyceae;o__Bacillariophyceae_X;o__Bacillariophyceae_XX;f__Bacillariophyceae_XXX;g__Bacillariophyceae_XXXX;s__Bacillariophyceae_XXXX sp.
	be9c536477340c18a93e9dd5729d09fb	d__Eukaryota;k__Stramenopiles;p__Ochrophyta;c__Bacillariophyta;c__Bacillariophyceae;o__Bacillariophyceae_X;o__Bacillariophyceae_XX;f__Bacillariophyceae_XXX;g__Bacillariophyceae_XXXX;s__Bacillariophyceae_XXXX sp.
	bfde07e19f982317b74e18615cf6b34b	d__Eukaryota;k__Stramenopiles;p__Ochrophyta;c__Bacillariophyta;c__Bacillariophyceae;o__Bacillariophyceae_X;o__Bacillariophyceae_XX;f__Bacillariophyceae_XXX;g__Bacillariophyceae_XXXX;s__Bacillariophyceae_XXXX sp.
	c1110dc1c07cc13694c34a6789c32e5c	d__Eukaryota;k__Stramenopiles;p__Ochrophyta;c__Bacillariophyta;c__Bacillariophyceae;o__Bacillariophyceae_X;o__Bacillariophyceae_XX;f__Bacillariophyceae_XXX;g__Bacillariophyceae_XXXX;s__Bacillariophyceae_XXXX sp.
	c46f5c06901d204a5ae42e53d9853346	d__Eukaryota;k__Stramenopiles;p__Ochrophyta;c__Bacillariophyta;c__Bacillariophyceae;o__Bacillariophyceae_X;o__Bacillariophyceae_XX;f__Bacillariophyceae_XXX;g__Bacillariophyceae_XXXX;s__Bacillariophyceae_XXXX sp.
	c6038ca44ae135e506e897a45dfde820	d__Eukaryota;k__Stramenopiles;p__Ochrophyta;c__Bacillariophyta;c__Bacillariophyceae;o__Bacillariophyceae_X;o__Bacillariophyceae_XX;f__Bacillariophyceae_XXX;g__Bacillariophyceae_XXXX;s__Bacillariophyceae_XXXX sp.
	cbc4c00e2619e86e20210221fe66b76a	d__Eukaryota;k__Stramenopiles;p__Ochrophyta;c__Bacillariophyta;c__Bacillariophyceae;o__Bacillariophyceae_X;o__Bacillariophyceae_XX;f__Bacillariophyceae_XXX;g__Bacillariophyceae_XXXX;s__Bacillariophyceae_XXXX sp.
	d181286d58fe48a3733ed509a460929a	d__Eukaryota;k__Stramenopiles;p__Ochrophyta;c__Bacillariophyta;c__Bacillariophyceae;o__Bacillariophyceae_X;o__Bacillariophyceae_XX;f__Bacillariophyceae_XXX;g__Bacillariophyceae_XXXX;s__Bacillariophyceae_XXXX sp.
	d410d25c8a726c84f9997d8f646e6107	d__Eukaryota;k__Stramenopiles;p__Ochrophyta;c__Bacillariophyta;c__Bacillariophyceae;o__Bacillariophyceae_X;o__Bacillariophyceae_XX;f__Bacillariophyceae_XXX;g__Bacillariophyceae_XXXX;s__Bacillariophyceae_XXXX sp.
	d576be30f4177ccfe4068db45e3a3956	d__Eukaryota;k__Stramenopiles;p__Ochrophyta;c__Bacillariophyta;c__Bacillariophyceae;o__Bacillariophyceae_X;o__Bacillariophyceae_XX;f__Bacillariophyceae_XXX;g__Bacillariophyceae_XXXX;s__Bacillariophyceae_XXXX sp.
	d6429f0599bdad68586b517597732836	d__Eukaryota;k__Stramenopiles;p__Ochrophyta;c__Bacillariophyta;c__Bacillariophyceae;o__Bacillariophyceae_X;o__Bacillariophyceae_XX;f__Bacillariophyceae_XXX;g__Bacillariophyceae_XXXX;s__Bacillariophyceae_XXXX sp.
	d9b9c597779faac740e9f371d5610473	d__Eukaryota;k__Stramenopiles;p__Ochrophyta;c__Bacillariophyta;c__Bacillariophyceae;o__Bacillariophyceae_X;o__Bacillariophyceae_XX;f__Bacillariophyceae_XXX;g__Bacillariophyceae_XXXX;s__Bacillariophyceae_XXXX sp.
	df249a87bd052f7b9b5dc9a14ca908df	d__Eukaryota;k__Stramenopiles;p__Ochrophyta;c__Bacillariophyta;c__Bacillariophyceae;o__Bacillariophyceae_X;o__Bacillariophyceae_XX;f__Bacillariophyceae_XXX;g__Bacillariophyceae_XXXX;s__Bacillariophyceae_XXXX sp.
	e0112e913fd686e26f7304757656ec3f	d__Eukaryota;k__Stramenopiles;p__Ochrophyta;c__Bacillariophyta;c__Bacillariophyceae;o__Bacillariophyceae_X;o__Bacillariophyceae_XX;f__Bacillariophyceae_XXX;g__Bacillariophyceae_XXXX;s__Bacillariophyceae_XXXX sp.
	e1a0955670e79de4cb8515142718a4ed	d__Eukaryota;k__Stramenopiles;p__Ochrophyta;c__Bacillariophyta;c__Bacillariophyceae;o__Bacillariophyceae_X;o__Bacillariophyceae_XX;f__Bacillariophyceae_XXX;g__Bacillariophyceae_XXXX;s__Bacillariophyceae_XXXX sp.
	e249234d9e67681f15646d93ceac099d	d__Eukaryota;k__Stramenopiles;p__Ochrophyta;c__Bacillariophyta;c__Bacillariophyceae;o__Bacillariophyceae_X;o__Bacillariophyceae_XX;f__Bacillariophyceae_XXX;g__Bacillariophyceae_XXXX;s__Bacillariophyceae_XXXX sp.
	e5c5cd9d64fd03bab2bbd97866568db5	d__Eukaryota;k__Stramenopiles;p__Ochrophyta;c__Bacillariophyta;c__Bacillariophyceae;o__Bacillariophyceae_X;o__Bacillariophyceae_XX;f__Bacillariophyceae_XXX;g__Bacillariophyceae_XXXX;s__Bacillariophyceae_XXXX sp.
	ec7e560fd9598019be8d64755ba4d600	d__Eukaryota;k__Stramenopiles;p__Ochrophyta;c__Bacillariophyta;c__Bacillariophyceae;o__Bacillariophyceae_X;o__Bacillariophyceae_XX;f__Bacillariophyceae_XXX;g__Bacillariophyceae_XXXX;s__Bacillariophyceae_XXXX sp.
	ee93ba9d9db9b589d779a8673e5a1c0a	d__Eukaryota;k__Stramenopiles;p__Ochrophyta;c__Bacillariophyta;c__Bacillariophyceae;o__Bacillariophyceae_X;o__Bacillariophyceae_XX;f__Bacillariophyceae_XXX;g__Bacillariophyceae_XXXX;s__Bacillariophyceae_XXXX sp.
	f4a970d7493f18e8866bf2be9bbfc719	d__Eukaryota;k__Stramenopiles;p__Ochrophyta;c__Bacillariophyta;c__Bacillariophyceae;o__Bacillariophyceae_X;o__Bacillariophyceae_XX;f__Bacillariophyceae_XXX;g__Bacillariophyceae_XXXX;s__Bacillariophyceae_XXXX sp.
	f5a01da613667f6d0ebe0dabccf9592e	d__Eukaryota;k__Stramenopiles;p__Ochrophyta;c__Bacillariophyta;c__Bacillariophyceae;o__Bacillariophyceae_X;o__Bacillariophyceae_XX;f__Bacillariophyceae_XXX;g__Bacillariophyceae_XXXX;s__Bacillariophyceae_XXXX sp.
	f636d5c4918a5f83313492ec921c044c	d__Eukaryota;k__Stramenopiles;p__Ochrophyta;c__Bacillariophyta;c__Bacillariophyceae;o__Bacillariophyceae_X;o__Bacillariophyceae_XX;f__Bacillariophyceae_XXX;g__Bacillariophyceae_XXXX;s__Bacillariophyceae_XXXX sp.
	f7624c80ed9e2e4ccee14a2261fccf84	d__Eukaryota;k__Stramenopiles;p__Ochrophyta;c__Bacillariophyta;c__Bacillariophyceae;o__Bacillariophyceae_X;o__Bacillariophyceae_XX;f__Bacillariophyceae_XXX;g__Bacillariophyceae_XXXX;s__Bacillariophyceae_XXXX sp.
	fb6fcfe6fcec75f6519f2239133e0148	d__Eukaryota;k__Stramenopiles;p__Ochrophyta;c__Bacillariophyta;c__Bacillariophyceae;o__Bacillariophyceae_X;o__Bacillariophyceae_XX;f__Bacillariophyceae_XXX;g__Bacillariophyceae_XXXX;s__Bacillariophyceae_XXXX sp.
	fcb22feadf6da1dbf8798e2952648209	d__Eukaryota;k__Stramenopiles;p__Ochrophyta;c__Bacillariophyta;c__Bacillariophyceae;o__Bacillariophyceae_X;o__Bacillariophyceae_XX;f__Bacillariophyceae_XXX;g__Bacillariophyceae_XXXX;s__Bacillariophyceae_XXXX sp.
	ffa9d9ee8378133cf130770f0dedb633	d__Eukaryota;k__Stramenopiles;p__Ochrophyta;c__Bacillariophyta;c__Bacillariophyceae;o__Bacillariophyceae_X;o__Bacillariophyceae_XX;f__Bacillariophyceae_XXX;g__Bacillariophyceae_XXXX;s__Bacillariophyceae_XXXX sp.
	ffe9a08b4134f78a9da4ca590501b190	d__Eukaryota;k__Stramenopiles;p__Ochrophyta;c__Bacillariophyta;c__Bacillariophyceae;o__Bacillariophyceae_X;o__Bacillariophyceae_XX;f__Bacillariophyceae_XXX;g__Bacillariophyceae_XXXX;s__Bacillariophyceae_XXXX sp.
	8ce986f9bd0de48d8ba1190da686ef1d	d__Eukaryota;k__Stramenopiles;p__Ochrophyta;c__Bacillariophyta;c__Bacillariophyceae;o__Cymbellales;o__Cymbellales_X;f__Cymbellaceae;g__Cymbella;s__Cymbella fusidium
	27767d9449e716ab5a13667e85f3790a	d__Eukaryota;k__Stramenopiles;p__Ochrophyta;c__Bacillariophyta;c__Bacillariophyceae;o__Cymbellales;o__Cymbellales_X;f__Cymbellaceae;g__Cymbella;s__Cymbella geminata
	a9f496777ecf792b19809029ed85319b	d__Eukaryota;k__Stramenopiles;p__Ochrophyta;c__Bacillariophyta;c__Bacillariophyceae;o__Cymbellales;o__Cymbellales_X;f__Cymbellaceae;g__Cymbella;s__Cymbella geminata
	be8aaf8bcbf17c441d97142fd8106d60	d__Eukaryota;k__Stramenopiles;p__Ochrophyta;c__Bacillariophyta;c__Bacillariophyceae;o__Cymbellales;o__Cymbellales_X;f__Cymbellaceae;g__Cymbella;s__Cymbella hebridica
	d08b662200bcad4b4989e01d466092e5	d__Eukaryota;k__Stramenopiles;p__Ochrophyta;c__Bacillariophyta;c__Bacillariophyceae;o__Cymbellales;o__Cymbellales_X;f__Cymbellaceae;g__Cymbella;s__Cymbella hebridica
	026f35c5df9af6b102513808de6ab867	d__Eukaryota;k__Stramenopiles;p__Ochrophyta;c__Bacillariophyta;c__Bacillariophyceae;o__Cymbellales;o__Cymbellales_X;f__Cymbellaceae;g__Cymbella;s__Cymbella helvetica
	ba651cebfce419deb3db027e09325e86	d__Eukaryota;k__Stramenopiles;p__Ochrophyta;c__Bacillariophyta;c__Bacillariophyceae;o__Cymbellales;o__Cymbellales_X;f__Cymbellaceae;g__Cymbella;s__Cymbella helvetica
	19ba45b2531ba2cdea5ae037641368b7	d__Eukaryota;k__Stramenopiles;p__Ochrophyta;c__Bacillariophyta;c__Bacillariophyceae;o__Cymbellales;o__Cymbellales_X;f__Cymbellaceae;g__Cymbella;s__Cymbella sp.
	781796d42ba1ee350486e84e9a1b5bcd	d__Eukaryota;k__Stramenopiles;p__Ochrophyta;c__Bacillariophyta;c__Bacillariophyceae;o__Cymbellales;o__Cymbellales_X;f__Cymbellaceae;g__Cymbella;s__Cymbella sp.
	04b1d78784d8759e894819dcce3acc81	d__Eukaryota;k__Stramenopiles;p__Ochrophyta;c__Bacillariophyta;c__Bacillariophyceae;o__Cymbellales;o__Cymbellales_X;f__Cymbellaceae;g__Cymbellaceae_X;s__Cymbellaceae_X sp.
	052fe26dc62e1a07b52d513100294ef0	d__Eukaryota;k__Stramenopiles;p__Ochrophyta;c__Bacillariophyta;c__Bacillariophyceae;o__Cymbellales;o__Cymbellales_X;f__Cymbellaceae;g__Cymbellaceae_X;s__Cymbellaceae_X sp.
	05b24d284e09a347e14cf61ecd7ee4cc	d__Eukaryota;k__Stramenopiles;p__Ochrophyta;c__Bacillariophyta;c__Bacillariophyceae;o__Cymbellales;o__Cymbellales_X;f__Cymbellaceae;g__Cymbellaceae_X;s__Cymbellaceae_X sp.
	07fe1bf7172f5c1fbb04eef03cfb43e8	d__Eukaryota;k__Stramenopiles;p__Ochrophyta;c__Bacillariophyta;c__Bacillariophyceae;o__Cymbellales;o__Cymbellales_X;f__Cymbellaceae;g__Cymbellaceae_X;s__Cymbellaceae_X sp.
	095add581e83a9a0e35d06b961117c27	d__Eukaryota;k__Stramenopiles;p__Ochrophyta;c__Bacillariophyta;c__Bacillariophyceae;o__Cymbellales;o__Cymbellales_X;f__Cymbellaceae;g__Cymbellaceae_X;s__Cymbellaceae_X sp.
	0da267ffd1c489bd4ad05e9fdc6e21f2	d__Eukaryota;k__Stramenopiles;p__Ochrophyta;c__Bacillariophyta;c__Bacillariophyceae;o__Cymbellales;o__Cymbellales_X;f__Cymbellaceae;g__Cymbellaceae_X;s__Cymbellaceae_X sp.
	0e712c0be12c9ccda1f1fb997e196bde	d__Eukaryota;k__Stramenopiles;p__Ochrophyta;c__Bacillariophyta;c__Bacillariophyceae;o__Cymbellales;o__Cymbellales_X;f__Cymbellaceae;g__Cymbellaceae_X;s__Cymbellaceae_X sp.
	13830312fc8fa6f22b91795f3363f7ab	d__Eukaryota;k__Stramenopiles;p__Ochrophyta;c__Bacillariophyta;c__Bacillariophyceae;o__Cymbellales;o__Cymbellales_X;f__Cymbellaceae;g__Cymbellaceae_X;s__Cymbellaceae_X sp.
	191fbd1f550650337c587dea67b34bbf	d__Eukaryota;k__Stramenopiles;p__Ochrophyta;c__Bacillariophyta;c__Bacillariophyceae;o__Cymbellales;o__Cymbellales_X;f__Cymbellaceae;g__Cymbellaceae_X;s__Cymbellaceae_X sp.
	1dcfa64591e6fc0e2326d9b8cc0a54d9	d__Eukaryota;k__Stramenopiles;p__Ochrophyta;c__Bacillariophyta;c__Bacillariophyceae;o__Cymbellales;o__Cymbellales_X;f__Cymbellaceae;g__Cymbellaceae_X;s__Cymbellaceae_X sp.
	230704a0f2accdb16f673caed5539b71	d__Eukaryota;k__Stramenopiles;p__Ochrophyta;c__Bacillariophyta;c__Bacillariophyceae;o__Cymbellales;o__Cymbellales_X;f__Cymbellaceae;g__Cymbellaceae_X;s__Cymbellaceae_X sp.
	27a2b81385bb91d816550de6e9d261e8	d__Eukaryota;k__Stramenopiles;p__Ochrophyta;c__Bacillariophyta;c__Bacillariophyceae;o__Cymbellales;o__Cymbellales_X;f__Cymbellaceae;g__Cymbellaceae_X;s__Cymbellaceae_X sp.
	2ab25fe26063a6e5acf47e02c6fe36ed	d__Eukaryota;k__Stramenopiles;p__Ochrophyta;c__Bacillariophyta;c__Bacillariophyceae;o__Cymbellales;o__Cymbellales_X;f__Cymbellaceae;g__Cymbellaceae_X;s__Cymbellaceae_X sp.
	2fef1f2a02353075f86b873a6c0df011	d__Eukaryota;k__Stramenopiles;p__Ochrophyta;c__Bacillariophyta;c__Bacillariophyceae;o__Cymbellales;o__Cymbellales_X;f__Cymbellaceae;g__Cymbellaceae_X;s__Cymbellaceae_X sp.
	39425fa9f0e4d0658aa4f4122a9f4ef0	d__Eukaryota;k__Stramenopiles;p__Ochrophyta;c__Bacillariophyta;c__Bacillariophyceae;o__Cymbellales;o__Cymbellales_X;f__Cymbellaceae;g__Cymbellaceae_X;s__Cymbellaceae_X sp.
	3f1f6546f8b35eb67b6bc1e466e2240f	d__Eukaryota;k__Stramenopiles;p__Ochrophyta;c__Bacillariophyta;c__Bacillariophyceae;o__Cymbellales;o__Cymbellales_X;f__Cymbellaceae;g__Cymbellaceae_X;s__Cymbellaceae_X sp.
	40243bfa054e87f0e866bf701e381bad	d__Eukaryota;k__Stramenopiles;p__Ochrophyta;c__Bacillariophyta;c__Bacillariophyceae;o__Cymbellales;o__Cymbellales_X;f__Cymbellaceae;g__Cymbellaceae_X;s__Cymbellaceae_X sp.
	4051e605cc076ef9fa7f2ef59c2f7e4f	d__Eukaryota;k__Stramenopiles;p__Ochrophyta;c__Bacillariophyta;c__Bacillariophyceae;o__Cymbellales;o__Cymbellales_X;f__Cymbellaceae;g__Cymbellaceae_X;s__Cymbellaceae_X sp.
	40b683421f8a4bf162a70ff1808e6a7a	d__Eukaryota;k__Stramenopiles;p__Ochrophyta;c__Bacillariophyta;c__Bacillariophyceae;o__Cymbellales;o__Cymbellales_X;f__Cymbellaceae;g__Cymbellaceae_X;s__Cymbellaceae_X sp.
	40caac87000f72a5f38e89e4fdb1fcde	d__Eukaryota;k__Stramenopiles;p__Ochrophyta;c__Bacillariophyta;c__Bacillariophyceae;o__Cymbellales;o__Cymbellales_X;f__Cymbellaceae;g__Cymbellaceae_X;s__Cymbellaceae_X sp.
	433b8897d5244a4c9fac63d163fd5cbc	d__Eukaryota;k__Stramenopiles;p__Ochrophyta;c__Bacillariophyta;c__Bacillariophyceae;o__Cymbellales;o__Cymbellales_X;f__Cymbellaceae;g__Cymbellaceae_X;s__Cymbellaceae_X sp.
	44f2927bd127ebf17856541d98a39172	d__Eukaryota;k__Stramenopiles;p__Ochrophyta;c__Bacillariophyta;c__Bacillariophyceae;o__Cymbellales;o__Cymbellales_X;f__Cymbellaceae;g__Cymbellaceae_X;s__Cymbellaceae_X sp.
	47f47346f4c065603f9cb5786b282663	d__Eukaryota;k__Stramenopiles;p__Ochrophyta;c__Bacillariophyta;c__Bacillariophyceae;o__Cymbellales;o__Cymbellales_X;f__Cymbellaceae;g__Cymbellaceae_X;s__Cymbellaceae_X sp.
	4bf63c4cce1f15dbd09fdd2fcc0562ce	d__Eukaryota;k__Stramenopiles;p__Ochrophyta;c__Bacillariophyta;c__Bacillariophyceae;o__Cymbellales;o__Cymbellales_X;f__Cymbellaceae;g__Cymbellaceae_X;s__Cymbellaceae_X sp.
	4f7bedfeeda36c51a0cb561abd91d7c2	d__Eukaryota;k__Stramenopiles;p__Ochrophyta;c__Bacillariophyta;c__Bacillariophyceae;o__Cymbellales;o__Cymbellales_X;f__Cymbellaceae;g__Cymbellaceae_X;s__Cymbellaceae_X sp.
	51ec26b8f4e6a7de70f5a8c70b175572	d__Eukaryota;k__Stramenopiles;p__Ochrophyta;c__Bacillariophyta;c__Bacillariophyceae;o__Cymbellales;o__Cymbellales_X;f__Cymbellaceae;g__Cymbellaceae_X;s__Cymbellaceae_X sp.
	544678656632b7318b2734d43beab1d0	d__Eukaryota;k__Stramenopiles;p__Ochrophyta;c__Bacillariophyta;c__Bacillariophyceae;o__Cymbellales;o__Cymbellales_X;f__Cymbellaceae;g__Cymbellaceae_X;s__Cymbellaceae_X sp.
	56627ecd0f18f1fe8c172282a8492c42	d__Eukaryota;k__Stramenopiles;p__Ochrophyta;c__Bacillariophyta;c__Bacillariophyceae;o__Cymbellales;o__Cymbellales_X;f__Cymbellaceae;g__Cymbellaceae_X;s__Cymbellaceae_X sp.
	69de7e82df5e108b401db113dfc4cc01	d__Eukaryota;k__Stramenopiles;p__Ochrophyta;c__Bacillariophyta;c__Bacillariophyceae;o__Cymbellales;o__Cymbellales_X;f__Cymbellaceae;g__Cymbellaceae_X;s__Cymbellaceae_X sp.
	6b2f03d6a86f76e7c956e78a5506f3ad	d__Eukaryota;k__Stramenopiles;p__Ochrophyta;c__Bacillariophyta;c__Bacillariophyceae;o__Cymbellales;o__Cymbellales_X;f__Cymbellaceae;g__Cymbellaceae_X;s__Cymbellaceae_X sp.
	6b9ced34c18ddd0eff09b2ef412c3385	d__Eukaryota;k__Stramenopiles;p__Ochrophyta;c__Bacillariophyta;c__Bacillariophyceae;o__Cymbellales;o__Cymbellales_X;f__Cymbellaceae;g__Cymbellaceae_X;s__Cymbellaceae_X sp.
	6cb2c1aede06169b7b3e4f8467d94cbe	d__Eukaryota;k__Stramenopiles;p__Ochrophyta;c__Bacillariophyta;c__Bacillariophyceae;o__Cymbellales;o__Cymbellales_X;f__Cymbellaceae;g__Cymbellaceae_X;s__Cymbellaceae_X sp.
	6fdef01cc3ca3569736d3241c1f53dd0	d__Eukaryota;k__Stramenopiles;p__Ochrophyta;c__Bacillariophyta;c__Bacillariophyceae;o__Cymbellales;o__Cymbellales_X;f__Cymbellaceae;g__Cymbellaceae_X;s__Cymbellaceae_X sp.
	73eb7b0e336bc142d409d5a6ba9dfb8c	d__Eukaryota;k__Stramenopiles;p__Ochrophyta;c__Bacillariophyta;c__Bacillariophyceae;o__Cymbellales;o__Cymbellales_X;f__Cymbellaceae;g__Cymbellaceae_X;s__Cymbellaceae_X sp.
	752f5c677253ac2a0cf334bcd50f087a	d__Eukaryota;k__Stramenopiles;p__Ochrophyta;c__Bacillariophyta;c__Bacillariophyceae;o__Cymbellales;o__Cymbellales_X;f__Cymbellaceae;g__Cymbellaceae_X;s__Cymbellaceae_X sp.
	7856d2e20096b20db14865c9bece4994	d__Eukaryota;k__Stramenopiles;p__Ochrophyta;c__Bacillariophyta;c__Bacillariophyceae;o__Cymbellales;o__Cymbellales_X;f__Cymbellaceae;g__Cymbellaceae_X;s__Cymbellaceae_X sp.
	7a6ccc398743eb05c4e3ad01862e8b02	d__Eukaryota;k__Stramenopiles;p__Ochrophyta;c__Bacillariophyta;c__Bacillariophyceae;o__Cymbellales;o__Cymbellales_X;f__Cymbellaceae;g__Cymbellaceae_X;s__Cymbellaceae_X sp.
	7e6eac602e9ece2aee558037c55301a6	d__Eukaryota;k__Stramenopiles;p__Ochrophyta;c__Bacillariophyta;c__Bacillariophyceae;o__Cymbellales;o__Cymbellales_X;f__Cymbellaceae;g__Cymbellaceae_X;s__Cymbellaceae_X sp.
	823e9273ef1cbb1627b4482854f82600	d__Eukaryota;k__Stramenopiles;p__Ochrophyta;c__Bacillariophyta;c__Bacillariophyceae;o__Cymbellales;o__Cymbellales_X;f__Cymbellaceae;g__Cymbellaceae_X;s__Cymbellaceae_X sp.
	8d8196f90f74fa70e005785c204feab2	d__Eukaryota;k__Stramenopiles;p__Ochrophyta;c__Bacillariophyta;c__Bacillariophyceae;o__Cymbellales;o__Cymbellales_X;f__Cymbellaceae;g__Cymbellaceae_X;s__Cymbellaceae_X sp.
	9327d18de6a1939f7eae496d1c2aa6ba	d__Eukaryota;k__Stramenopiles;p__Ochrophyta;c__Bacillariophyta;c__Bacillariophyceae;o__Cymbellales;o__Cymbellales_X;f__Cymbellaceae;g__Cymbellaceae_X;s__Cymbellaceae_X sp.
	95ab672b9af6fc4fa317e0180356fdb7	d__Eukaryota;k__Stramenopiles;p__Ochrophyta;c__Bacillariophyta;c__Bacillariophyceae;o__Cymbellales;o__Cymbellales_X;f__Cymbellaceae;g__Cymbellaceae_X;s__Cymbellaceae_X sp.
	99384f24d8db1b9ee6f7ada3783f2424	d__Eukaryota;k__Stramenopiles;p__Ochrophyta;c__Bacillariophyta;c__Bacillariophyceae;o__Cymbellales;o__Cymbellales_X;f__Cymbellaceae;g__Cymbellaceae_X;s__Cymbellaceae_X sp.
	9f28b5fc8c8be51e4af2961464b71a45	d__Eukaryota;k__Stramenopiles;p__Ochrophyta;c__Bacillariophyta;c__Bacillariophyceae;o__Cymbellales;o__Cymbellales_X;f__Cymbellaceae;g__Cymbellaceae_X;s__Cymbellaceae_X sp.
	a9f79da42e549e849e60639d33f030ca	d__Eukaryota;k__Stramenopiles;p__Ochrophyta;c__Bacillariophyta;c__Bacillariophyceae;o__Cymbellales;o__Cymbellales_X;f__Cymbellaceae;g__Cymbellaceae_X;s__Cymbellaceae_X sp.
	ad57bce874b5a1e145e082b026998465	d__Eukaryota;k__Stramenopiles;p__Ochrophyta;c__Bacillariophyta;c__Bacillariophyceae;o__Cymbellales;o__Cymbellales_X;f__Cymbellaceae;g__Cymbellaceae_X;s__Cymbellaceae_X sp.
	b1e0dbcc760282aecde55f969e2e1ec0	d__Eukaryota;k__Stramenopiles;p__Ochrophyta;c__Bacillariophyta;c__Bacillariophyceae;o__Cymbellales;o__Cymbellales_X;f__Cymbellaceae;g__Cymbellaceae_X;s__Cymbellaceae_X sp.
	b2e7dbf4ba6bef4a7b1f741a077e754a	d__Eukaryota;k__Stramenopiles;p__Ochrophyta;c__Bacillariophyta;c__Bacillariophyceae;o__Cymbellales;o__Cymbellales_X;f__Cymbellaceae;g__Cymbellaceae_X;s__Cymbellaceae_X sp.
	b5341cdf0845e3c4050b98623ac7fab9	d__Eukaryota;k__Stramenopiles;p__Ochrophyta;c__Bacillariophyta;c__Bacillariophyceae;o__Cymbellales;o__Cymbellales_X;f__Cymbellaceae;g__Cymbellaceae_X;s__Cymbellaceae_X sp.
	b572a960da406c9bcc872852d9703013	d__Eukaryota;k__Stramenopiles;p__Ochrophyta;c__Bacillariophyta;c__Bacillariophyceae;o__Cymbellales;o__Cymbellales_X;f__Cymbellaceae;g__Cymbellaceae_X;s__Cymbellaceae_X sp.
	b73e499f50443631d201a92665288cf0	d__Eukaryota;k__Stramenopiles;p__Ochrophyta;c__Bacillariophyta;c__Bacillariophyceae;o__Cymbellales;o__Cymbellales_X;f__Cymbellaceae;g__Cymbellaceae_X;s__Cymbellaceae_X sp.
	bb3b7719fbfebc1d30d66635677cd4cc	d__Eukaryota;k__Stramenopiles;p__Ochrophyta;c__Bacillariophyta;c__Bacillariophyceae;o__Cymbellales;o__Cymbellales_X;f__Cymbellaceae;g__Cymbellaceae_X;s__Cymbellaceae_X sp.
	bb545a3fcce6f5310c5b898aebb628a6	d__Eukaryota;k__Stramenopiles;p__Ochrophyta;c__Bacillariophyta;c__Bacillariophyceae;o__Cymbellales;o__Cymbellales_X;f__Cymbellaceae;g__Cymbellaceae_X;s__Cymbellaceae_X sp.
	bc89a245519402c3681f2bfa008a5808	d__Eukaryota;k__Stramenopiles;p__Ochrophyta;c__Bacillariophyta;c__Bacillariophyceae;o__Cymbellales;o__Cymbellales_X;f__Cymbellaceae;g__Cymbellaceae_X;s__Cymbellaceae_X sp.
	c0e8d209f7f3dd0727d14621e7fc71d5	d__Eukaryota;k__Stramenopiles;p__Ochrophyta;c__Bacillariophyta;c__Bacillariophyceae;o__Cymbellales;o__Cymbellales_X;f__Cymbellaceae;g__Cymbellaceae_X;s__Cymbellaceae_X sp.
	c3f669053add175279d83eb41884c4df	d__Eukaryota;k__Stramenopiles;p__Ochrophyta;c__Bacillariophyta;c__Bacillariophyceae;o__Cymbellales;o__Cymbellales_X;f__Cymbellaceae;g__Cymbellaceae_X;s__Cymbellaceae_X sp.
	c4cd841c04e0f03f8823a3a17c5d8f69	d__Eukaryota;k__Stramenopiles;p__Ochrophyta;c__Bacillariophyta;c__Bacillariophyceae;o__Cymbellales;o__Cymbellales_X;f__Cymbellaceae;g__Cymbellaceae_X;s__Cymbellaceae_X sp.
	c4d4f66e2be2d96bc1cda4b52cbadb9d	d__Eukaryota;k__Stramenopiles;p__Ochrophyta;c__Bacillariophyta;c__Bacillariophyceae;o__Cymbellales;o__Cymbellales_X;f__Cymbellaceae;g__Cymbellaceae_X;s__Cymbellaceae_X sp.
	c7cf562af65e0e726ce2020ce82cae6b	d__Eukaryota;k__Stramenopiles;p__Ochrophyta;c__Bacillariophyta;c__Bacillariophyceae;o__Cymbellales;o__Cymbellales_X;f__Cymbellaceae;g__Cymbellaceae_X;s__Cymbellaceae_X sp.
	c810b91d6c6aa96b330edcde8bd2c380	d__Eukaryota;k__Stramenopiles;p__Ochrophyta;c__Bacillariophyta;c__Bacillariophyceae;o__Cymbellales;o__Cymbellales_X;f__Cymbellaceae;g__Cymbellaceae_X;s__Cymbellaceae_X sp.
	cbd1a912a03c622a0465ffd30a0115be	d__Eukaryota;k__Stramenopiles;p__Ochrophyta;c__Bacillariophyta;c__Bacillariophyceae;o__Cymbellales;o__Cymbellales_X;f__Cymbellaceae;g__Cymbellaceae_X;s__Cymbellaceae_X sp.
	d36a4981c23cb00481b45425f3383cc8	d__Eukaryota;k__Stramenopiles;p__Ochrophyta;c__Bacillariophyta;c__Bacillariophyceae;o__Cymbellales;o__Cymbellales_X;f__Cymbellaceae;g__Cymbellaceae_X;s__Cymbellaceae_X sp.
	e08e257053fddee69e8d9efa510c577c	d__Eukaryota;k__Stramenopiles;p__Ochrophyta;c__Bacillariophyta;c__Bacillariophyceae;o__Cymbellales;o__Cymbellales_X;f__Cymbellaceae;g__Cymbellaceae_X;s__Cymbellaceae_X sp.
	e42e510a45dbad938f72bb3a175a4e52	d__Eukaryota;k__Stramenopiles;p__Ochrophyta;c__Bacillariophyta;c__Bacillariophyceae;o__Cymbellales;o__Cymbellales_X;f__Cymbellaceae;g__Cymbellaceae_X;s__Cymbellaceae_X sp.
	eab66fdebaf59cb27b0fbbca1fd0cf86	d__Eukaryota;k__Stramenopiles;p__Ochrophyta;c__Bacillariophyta;c__Bacillariophyceae;o__Cymbellales;o__Cymbellales_X;f__Cymbellaceae;g__Cymbellaceae_X;s__Cymbellaceae_X sp.
	eaced563506eb2a0a05894f74901e717	d__Eukaryota;k__Stramenopiles;p__Ochrophyta;c__Bacillariophyta;c__Bacillariophyceae;o__Cymbellales;o__Cymbellales_X;f__Cymbellaceae;g__Cymbellaceae_X;s__Cymbellaceae_X sp.
	ebcf4f32a5fca824c20fe72ae25a0a78	d__Eukaryota;k__Stramenopiles;p__Ochrophyta;c__Bacillariophyta;c__Bacillariophyceae;o__Cymbellales;o__Cymbellales_X;f__Cymbellaceae;g__Cymbellaceae_X;s__Cymbellaceae_X sp.
	ec32a2eb3054fdb210170741733bfd98	d__Eukaryota;k__Stramenopiles;p__Ochrophyta;c__Bacillariophyta;c__Bacillariophyceae;o__Cymbellales;o__Cymbellales_X;f__Cymbellaceae;g__Cymbellaceae_X;s__Cymbellaceae_X sp.
	f0b9f7f48bc56666e5db7b58c489adee	d__Eukaryota;k__Stramenopiles;p__Ochrophyta;c__Bacillariophyta;c__Bacillariophyceae;o__Cymbellales;o__Cymbellales_X;f__Cymbellaceae;g__Cymbellaceae_X;s__Cymbellaceae_X sp.
	f42f8cf5a7164fbd332bdbd57e75ad3a	d__Eukaryota;k__Stramenopiles;p__Ochrophyta;c__Bacillariophyta;c__Bacillariophyceae;o__Cymbellales;o__Cymbellales_X;f__Cymbellaceae;g__Cymbellaceae_X;s__Cymbellaceae_X sp.
	f71662b38177e398b78dfe2a8ab5e24c	d__Eukaryota;k__Stramenopiles;p__Ochrophyta;c__Bacillariophyta;c__Bacillariophyceae;o__Cymbellales;o__Cymbellales_X;f__Cymbellaceae;g__Cymbellaceae_X;s__Cymbellaceae_X sp.
	f925f9a4d4b9483034c08e4f0e4391b8	d__Eukaryota;k__Stramenopiles;p__Ochrophyta;c__Bacillariophyta;c__Bacillariophyceae;o__Cymbellales;o__Cymbellales_X;f__Cymbellaceae;g__Cymbellaceae_X;s__Cymbellaceae_X sp.
	fc67238e3ba0768065c4e7255e4b0641	d__Eukaryota;k__Stramenopiles;p__Ochrophyta;c__Bacillariophyta;c__Bacillariophyceae;o__Cymbellales;o__Cymbellales_X;f__Cymbellaceae;g__Cymbellaceae_X;s__Cymbellaceae_X sp.
	a02007ee313dfa63446f93591426ef75	d__Eukaryota;k__Stramenopiles;p__Ochrophyta;c__Bacillariophyta;c__Bacillariophyceae;o__Cymbellales;o__Cymbellales_X;f__Cymbellaceae;g__Encyonema;s__Encyonema minutum
	02325a5a3ab862cf6650a1a66e6cdf6c	d__Eukaryota;k__Stramenopiles;p__Ochrophyta;c__Bacillariophyta;c__Bacillariophyceae;o__Dinotrichales;o__Dinotrichales_X;f__Dinotrichaceae;g__Dinotrichaceae_X;s__Dinotrichaceae_X sp.
	26cdbd85da5d18bc7d3f31a5f049843f	d__Eukaryota;k__Stramenopiles;p__Ochrophyta;c__Bacillariophyta;c__Bacillariophyceae;o__Dinotrichales;o__Dinotrichales_X;f__Dinotrichaceae;g__Dinotrichaceae_X;s__Dinotrichaceae_X sp.
	dcf0896a89b1d00ad1bb62b13acd130d	d__Eukaryota;k__Stramenopiles;p__Ochrophyta;c__Bacillariophyta;c__Bacillariophyceae;o__Dinotrichales;o__Dinotrichales_X;f__Dinotrichaceae;g__Dinotrichaceae_X;s__Dinotrichaceae_X sp.
	b465b1e16216096c7518a072298ba9f5	d__Eukaryota;k__Stramenopiles;p__Ochrophyta;c__Bacillariophyta;c__Bacillariophyceae;o__Melosirales;o__Melosirales_X;f__Stephanopyxidaceae;g__Stephanophyrix;s__Stephanopyxis nipponica
	4acbea0da1961a2373aa2584890690a9	d__Eukaryota;k__Stramenopiles;p__Ochrophyta;c__Bacillariophyta;c__Bacillariophyceae;o__Naviculales;o__Naviculales_X;f__Naviculaceae;g__Haslea;s__Haslea wawrikae
	017bd98d7e36121163dbd6955083156b	d__Eukaryota;k__Stramenopiles;p__Ochrophyta;c__Bacillariophyta;c__Bacillariophyceae;o__Naviculales;o__Naviculales_X;f__Naviculaceae;g__Naviculaceae_X;s__Naviculaceae_X sp.
	04350a8da8df29924c64ef988fb0256d	d__Eukaryota;k__Stramenopiles;p__Ochrophyta;c__Bacillariophyta;c__Bacillariophyceae;o__Naviculales;o__Naviculales_X;f__Naviculaceae;g__Naviculaceae_X;s__Naviculaceae_X sp.
	088f95a8b9fd9eb9d19c628720d1cb74	d__Eukaryota;k__Stramenopiles;p__Ochrophyta;c__Bacillariophyta;c__Bacillariophyceae;o__Naviculales;o__Naviculales_X;f__Naviculaceae;g__Naviculaceae_X;s__Naviculaceae_X sp.
	111aa08ccfaadf653e2b8e666e88e090	d__Eukaryota;k__Stramenopiles;p__Ochrophyta;c__Bacillariophyta;c__Bacillariophyceae;o__Naviculales;o__Naviculales_X;f__Naviculaceae;g__Naviculaceae_X;s__Naviculaceae_X sp.
	135116123473e905a5260bcf3f93170d	d__Eukaryota;k__Stramenopiles;p__Ochrophyta;c__Bacillariophyta;c__Bacillariophyceae;o__Naviculales;o__Naviculales_X;f__Naviculaceae;g__Naviculaceae_X;s__Naviculaceae_X sp.
	13a2e48316ff52740c8640c4c0558339	d__Eukaryota;k__Stramenopiles;p__Ochrophyta;c__Bacillariophyta;c__Bacillariophyceae;o__Naviculales;o__Naviculales_X;f__Naviculaceae;g__Naviculaceae_X;s__Naviculaceae_X sp.
	3891cd7ee62578aa305b990514f540f6	d__Eukaryota;k__Stramenopiles;p__Ochrophyta;c__Bacillariophyta;c__Bacillariophyceae;o__Naviculales;o__Naviculales_X;f__Naviculaceae;g__Naviculaceae_X;s__Naviculaceae_X sp.
	3899265b6a474a0b066035f9f9ff6956	d__Eukaryota;k__Stramenopiles;p__Ochrophyta;c__Bacillariophyta;c__Bacillariophyceae;o__Naviculales;o__Naviculales_X;f__Naviculaceae;g__Naviculaceae_X;s__Naviculaceae_X sp.
	9821753a2bd760792ec91698a3b26396	d__Eukaryota;k__Stramenopiles;p__Ochrophyta;c__Bacillariophyta;c__Bacillariophyceae;o__Naviculales;o__Naviculales_X;f__Naviculaceae;g__Naviculaceae_X;s__Naviculaceae_X sp.
	a864684e81975ccad38944495b295ebb	d__Eukaryota;k__Stramenopiles;p__Ochrophyta;c__Bacillariophyta;c__Bacillariophyceae;o__Naviculales;o__Naviculales_X;f__Naviculaceae;g__Naviculaceae_X;s__Naviculaceae_X sp.
	b02c1a83aac6d5069096c4f9359db259	d__Eukaryota;k__Stramenopiles;p__Ochrophyta;c__Bacillariophyta;c__Bacillariophyceae;o__Naviculales;o__Naviculales_X;f__Naviculaceae;g__Naviculaceae_X;s__Naviculaceae_X sp.
	bacae0933d1f94ff9c29982a1dd54101	d__Eukaryota;k__Stramenopiles;p__Ochrophyta;c__Bacillariophyta;c__Bacillariophyceae;o__Naviculales;o__Naviculales_X;f__Naviculaceae;g__Naviculaceae_X;s__Naviculaceae_X sp.
	baf9056afc3811d6dd530c4420c25ee0	d__Eukaryota;k__Stramenopiles;p__Ochrophyta;c__Bacillariophyta;c__Bacillariophyceae;o__Naviculales;o__Naviculales_X;f__Naviculaceae;g__Naviculaceae_X;s__Naviculaceae_X sp.
	cb6b76798a98406f41519a88bf89a8c4	d__Eukaryota;k__Stramenopiles;p__Ochrophyta;c__Bacillariophyta;c__Bacillariophyceae;o__Naviculales;o__Naviculales_X;f__Naviculaceae;g__Naviculaceae_X;s__Naviculaceae_X sp.
	cd44ad930263b7b9392e6d28198c1270	d__Eukaryota;k__Stramenopiles;p__Ochrophyta;c__Bacillariophyta;c__Bacillariophyceae;o__Naviculales;o__Naviculales_X;f__Naviculaceae;g__Naviculaceae_X;s__Naviculaceae_X sp.
	db4611a008f0fa0b9f4539af9b37225d	d__Eukaryota;k__Stramenopiles;p__Ochrophyta;c__Bacillariophyta;c__Bacillariophyceae;o__Naviculales;o__Naviculales_X;f__Naviculaceae;g__Naviculaceae_X;s__Naviculaceae_X sp.
	dd6dbe2a698e9ffea2091e77cddf24c1	d__Eukaryota;k__Stramenopiles;p__Ochrophyta;c__Bacillariophyta;c__Bacillariophyceae;o__Naviculales;o__Naviculales_X;f__Naviculaceae;g__Naviculaceae_X;s__Naviculaceae_X sp.
	e9b75a4e48299b00eedd6851c764d277	d__Eukaryota;k__Stramenopiles;p__Ochrophyta;c__Bacillariophyta;c__Bacillariophyceae;o__Naviculales;o__Naviculales_X;f__Naviculaceae;g__Naviculaceae_X;s__Naviculaceae_X sp.
	f6dfdd493857f8e29767aa06ecfe6f50	d__Eukaryota;k__Stramenopiles;p__Ochrophyta;c__Bacillariophyta;c__Bacillariophyceae;o__Naviculales;o__Naviculales_X;f__Naviculaceae;g__Naviculaceae_X;s__Naviculaceae_X sp.
	705423e4cf45a8e9be4d768a80a45ea7	d__Eukaryota;k__Stramenopiles;p__Ochrophyta;c__Bacillariophyta;c__Bacillariophyceae;o__Surirellales;o__Surirellales_X;f__Surirellaceae;g__Surirellaceae_X;s__Surirellaceae_X sp.
	75cab9125e4ec7271b361a34725c9efb	d__Eukaryota;k__Stramenopiles;p__Ochrophyta;c__Bacillariophyta;c__Bacillariophyceae;o__Surirellales;o__Surirellales_X;f__Surirellaceae;g__Surirellaceae_X;s__Surirellaceae_X sp.
	be8d6515820e0b6c04d0f881d32c0af9	d__Eukaryota;k__Stramenopiles;p__Ochrophyta;c__Bacillariophyta;c__Bacillariophyceae;o__Surirellales;o__Surirellales_X;f__Surirellaceae;g__Surirellaceae_X;s__Surirellaceae_X sp.
	0180930c329e4ae9e6436728a2c1b678	d__Eukaryota;k__Stramenopiles;p__Ochrophyta;c__Bacillariophyta;c__Bacillariophyta_X;o__Bacillariophyta_XX;o__Bacillariophyta_XXX;f__Bacillariophyta_XXXX;g__Bacillariophyta_XXXXX;s__Bacillariophyta_XXXXX sp.
	1674a8ce7f9d0bcdeac6b0e7f26ff46c	d__Eukaryota;k__Stramenopiles;p__Ochrophyta;c__Bacillariophyta;c__Bacillariophyta_X;o__Bacillariophyta_XX;o__Bacillariophyta_XXX;f__Bacillariophyta_XXXX;g__Bacillariophyta_XXXXX;s__Bacillariophyta_XXXXX sp.
	1a58705cd8da997d3b72a46f66d9ae03	d__Eukaryota;k__Stramenopiles;p__Ochrophyta;c__Bacillariophyta;c__Bacillariophyta_X;o__Bacillariophyta_XX;o__Bacillariophyta_XXX;f__Bacillariophyta_XXXX;g__Bacillariophyta_XXXXX;s__Bacillariophyta_XXXXX sp.
	1b0eb83f0cb7d09997e53ac29a4a615b	d__Eukaryota;k__Stramenopiles;p__Ochrophyta;c__Bacillariophyta;c__Bacillariophyta_X;o__Bacillariophyta_XX;o__Bacillariophyta_XXX;f__Bacillariophyta_XXXX;g__Bacillariophyta_XXXXX;s__Bacillariophyta_XXXXX sp.
	1db331139dd5301df11609adeb3f00fa	d__Eukaryota;k__Stramenopiles;p__Ochrophyta;c__Bacillariophyta;c__Bacillariophyta_X;o__Bacillariophyta_XX;o__Bacillariophyta_XXX;f__Bacillariophyta_XXXX;g__Bacillariophyta_XXXXX;s__Bacillariophyta_XXXXX sp.
	308eeacee3b75c6f3b1d368f2a0e1a23	d__Eukaryota;k__Stramenopiles;p__Ochrophyta;c__Bacillariophyta;c__Bacillariophyta_X;o__Bacillariophyta_XX;o__Bacillariophyta_XXX;f__Bacillariophyta_XXXX;g__Bacillariophyta_XXXXX;s__Bacillariophyta_XXXXX sp.
	3921667b8def5a801d43289ba0652b37	d__Eukaryota;k__Stramenopiles;p__Ochrophyta;c__Bacillariophyta;c__Bacillariophyta_X;o__Bacillariophyta_XX;o__Bacillariophyta_XXX;f__Bacillariophyta_XXXX;g__Bacillariophyta_XXXXX;s__Bacillariophyta_XXXXX sp.
	44ad7734652f3ae105cda42570e3752d	d__Eukaryota;k__Stramenopiles;p__Ochrophyta;c__Bacillariophyta;c__Bacillariophyta_X;o__Bacillariophyta_XX;o__Bacillariophyta_XXX;f__Bacillariophyta_XXXX;g__Bacillariophyta_XXXXX;s__Bacillariophyta_XXXXX sp.
	51d84ef15bd52ded28a8a01c4a3ba7a7	d__Eukaryota;k__Stramenopiles;p__Ochrophyta;c__Bacillariophyta;c__Bacillariophyta_X;o__Bacillariophyta_XX;o__Bacillariophyta_XXX;f__Bacillariophyta_XXXX;g__Bacillariophyta_XXXXX;s__Bacillariophyta_XXXXX sp.
	52bb2d10cc5c3009cf90333b57f86d71	d__Eukaryota;k__Stramenopiles;p__Ochrophyta;c__Bacillariophyta;c__Bacillariophyta_X;o__Bacillariophyta_XX;o__Bacillariophyta_XXX;f__Bacillariophyta_XXXX;g__Bacillariophyta_XXXXX;s__Bacillariophyta_XXXXX sp.
	5aab670040c900841343fe10707a75cf	d__Eukaryota;k__Stramenopiles;p__Ochrophyta;c__Bacillariophyta;c__Bacillariophyta_X;o__Bacillariophyta_XX;o__Bacillariophyta_XXX;f__Bacillariophyta_XXXX;g__Bacillariophyta_XXXXX;s__Bacillariophyta_XXXXX sp.
	637fd88301354fc094a1f88a784d0e82	d__Eukaryota;k__Stramenopiles;p__Ochrophyta;c__Bacillariophyta;c__Bacillariophyta_X;o__Bacillariophyta_XX;o__Bacillariophyta_XXX;f__Bacillariophyta_XXXX;g__Bacillariophyta_XXXXX;s__Bacillariophyta_XXXXX sp.
	6644c7252b7dedf140c312176b820628	d__Eukaryota;k__Stramenopiles;p__Ochrophyta;c__Bacillariophyta;c__Bacillariophyta_X;o__Bacillariophyta_XX;o__Bacillariophyta_XXX;f__Bacillariophyta_XXXX;g__Bacillariophyta_XXXXX;s__Bacillariophyta_XXXXX sp.
	8e5380da211c07db19ae67612372a6ec	d__Eukaryota;k__Stramenopiles;p__Ochrophyta;c__Bacillariophyta;c__Bacillariophyta_X;o__Bacillariophyta_XX;o__Bacillariophyta_XXX;f__Bacillariophyta_XXXX;g__Bacillariophyta_XXXXX;s__Bacillariophyta_XXXXX sp.
	8ead8dadbfd667efc6d177350d769ee1	d__Eukaryota;k__Stramenopiles;p__Ochrophyta;c__Bacillariophyta;c__Bacillariophyta_X;o__Bacillariophyta_XX;o__Bacillariophyta_XXX;f__Bacillariophyta_XXXX;g__Bacillariophyta_XXXXX;s__Bacillariophyta_XXXXX sp.
	b5a2dbdbee7e64a3234bdcd1cb3ecad5	d__Eukaryota;k__Stramenopiles;p__Ochrophyta;c__Bacillariophyta;c__Bacillariophyta_X;o__Bacillariophyta_XX;o__Bacillariophyta_XXX;f__Bacillariophyta_XXXX;g__Bacillariophyta_XXXXX;s__Bacillariophyta_XXXXX sp.
	b62dd9b1eb3c714f08f281386f2b66f3	d__Eukaryota;k__Stramenopiles;p__Ochrophyta;c__Bacillariophyta;c__Bacillariophyta_X;o__Bacillariophyta_XX;o__Bacillariophyta_XXX;f__Bacillariophyta_XXXX;g__Bacillariophyta_XXXXX;s__Bacillariophyta_XXXXX sp.
	c7a46b1b7f4091c8e0a573287093b1d0	d__Eukaryota;k__Stramenopiles;p__Ochrophyta;c__Bacillariophyta;c__Bacillariophyta_X;o__Bacillariophyta_XX;o__Bacillariophyta_XXX;f__Bacillariophyta_XXXX;g__Bacillariophyta_XXXXX;s__Bacillariophyta_XXXXX sp.
	d8d76b57dac7a3c67cd7f4905140ddea	d__Eukaryota;k__Stramenopiles;p__Ochrophyta;c__Bacillariophyta;c__Bacillariophyta_X;o__Bacillariophyta_XX;o__Bacillariophyta_XXX;f__Bacillariophyta_XXXX;g__Bacillariophyta_XXXXX;s__Bacillariophyta_XXXXX sp.
	dbd6257fcf69a57f3638088ab5b0972c	d__Eukaryota;k__Stramenopiles;p__Ochrophyta;c__Bacillariophyta;c__Bacillariophyta_X;o__Bacillariophyta_XX;o__Bacillariophyta_XXX;f__Bacillariophyta_XXXX;g__Bacillariophyta_XXXXX;s__Bacillariophyta_XXXXX sp.
	e1ac5a9d77f58c1cb9332ad11f69a979	d__Eukaryota;k__Stramenopiles;p__Ochrophyta;c__Bacillariophyta;c__Bacillariophyta_X;o__Bacillariophyta_XX;o__Bacillariophyta_XXX;f__Bacillariophyta_XXXX;g__Bacillariophyta_XXXXX;s__Bacillariophyta_XXXXX sp.
	e6351a0713441155a4fe40ef2e934488	d__Eukaryota;k__Stramenopiles;p__Ochrophyta;c__Bacillariophyta;c__Bacillariophyta_X;o__Bacillariophyta_XX;o__Bacillariophyta_XXX;f__Bacillariophyta_XXXX;g__Bacillariophyta_XXXXX;s__Bacillariophyta_XXXXX sp.
	ec4d7dae97a860e8658aad290edb6f56	d__Eukaryota;k__Stramenopiles;p__Ochrophyta;c__Bacillariophyta;c__Bacillariophyta_X;o__Bacillariophyta_XX;o__Bacillariophyta_XXX;f__Bacillariophyta_XXXX;g__Bacillariophyta_XXXXX;s__Bacillariophyta_XXXXX sp.
	eefae177cef08befa0636f68d7c69bd4	d__Eukaryota;k__Stramenopiles;p__Ochrophyta;c__Bacillariophyta;c__Bacillariophyta_X;o__Bacillariophyta_XX;o__Bacillariophyta_XXX;f__Bacillariophyta_XXXX;g__Bacillariophyta_XXXXX;s__Bacillariophyta_XXXXX sp.
	4b1e8e5403a63ed8804e993ed071e392	d__Eukaryota;k__Stramenopiles;p__Ochrophyta;c__Bacillariophyta;c__Coscinodiscophyceae;o__Chaetocerotales;o__Chaetocerotales_X;f__Attheyaceae;g__Attheya;s__Attheya septentrionalis
	a752425b226788707a5b2784f736a6d5	d__Eukaryota;k__Stramenopiles;p__Ochrophyta;c__Bacillariophyta;c__Coscinodiscophyceae;o__Chaetocerotales;o__Chaetocerotales_X;f__Attheyaceae;g__Attheya;s__Attheya septentrionalis
	b093e3dfab286fbda1e5a1b70919f9f5	d__Eukaryota;k__Stramenopiles;p__Ochrophyta;c__Bacillariophyta;c__Coscinodiscophyceae;o__Chaetocerotales;o__Chaetocerotales_X;f__Attheyaceae;g__Attheya;s__Attheya septentrionalis
	0925a998d61298f6af48d5d1e1d98be6	d__Eukaryota;k__Stramenopiles;p__Ochrophyta;c__Bacillariophyta;c__Coscinodiscophyceae;o__Chaetocerotales;o__Chaetocerotales_X;f__Chaetocerotaceae;g__Chaetocerotaceae_X;s__Chaetocerotaceae_X sp.
	6ba7a50020fdd71f2b82ee06632b3588	d__Eukaryota;k__Stramenopiles;p__Ochrophyta;c__Bacillariophyta;c__Coscinodiscophyceae;o__Chaetocerotales;o__Chaetocerotales_X;f__Chaetocerotaceae;g__Chaetocerotaceae_X;s__Chaetocerotaceae_X sp.
	a07ec866ecf92117e8cc5e5f9833cc5f	d__Eukaryota;k__Stramenopiles;p__Ochrophyta;c__Bacillariophyta;c__Coscinodiscophyceae;o__Chaetocerotales;o__Chaetocerotales_X;f__Chaetocerotaceae;g__Chaetocerotaceae_X;s__Chaetocerotaceae_X sp.
	a1bdd68c9014785595ebd1a96c23f158	d__Eukaryota;k__Stramenopiles;p__Ochrophyta;c__Bacillariophyta;c__Coscinodiscophyceae;o__Chaetocerotales;o__Chaetocerotales_X;f__Chaetocerotaceae;g__Chaetocerotaceae_X;s__Chaetocerotaceae_X sp.
	dd48db332ca238985db31eba1824f968	d__Eukaryota;k__Stramenopiles;p__Ochrophyta;c__Bacillariophyta;c__Coscinodiscophyceae;o__Chaetocerotales;o__Chaetocerotales_X;f__Chaetocerotaceae;g__Chaetocerotaceae_X;s__Chaetocerotaceae_X sp.
	e16788ff20551fbc8293bd67dc5e86d8	d__Eukaryota;k__Stramenopiles;p__Ochrophyta;c__Bacillariophyta;c__Coscinodiscophyceae;o__Chaetocerotales;o__Chaetocerotales_X;f__Chaetocerotaceae;g__Chaetocerotaceae_X;s__Chaetocerotaceae_X sp.
	5245ed9affaec165c39c3f27268c2dee	d__Eukaryota;k__Stramenopiles;p__Ochrophyta;c__Bacillariophyta;c__Coscinodiscophyceae;o__Chaetocerotales;o__Chaetocerotales;f__Chaetocerotaceae;g__Chaetoceros;s__Chaetoceros sp.
	5701520a5e2a7fe232a8d8a5fefa7592	d__Eukaryota;k__Stramenopiles;p__Ochrophyta;c__Bacillariophyta;c__Coscinodiscophyceae;o__Chaetocerotales;o__Chaetocerotales;f__Chaetocerotaceae;g__Chaetoceros;s__Chaetoceros sp.
	8abfbd486e474615ef2e0015e4ade3d7	d__Eukaryota;k__Stramenopiles;p__Ochrophyta;c__Bacillariophyta;c__Coscinodiscophyceae;o__Chaetocerotales;o__Chaetocerotales;f__Chaetocerotaceae;g__Chaetoceros;s__Chaetoceros sp.
	121bf716496c15c08b082560e1b7f933	d__Eukaryota;k__Stramenopiles;p__Ochrophyta;c__Bacillariophyta;c__Coscinodiscophyceae;o__Chaetocerotales;o__Chaetocerotales;f__Chaetocerotaceae;g__Chaetocerotaceae_X;s__Chaetocerotaceae_X sp.
	3710de6d11ddc99019954ed59038a576	d__Eukaryota;k__Stramenopiles;p__Ochrophyta;c__Bacillariophyta;c__Coscinodiscophyceae;o__Chaetocerotales;o__Chaetocerotales;f__Chaetocerotaceae;g__Chaetocerotaceae_X;s__Chaetocerotaceae_X sp.
	920363ebdb4f8e7c4b474112a934fac1	d__Eukaryota;k__Stramenopiles;p__Ochrophyta;c__Bacillariophyta;c__Coscinodiscophyceae;o__Chaetocerotales;o__Chaetocerotales;f__Chaetocerotaceae;g__Chaetocerotaceae_X;s__Chaetocerotaceae_X sp.
	93dfa5c55a2e331cd5947bcf465d676f	d__Eukaryota;k__Stramenopiles;p__Ochrophyta;c__Bacillariophyta;c__Coscinodiscophyceae;o__Chaetocerotales;o__Chaetocerotales;f__Chaetocerotaceae;g__Chaetocerotaceae_X;s__Chaetocerotaceae_X sp.
	fbb53bdd2d8b75754be86f8cc6123900	d__Eukaryota;k__Stramenopiles;p__Ochrophyta;c__Bacillariophyta;c__Coscinodiscophyceae;o__Chaetocerotales;o__Chaetocerotales;f__Chaetocerotaceae;g__Chaetocerotaceae_X;s__Chaetocerotaceae_X sp.
	fe3eb2478afc9911b7a9ff10dbc30c39	d__Eukaryota;k__Stramenopiles;p__Ochrophyta;c__Bacillariophyta;c__Coscinodiscophyceae;o__Chaetocerotales;o__Chaetocerotales;f__Chaetocerotaceae;g__Chaetocerotaceae_X;s__Chaetocerotaceae_X sp.
	2abbf6c6086ec2045d7faff763f10459	d__Eukaryota;k__Stramenopiles;p__Ochrophyta;c__Bacillariophyta;c__Coscinodiscophyceae;o__Coscinodiscophyceae_X;o__Coscinodiscophyceae_XX;f__Coscinodiscophyceae_XXX;g__Coscinodiscophyceae_XXXX;s__Coscinodiscophyceae_XXXX sp.
	74ab03c769cd25180938b181aa867c10	d__Eukaryota;k__Stramenopiles;p__Ochrophyta;c__Bacillariophyta;c__Coscinodiscophyceae;o__Coscinodiscophyceae_X;o__Coscinodiscophyceae_XX;f__Coscinodiscophyceae_XXX;g__Coscinodiscophyceae_XXXX;s__Coscinodiscophyceae_XXXX sp.
	d787828ca3bec9f29f4b5a419b8e464a	d__Eukaryota;k__Stramenopiles;p__Ochrophyta;c__Bacillariophyta;c__Coscinodiscophyceae;o__Coscinodiscophyceae_X;o__Coscinodiscophyceae_XX;f__Coscinodiscophyceae_XXX;g__Coscinodiscophyceae_XXXX;s__Coscinodiscophyceae_XXXX sp.
	a3c650d8d56c98cfdf710a7b39a724f1	d__Eukaryota;k__Stramenopiles;p__Ochrophyta;c__Bacillariophyta;c__Coscinodiscophyceae;o__Cymatosirales;o__Cymatosirales_X;f__Cymatosiraceae;g__Cymatosiraceae_X;s__Cymatosiraceae_X sp.
	b0841c36edf8db24ed4d95b0d41299e5	d__Eukaryota;k__Stramenopiles;p__Ochrophyta;c__Bacillariophyta;c__Coscinodiscophyceae;o__Cymatosirales;o__Cymatosirales_X;f__Cymatosiraceae;g__Cymatosiraceae_X;s__Cymatosiraceae_X sp.
	bd75e71c85d4dbb3f5bdbe474f5bc5bd	d__Eukaryota;k__Stramenopiles;p__Ochrophyta;c__Bacillariophyta;c__Coscinodiscophyceae;o__Cymatosirales;o__Cymatosirales_X;f__Cymatosiraceae;g__Cymatosiraceae_X;s__Cymatosiraceae_X sp.
	078e59dde4505f13140fb08db6b52afa	d__Eukaryota;k__Stramenopiles;p__Ochrophyta;c__Bacillariophyta;c__Coscinodiscophyceae;o__Lithodesmiales;o__Lithodesmiales_X;f__Lithodesmiaceae;g__Ditylum;s__Ditylum brightwellii
	5a17233469e8aa92040c84938d2a9286	d__Eukaryota;k__Stramenopiles;p__Ochrophyta;c__Bacillariophyta;c__Coscinodiscophyceae;o__Melosirales;o__Melosirales_X;f__Hyalodiscaceae;g__Hyalodiscus;s__Hyalodiscus sp.
	e1a90742fd01155f05b16f1d4f1586b5	d__Eukaryota;k__Stramenopiles;p__Ochrophyta;c__Bacillariophyta;c__Coscinodiscophyceae;o__Melosirales;o__Melosirales_X;f__Hyalodiscaceae;g__Hyalodiscus;s__Hyalodiscus sp.
	0968c25c5a7ae4a9908f3ccbc7b5dac9	d__Eukaryota;k__Stramenopiles;p__Ochrophyta;c__Bacillariophyta;c__Coscinodiscophyceae;o__Melosirales;o__Melosirales_X;f__Melosiraceae;g__Melosiraceae_X;s__Melosiraceae_X sp.
	63d3bd50c1e6a0f06488b1293e686a13	d__Eukaryota;k__Stramenopiles;p__Ochrophyta;c__Bacillariophyta;c__Coscinodiscophyceae;o__Paraliales;o__Paraliales_X;f__Paraliaceae;g__Paraliaceae_X;s__Paraliaceae_X sp.
	7550904116b88b2c238fb2293a2d3d37	d__Eukaryota;k__Stramenopiles;p__Ochrophyta;c__Bacillariophyta;c__Coscinodiscophyceae;o__Paraliales;o__Paraliales_X;f__Paraliaceae;g__Paraliaceae_X;s__Paraliaceae_X sp.
	bd1727211029a658dbb652456b10081a	d__Eukaryota;k__Stramenopiles;p__Ochrophyta;c__Bacillariophyta;c__Coscinodiscophyceae;o__Paraliales;o__Paraliales_X;f__Paraliaceae;g__Paraliaceae_X;s__Paraliaceae_X sp.
	282e143c9f0ca2fec2b8cab9329b75dd	d__Eukaryota;k__Stramenopiles;p__Ochrophyta;c__Bacillariophyta;c__Coscinodiscophyceae;o__Rhizosoleniales;o__Rhizosoleniales_X;f__Rhizosoleniaceae;g__Rhizosolenia;s__Rhizosolenia setigera
	9db95f8c38fa7532619c5c8a9d63658f	d__Eukaryota;k__Stramenopiles;p__Ochrophyta;c__Bacillariophyta;c__Coscinodiscophyceae;o__Rhizosoleniales;o__Rhizosoleniales_X;f__Rhizosoleniaceae;g__Rhizosolenia;s__Rhizosolenia setigera
	47d508c77c880dd1f716b59c5719fd22	d__Eukaryota;k__Stramenopiles;p__Ochrophyta;c__Bacillariophyta;c__Coscinodiscophyceae;o__Thalassiosirales;o__Thalassiosirales_X;f__Lauderiaceae;g__Lauderiaceae_X;s__Lauderiaceae_X sp.
	d3f0a2c1df76eac16bdb7eec2910e685	d__Eukaryota;k__Stramenopiles;p__Ochrophyta;c__Bacillariophyta;c__Coscinodiscophyceae;o__Thalassiosirales;o__Thalassiosirales_X;f__Lauderiaceae;g__Lauderiaceae_X;s__Lauderiaceae_X sp.
	4ff075bb15ffb539c765883014b4e3cc	d__Eukaryota;k__Stramenopiles;p__Ochrophyta;c__Bacillariophyta;c__Coscinodiscophyceae;o__Thalassiosirales;o__Thalassiosirales_X;f__Skeletonemataceae;g__Skeletonemataceae_X;s__Skeletonemataceae_X sp.
	65fb7a76bc4f2caad974e27ab2857cdd	d__Eukaryota;k__Stramenopiles;p__Ochrophyta;c__Bacillariophyta;c__Coscinodiscophyceae;o__Thalassiosirales;o__Thalassiosirales_X;f__Skeletonemataceae;g__Skeletonemataceae_X;s__Skeletonemataceae_X sp.
	d45b52fa2031d4796c3678d23a23da33	d__Eukaryota;k__Stramenopiles;p__Ochrophyta;c__Bacillariophyta;c__Coscinodiscophyceae;o__Thalassiosirales;o__Thalassiosirales_X;f__Skeletonemataceae;g__Skeletonemataceae_X;s__Skeletonemataceae_X sp.
	f707030c92122d00ed067ce845dc43fe	d__Eukaryota;k__Stramenopiles;p__Ochrophyta;c__Bacillariophyta;c__Coscinodiscophyceae;o__Thalassiosirales;o__Thalassiosirales_X;f__Skeletonemataceae;g__Skeletonemataceae_X;s__Skeletonemataceae_X sp.
	57a885f1ed3a4db1087d6005da94d042	d__Eukaryota;k__Stramenopiles;p__Ochrophyta;c__Bacillariophyta;c__Coscinodiscophyceae;o__Thalassiosirales;o__Thalassiosirales_X;f__Stephanodiscaceae;g__Stephanodiscaceae_X;s__Stephanodiscaceae_X sp.
	c434fc8eafb5ffdb35987b267f7bf8eb	d__Eukaryota;k__Stramenopiles;p__Ochrophyta;c__Bacillariophyta;c__Coscinodiscophyceae;o__Thalassiosirales;o__Thalassiosirales_X;f__Stephanodiscaceae;g__Stephanodiscaceae_X;s__Stephanodiscaceae_X sp.
	14cc49f300500958e9efef4a334d9cbc	d__Eukaryota;k__Stramenopiles;p__Ochrophyta;c__Bacillariophyta;c__Coscinodiscophyceae;o__Thalassiosirales;o__Thalassiosirales_X;f__Thalassiosiraceae;g__Thalassiosiraceae_X;s__Thalassiosiraceae_X sp.
	05776efd641025f72b7302d5479d5c16	d__Eukaryota;k__Stramenopiles;p__Ochrophyta;c__Bacillariophyta;c__Coscinodiscophyceae;o__Thalassiosirales;o__Thalassiosirales_X;f__Thalassiosirales_XX;g__Thalassiosirales_XXX;s__Thalassiosirales_XXX sp.
	53352790b1f9906ffc260f33f1a0ae88	d__Eukaryota;k__Stramenopiles;p__Ochrophyta;c__Bacillariophyta;c__Coscinodiscophyceae;o__Thalassiosirales;o__Thalassiosirales_X;f__Thalassiosirales_XX;g__Thalassiosirales_XXX;s__Thalassiosirales_XXX sp.
	5fab51f313f6bd6c0f2b9cfc56d983c5	d__Eukaryota;k__Stramenopiles;p__Ochrophyta;c__Bacillariophyta;c__Coscinodiscophyceae;o__Thalassiosirales;o__Thalassiosirales_X;f__Thalassiosirales_XX;g__Thalassiosirales_XXX;s__Thalassiosirales_XXX sp.
	6671181cd66298277c8d124f333c2cfe	d__Eukaryota;k__Stramenopiles;p__Ochrophyta;c__Bacillariophyta;c__Coscinodiscophyceae;o__Thalassiosirales;o__Thalassiosirales_X;f__Thalassiosirales_XX;g__Thalassiosirales_XXX;s__Thalassiosirales_XXX sp.
	d74266dc253f6e75eff1fefea2893faa	d__Eukaryota;k__Stramenopiles;p__Ochrophyta;c__Bacillariophyta;c__Coscinodiscophyceae;o__Thalassiosirales;o__Thalassiosirales_X;f__Thalassiosirales_XX;g__Thalassiosirales_XXX;s__Thalassiosirales_XXX sp.
	e6eb8e198ec9dc54ec48773d678ca8a9	d__Eukaryota;k__Stramenopiles;p__Ochrophyta;c__Bacillariophyta;c__Coscinodiscophyceae;o__Thalassiosirales;o__Thalassiosirales_X;f__Thalassiosirales_XX;g__Thalassiosirales_XXX;s__Thalassiosirales_XXX sp.
	f36d6ed727a22bf8c1ccf4d6fea8b82e	d__Eukaryota;k__Stramenopiles;p__Ochrophyta;c__Bacillariophyta;c__Coscinodiscophyceae;o__Thalassiosirales;o__Thalassiosirales_X;f__Thalassiosirales_XX;g__Thalassiosirales_XXX;s__Thalassiosirales_XXX sp.
	5d5bddb069e7649bf5cf285d29780017	d__Eukaryota;k__Stramenopiles;p__Ochrophyta;c__Bacillariophyta;c__Coscinodiscophyceae;o__Triceratiales;o__Triceratiales_X;f__Triceratiaceae;g__Triceratiaceae_X;s__Triceratiaceae_X sp.
	82b18b22758639556680963ecc479768	d__Eukaryota;k__Stramenopiles;p__Ochrophyta;c__Bacillariophyta;c__Coscinodiscophyceae;o__Triceratiales;o__Triceratiales_X;f__Triceratiaceae;g__Triceratiaceae_X;s__Triceratiaceae_X sp.
	ac21bc94444aa876f4337fbb58be3b3a	d__Eukaryota;k__Stramenopiles;p__Ochrophyta;c__Bacillariophyta;c__Coscinodiscophyceae;o__Triceratiales;o__Triceratiales_X;f__Triceratiaceae;g__Triceratiaceae_X;s__Triceratiaceae_X sp.
	b412b3a62551ad3b653cfe9ebb3764a2	d__Eukaryota;k__Stramenopiles;p__Ochrophyta;c__Bacillariophyta;c__Coscinodiscophyceae;o__Triceratiales;o__Triceratiales_X;f__Triceratiaceae;g__Triceratiaceae_X;s__Triceratiaceae_X sp.
	f7a8f9158188387744a8ec933f7254e7	d__Eukaryota;k__Stramenopiles;p__Ochrophyta;c__Bacillariophyta;c__Coscinodiscophyceae;o__Triceratiales;o__Triceratiales_X;f__Triceratiaceae;g__Triceratiaceae_X;s__Triceratiaceae_X sp.
	249ce21941db5a87c8a894dbbd542f4f	d__Eukaryota;k__Stramenopiles;p__Ochrophyta;c__Bacillariophyta;c__Fragilariophyceae;o__Fragilariales;o__Fragilariales_X;f__Fragilariaceae;g__Asterionella;s__Asterionella ralfsii
	41773a49eda68394fd34c66429a46a30	d__Eukaryota;k__Stramenopiles;p__Ochrophyta;c__Bacillariophyta;c__Fragilariophyceae;o__Fragilariales;o__Fragilariales_X;f__Fragilariaceae;g__Asterionella;s__Asterionella ralfsii
	4e47d35f01df4daf31d4b8568c72d87a	d__Eukaryota;k__Stramenopiles;p__Ochrophyta;c__Bacillariophyta;c__Fragilariophyceae;o__Fragilariales;o__Fragilariales_X;f__Fragilariaceae;g__Asterionella;s__Asterionella ralfsii
	affa1b864f412891f5747679ef8b0628	d__Eukaryota;k__Stramenopiles;p__Ochrophyta;c__Bacillariophyta;c__Fragilariophyceae;o__Fragilariales;o__Fragilariales_X;f__Fragilariaceae;g__Asterionella;s__Asterionella ralfsii
	b173e25e82173d5bfe3b313db2169439	d__Eukaryota;k__Stramenopiles;p__Ochrophyta;c__Bacillariophyta;c__Fragilariophyceae;o__Fragilariales;o__Fragilariales_X;f__Fragilariaceae;g__Asterionella;s__Asterionella ralfsii
	de864cfdd94cddfa4ba7713b54efda8a	d__Eukaryota;k__Stramenopiles;p__Ochrophyta;c__Bacillariophyta;c__Fragilariophyceae;o__Fragilariales;o__Fragilariales_X;f__Fragilariaceae;g__Asterionella;s__Asterionella ralfsii
	e2d8f14905971247918e56fcef1fac9e	d__Eukaryota;k__Stramenopiles;p__Ochrophyta;c__Bacillariophyta;c__Fragilariophyceae;o__Fragilariales;o__Fragilariales_X;f__Fragilariaceae;g__Asterionellopsis;s__Asterionellopsis glacialis
	2396e004ed389a4616a53ab60cf5d58d	d__Eukaryota;k__Stramenopiles;p__Ochrophyta;c__Bacillariophyta;c__Fragilariophyceae;o__Fragilariales;o__Fragilariales_X;f__Fragilariaceae;g__Fragilariaceae_X;s__Fragilariaceae_X sp.
	325698220a96ca96498deaeae52e72ff	d__Eukaryota;k__Stramenopiles;p__Ochrophyta;c__Bacillariophyta;c__Fragilariophyceae;o__Fragilariales;o__Fragilariales_X;f__Fragilariaceae;g__Fragilariaceae_X;s__Fragilariaceae_X sp.
	ad689dcdecb7c6d66c55f5e249d81c5a	d__Eukaryota;k__Stramenopiles;p__Ochrophyta;c__Bacillariophyta;c__Fragilariophyceae;o__Fragilariales;o__Fragilariales_X;f__Fragilariaceae;g__Fragilariaceae_X;s__Fragilariaceae_X sp.
	d85d6fc468638be6025d4527c10332cf	d__Eukaryota;k__Stramenopiles;p__Ochrophyta;c__Bacillariophyta;c__Fragilariophyceae;o__Fragilariales;o__Fragilariales_X;f__Fragilariaceae;g__Fragilariaceae_X;s__Fragilariaceae_X sp.
	d912e11af575a1766faeaeed100bd423	d__Eukaryota;k__Stramenopiles;p__Ochrophyta;c__Bacillariophyta;c__Fragilariophyceae;o__Fragilariales;o__Fragilariales_X;f__Fragilariaceae;g__Fragilariaceae_X;s__Fragilariaceae_X sp.
	0c71e2dcdcda7aeae985f85c2b4d856d	d__Eukaryota;k__Stramenopiles;p__Ochrophyta;c__Bacillariophyta;c__Fragilariophyceae;o__Fragilariales;o__Fragilariales_X;f__Fragilariaceae;g__Ulnaria;s__Ulnaria acus
	f4fd4ff928d3434c0ae0d82c935ddf25	d__Eukaryota;k__Stramenopiles;p__Ochrophyta;c__Bacillariophyta;c__Fragilariophyceae;o__Fragilariales;o__Fragilariales_X;f__Fragilariaceae;g__Ulnaria;s__Ulnaria acus
	3dfb33439b51f513654930f4dc39a098	d__Eukaryota;k__Stramenopiles;p__Ochrophyta;c__Bacillariophyta;c__Fragilariophyceae;o__Thalassionematales;o__Thalassionematales_X;f__Thalassionemataceae;g__Thalassionemataceae_X;s__Thalassionemataceae_X sp.
	002a2072924c4cb365d8f60468e52a4b	d__Eukaryota;k__Stramenopiles;p__Ochrophyta;c__Chrysophyceae-Synurophyceae;c__Chrysophyceae_X;o__Chromulinales;o__Chromulinales_X;f__Chromulinaceae;g__Chromulinaceae_X;s__Chromulinaceae_X sp.
	34456248f088a068c325fb141772f3c1	d__Eukaryota;k__Stramenopiles;p__Ochrophyta;c__Chrysophyceae-Synurophyceae;c__Chrysophyceae_X;o__Chromulinales;o__Chromulinales_X;f__Chromulinaceae;g__Chromulinaceae_X;s__Chromulinaceae_X sp.
	dbab951d940e50d718a7110de6bc480a	d__Eukaryota;k__Stramenopiles;p__Ochrophyta;c__Chrysophyceae-Synurophyceae;c__Chrysophyceae_X;o__Chromulinales;o__Chromulinales_X;f__Chromulinaceae;g__Chromulinaceae_X;s__Chromulinaceae_X sp.
	f139c7dea5d1e6616c057eba0e68c365	d__Eukaryota;k__Stramenopiles;p__Ochrophyta;c__Chrysophyceae-Synurophyceae;c__Chrysophyceae_X;o__Chromulinales;o__Chromulinales_X;f__Chromulinaceae;g__Chromulinaceae_X;s__Chromulinaceae_X sp.
	0ccf3e8e1edcd5075b3f7e0f8c96de34	d__Eukaryota;k__Stramenopiles;p__Ochrophyta;c__Chrysophyceae-Synurophyceae;c__Chrysophyceae-Synurophyceae_X;o__Chrysophyceae-Synurophyceae_XX;o__Chrysophyceae-Synurophyceae_XXX;f__Chrysophyceae-Synurophyceae_XXXX;g__Chrysophyceae-Synurophyceae_XXXXX;s__Chrysophyceae-Synurophyceae_XXXXX sp.
	45a3ca239f0d5256c1e8f794d11932d1	d__Eukaryota;k__Stramenopiles;p__Ochrophyta;c__Chrysophyceae-Synurophyceae;c__Chrysophyceae-Synurophyceae_X;o__Chrysophyceae-Synurophyceae_XX;o__Chrysophyceae-Synurophyceae_XXX;f__Chrysophyceae-Synurophyceae_XXXX;g__Chrysophyceae-Synurophyceae_XXXXX;s__Chrysophyceae-Synurophyceae_XXXXX sp.
	2b67ef2bd41062f2d367c0a49b1d7114	d__Eukaryota;k__Stramenopiles;p__Ochrophyta;c__Chrysophyceae;c__Chrysophyceae_X;o__Chrysophyceae_XX;o__Chrysophyceae_XXX;f__Chrysophyceae_XXXX;g__Chrysophyceae_XXXXX;s__Chrysophyceae_XXXXX sp.
	06db97efa669bce4b3633d72621735ce	d__Eukaryota;k__Stramenopiles;p__Ochrophyta;c__Dictyochophyceae;c__Dictyochophyceae_X;o__Dictyochophyceae_XX;o__Dictyochophyceae_XXX;f__Dictyochophyceae_XXXX;g__Dictyochophyceae_XXXXX;s__Dictyochophyceae_XXXXX sp.
	6b9bb362dac15efc7b3586b374eb0fda	d__Eukaryota;k__Stramenopiles;p__Ochrophyta;c__Dictyochophyceae;c__Dictyochophyceae_X;o__Dictyochophyceae_XX;o__Dictyochophyceae_XXX;f__Dictyochophyceae_XXXX;g__Dictyochophyceae_XXXXX;s__Dictyochophyceae_XXXXX sp.
	fb31cb3048f1e116ba59ac6707ffb75c	d__Eukaryota;k__Stramenopiles;p__Ochrophyta;c__Dictyochophyceae;c__Dictyochophyceae_X;o__Dictyochophyceae_XX;o__Dictyochophyceae_XXX;f__Dictyochophyceae_XXXX;g__Dictyochophyceae_XXXXX;s__Dictyochophyceae_XXXXX sp.
	b8cd4784e31bd919137cebaaf0105ed6	d__Eukaryota;k__Stramenopiles;p__Ochrophyta;c__Pelagophyceae;c__Pelagophyceae_X;o__Pelagophyceae_XX;o__Pelagophyceae_XXX;f__Pelagophyceae_XXXX;g__Pelagophyceae_XXXXX;s__Pelagophyceae_XXXXX sp.
	fe2d2b86e295a6afb96913d883c73097	d__Eukaryota;k__Stramenopiles;p__Ochrophyta;c__Pelagophyceae;c__Pelagophyceae_X;o__Pelagophyceae_XX;o__Pelagophyceae_XXX;f__Pelagophyceae_XXXX;g__Pelagophyceae_XXXXX;s__Pelagophyceae_XXXXX sp.
	791ffc8ae599fbffa97243e1610fd537	d__Eukaryota;k__Stramenopiles;p__Ochrophyta;c__Pelagophyceae;c__Pelagophyceae_X;o__Sarcinochrysidales;o__SarcinochrysidaleX;f__Sarcinochrysidaceae;g__Sarcinochrysidaceae_X;s__Sarcinochrysidaceae_X sp.
	821a270dd37cb57eecabd7daad213abb	d__Eukaryota;k__Stramenopiles;p__Ochrophyta;c__Phaeophyceae;c__Phaeophyceae_X;o__Ectocarpales;o__Ectocarpales_X;f__Acinetosporaceae;g__Pylaiella;s__Pylaiella littoralis
	ebe026784cb2eaa484370cc69046c9b8	d__Eukaryota;k__Stramenopiles;p__Ochrophyta;c__Phaeophyceae;c__Phaeophyceae_X;o__Ectocarpales;o__Ectocarpales_X;f__Acinetosporaceae;g__Pylaiella;s__Pylaiella littoralis
	ecd65a07541189672638ba4b63e7171f	d__Eukaryota;k__Stramenopiles;p__Ochrophyta;c__Phaeophyceae;c__Phaeophyceae_X;o__Ectocarpales;o__Ectocarpales_X;f__Acinetosporaceae;g__Pylaiella;s__Pylaiella littoralis
	a9a251a739f78db93d2f85098561181d	d__Eukaryota;k__Stramenopiles;p__Ochrophyta;c__Phaeophyceae;c__Phaeophyceae_X;o__Ectocarpales;o__Ectocarpales_X;f__Ectocarpaceae;g__Ectocarpaceae_X;s__Ectocarpaceae_X sp.
	212131a2ef576d41ec48abaa4583b89e	d__Eukaryota;k__Stramenopiles;p__Ochrophyta;c__Phaeophyceae;c__Phaeophyceae_X;o__Ectocarpales;o__Ectocarpales_X;f__Ectocarpaceae;g__Ectocarpus;s__Ectocarpus siliculosus
	27e50768291c4ee3ac1831af6b25076b	d__Eukaryota;k__Stramenopiles;p__Ochrophyta;c__Phaeophyceae;c__Phaeophyceae_X;o__Ectocarpales;o__Ectocarpales_X;f__Ectocarpaceae;g__Ectocarpus;s__Ectocarpus siliculosus
	5463e578bbde85d4c34d71b82cb07e85	d__Eukaryota;k__Stramenopiles;p__Ochrophyta;c__Phaeophyceae;c__Phaeophyceae_X;o__Ectocarpales;o__Ectocarpales_X;f__Ectocarpaceae;g__Ectocarpus;s__Ectocarpus siliculosus
	95113c9a9921c4c9acdee75289354e19	d__Eukaryota;k__Stramenopiles;p__Ochrophyta;c__Phaeophyceae;c__Phaeophyceae_X;o__Ectocarpales;o__Ectocarpales_X;f__Ectocarpaceae;g__Ectocarpus;s__Ectocarpus siliculosus
	d6d2b46566c7f3e79da3223c702dd0b7	d__Eukaryota;k__Stramenopiles;p__Ochrophyta;c__Phaeophyceae;c__Phaeophyceae_X;o__Ectocarpales;o__Ectocarpales_X;f__Ectocarpaceae;g__Ectocarpus;s__Ectocarpus siliculosus
	bd2430729e155ea6ddf5cb35323ac092	d__Eukaryota;k__Stramenopiles;p__Ochrophyta;c__Phaeophyceae;c__Phaeophyceae_X;o__Laminariales;o__Laminariales_X;f__Laminariaceae;g__Saccharina;s__Saccharina japonica
	f0536f09212cfd63a4d3a1bdcdaacac2	d__Eukaryota;k__Stramenopiles;p__Ochrophyta;c__Phaeophyceae;c__Phaeophyceae_X;o__Laminariales;o__Laminariales_X;f__Laminariaceae;g__Saccharina;s__Saccharina japonica
	aedbb85d3a63ea73e59f2e5de0211246	d__Eukaryota;k__Stramenopiles;p__Ochrophyta;c__Phaeophyceae;c__Xanthophyceae_X;o__Vaucheriales;o__Vaucheriales_X;f__Vaucheriaceae;g__Vaucheriaceae_X;s__Vaucheriaceae_X sp.
	6b0e93f492535835cc23d0fca650ec07	d__Eukaryota;k__Stramenopiles;p__Ochrophyta;c__Raphidophyceae;c__Raphidophyceae_X;o__Chattonellales;o__Chattonellales_X;f__Chattonellaceae;g__Heterosigma;s__Heterosigma akashiwo
