# Supplementary material for: Sea urchin eggs contain a plastid-derived structure that contributes to their development
Source: PLoS Biol. 2026 Apr 23;24(4):e3003705. doi: 10.1371/journal.pbio.3003705 (PMC13105349; doi:10.1371/journal.pbio.3003705)
Supplement: S6 Table — This is from the meta-analysis. (XLSX) [file pbio.3003705.s039.xlsx]

## Sheet: Sheet1
Table S6. Beta and alpha diversity comparisons between sea urchin eggs and the plastid ASVs that they are provided. This is from the meta-analysis.
	BETWEEN SPECIES: JACCARD, ANOSIM										Raw data associated with ALPHA DIVERSITY
											Species	Total ASVs	Faith PD	McIntosh_E	McIntosh_D
	method name	ANOSIM		Group 1	Group 2	Sample size	Permutations	R	p-value		Arbacia lixula	13	1.11736	0.329776	0.722986
	test statistic name	R		A. lixula	D. antillarum	12	999	0.226	0.025		Arbacia lixula	6	0.847712	0.493568	0.571099
	sample size	111		A. lixula	D. mexicanum	18	999	0.51	0.002		Arbacia lixula	5	0.887004	0.905788	0.102119
	number of groups	10		A. lixula	E. lucunter	20	999	0.952	0.001		Arbacia lixula	19	1.94187	0.293431	0.732363
	test statistic	0.61		A. lixula	E. vanbrunti	19	999	0.604	0.001		Arbacia lixula	15	1.42387	0.385058	0.640256
	p-value	0.001		A. lixula	E. viridis	20	999	0.933	0.001		Diadema antillarum	4	0.432459	0.595028	0.581649
	number of permutations	999		A. lixula	H. tuberculata	8	999	0.379	0.052		Diadema antillarum	1	0.402632	1	0
				A. lixula	M. franciscanus	14	999	0.872	0.001		Diadema antillarum	3	1.08433	0.972141	0.0345738
				A. lixula	S. droebachiensis	17	999	0.922	0.001		Diadema antillarum	3	0.442932	0.686808	0.37405
				A. lixula	S. purpuratus	23	999	0.951	0.002		Diadema antillarum	1	0.411106	1	0
				D. antillarum	D. mexicanum	20	999	0.425	0.001		Diadema antillarum	1	0.41376	1	0
				D. antillarum	E. lucunter	22	999	0.786	0.001		Diadema antillarum	3	0.443	0.771039	0.399359
				D. antillarum	E. vanbrunti	21	999	0.389	0.001		Diadema mexicanum	6	0.456237	0.553283	0.722904
				D. antillarum	E. viridis	22	999	0.734	0.001		Diadema mexicanum	8	0.483269	0.569416	0.571955
				D. antillarum	H. tuberculata	10	999	0.125	0.14		Diadema mexicanum	12	0.83576	0.476301	0.595737
				D. antillarum	M. franciscanus	16	999	0.651	0.001		Diadema mexicanum	2	0.41352	0.83205	0.381966
				D. antillarum	S. droebachiensis	19	999	0.771	0.001		Diadema mexicanum	8	0.495099	0.49363	0.743659
				D. antillarum	S. purpuratus	25	999	0.884	0.001		Diadema mexicanum	3	0.427715	0.802799	0.21963
				D. mexicanum	E. lucunter	28	999	0.673	0.001		Diadema mexicanum	4	0.432878	0.763664	0.328064
				D. mexicanum	E. vanbrunti	27	999	0.113	0.025		Diadema mexicanum	3	0.663692	0.781086	0.249982
				D. mexicanum	E. viridis	28	999	0.635	0.001		Diadema mexicanum	11	0.890563	0.43341	0.645629
				D. mexicanum	H. tuberculata	16	999	0.408	0.036		Diadema mexicanum	9	0.671158	0.498506	0.578788
				D. mexicanum	M. franciscanus	22	999	0.39	0.001		Diadema mexicanum	14	0.787763	0.37642	0.689323
				D. mexicanum	S. droebachiensis	25	999	0.553	0.001		Diadema mexicanum	1	0.407658	1	0
				D. mexicanum	S. purpuratus	31	999	0.573	0.001		Diadema mexicanum	6	0.472639	0.58993	0.613599
				E. lucunter	E. vanbrunti	29	999	0.488	0.001		Echinometra lucunter	26	1.07771	0.376179	0.671196
				E. lucunter	E. viridis	30	999	0.039	0.15		Echinometra lucunter	46	1.21959	0.497357	0.578056
				E. lucunter	H. tuberculata	18	999	0.98	0.001		Echinometra lucunter	25	0.952719	0.684479	0.341828
				E. lucunter	M. franciscanus	24	999	0.998	0.001		Echinometra lucunter	13	0.847171	0.34357	0.688416
				E. lucunter	S. droebachiensis	27	999	0.998	0.001		Echinometra lucunter	41	1.26111	0.245086	0.800227
				E. lucunter	S. purpuratus	33	999	0.992	0.001		Echinometra lucunter	20	0.734527	0.46461	0.652708
				E. vanbrunti	E. viridis	29	999	0.461	0.001		Echinometra lucunter	16	0.747641	0.734069	0.326703
				E. vanbrunti	H. tuberculata	17	999	0.518	0.003		Echinometra lucunter	17	0.795343	0.556898	0.520492
				E. vanbrunti	M. franciscanus	23	999	0.434	0.001		Echinometra lucunter	21	1.17597	0.288716	0.784114
				E. vanbrunti	S. droebachiensis	26	999	0.556	0.001		Echinometra lucunter	21	1.09806	0.824129	0.189511
				E. vanbrunti	S. purpuratus	32	999	0.626	0.001		Echinometra lucunter	17	0.882127	0.313368	0.772971
				E. viridis	H. tuberculata	18	999	0.963	0.005		Echinometra lucunter	18	0.866465	0.483545	0.775999
				E. viridis	M. franciscanus	24	999	0.98	0.001		Echinometra lucunter	34	1.30692	0.348127	0.697898
				E. viridis	S. droebachiensis	27	999	0.983	0.001		Echinometra lucunter	41	1.31094	0.463297	0.574757
				E. viridis	S. purpuratus	33	999	0.981	0.001		Echinometra lucunter	37	0.949629	0.342052	0.72806
				H. tuberculata	M. franciscanus	12	999	0.829	0.005		Echinometra vanbrunti	4	0.463517	0.673415	0.597353
				H. tuberculata	S. droebachiensis	15	999	0.937	0.006		Echinometra vanbrunti	21	0.962664	0.6547	0.386848
				H. tuberculata	S. purpuratus	21	999	0.778	0.001		Echinometra vanbrunti	3	0.630786	0.83187	0.261073
				M. franciscanus	S. droebachiensis	21	999	0.006	0.377		Echinometra vanbrunti	11	0.508587	0.342188	0.711008
				M. franciscanus	S. purpuratus	27	999	-0.032	0.631		Echinometra vanbrunti	6	0.453223	0.563922	0.724204
				S. droebachiensis	S. purpuratus	30	999	0.005	0.432		Echinometra vanbrunti	11	0.717026	0.451933	0.671689
											Echinometra vanbrunti	5	0.465513	0.553058	0.494091
											Echinometra vanbrunti	1	0.397242	1	0
	BETWEEN GEOGRAPHIC LOCATIONS: JACCARD, ANOSIM										Echinometra vanbrunti	7	0.533713	0.489667	0.620921
											Echinometra vanbrunti	26	0.750522	0.283538	0.783805
	method name	ANOSIM		Group 1	Group 2	Sample size	Permutations	R	p-value		Echinometra vanbrunti	9	0.460109	0.65939	0.476944
	test statistic name	R		Friday Harbor	Panama	103	999	0.511	0.001		Echinometra vanbrunti	16	0.892238	0.397085	0.677992
	sample size	111		Friday Harbor	Sydney	42	999	0.874	0.001		Echinometra vanbrunti	14	0.541938	0.471876	0.694443
	number of groups	4		Friday Harbor	Tenerife	44	999	0.986	0.001		Echinometra vanbrunti	29	0.796831	0.544995	0.511106
	test statistic	0.538		Panama	Sydney	67	999	0.528	0.003		Echinometra viridis	14	0.910671	0.370129	0.660681
	p-value	0.001		Panama	Tenerife	69	999	0.564	0.001		Echinometra viridis	24	0.702078	0.337183	0.71666
	number of permutations	999		Sydney	Tenerife	8	999	0.379	0.065		Echinometra viridis	25	1.22857	0.347751	0.70831
											Echinometra viridis	35	1.18757	0.568206	0.441388
											Echinometra viridis	41	1.18985	0.557097	0.467676
	BETWEEN YEARS: JACCARD, ANOSIM										Echinometra viridis	22	0.875898	0.583114	0.468185
											Echinometra viridis	15	0.889875	0.359554	0.719934
	method name	ANOSIM		Group 1	Group 2	Sample size	Permutations	R	p-value		Echinometra viridis	17	0.748658	0.457336	0.637322
	test statistic name	R		M. franciscanus-2016	M. franciscanus-2018	9	999	1	0.02		Echinometra viridis	16	1.03956	0.406049	0.657613
	sample size	39		S. droebachiensis-2016	S. droebachiensis-2018	12	999	0.659	0.005		Echinometra viridis	33	0.937508	0.540479	0.470147
	number of groups	6		S. purpuratus-2016	S. purpuratus-2018	18	999	0.537	0.012		Echinometra viridis	2	0.52529	0.75399	0.277267
	test statistic	0.261									Echinometra viridis	8	0.748962	0.401079	0.682314
	p-value	0.001									Echinometra viridis	18	0.672539	0.712246	0.311024
	number of permutations	999									Echinometra viridis	26	0.954577	0.331313	0.770783
											Echinometra viridis	35	1.00752	0.303298	0.772207
											Heliocidaris tuberculata	4	0.556702	0.55596	0.482919
											Heliocidaris tuberculata	2	0.636636	0.795881	0.238
											Heliocidaris tuberculata	7	0.976242	0.485478	0.590548
											Mesocentrotus franciscanus	35	1.86913	0.350203	0.667497
											Mesocentrotus franciscanus	11	0.643205	0.561135	0.509973
											Mesocentrotus franciscanus	12	0.8243	0.531664	0.612057
											Mesocentrotus franciscanus	8	0.520057	0.4819	0.686627
											Mesocentrotus franciscanus	33	1.94779	0.29671	0.737733
											Mesocentrotus franciscanus	9	0.846111	0.520974	0.69555
											Mesocentrotus franciscanus	5	0.472031	0.632456	0.658246
											Mesocentrotus franciscanus	10	0.629173	0.581896	0.503336
											Mesocentrotus franciscanus	34	1.73998	0.313602	0.719228
											Strongylocentrotus droebachiensis	16	1.06399	0.420482	0.619136
											Strongylocentrotus droebachiensis	16	1.10152	0.329467	0.725643
											Strongylocentrotus droebachiensis	9	0.802032	0.527073	0.520801
											Strongylocentrotus droebachiensis	14	0.996976	0.427671	0.61981
											Strongylocentrotus droebachiensis	18	0.895757	0.438408	0.59034
											Strongylocentrotus droebachiensis	9	0.890871	0.519786	0.626188
											Strongylocentrotus droebachiensis	11	0.609416	0.5171	0.620237
											Strongylocentrotus droebachiensis	8	0.634782	0.47599	0.679535
											Strongylocentrotus droebachiensis	19	1.24517	0.602205	0.417186
											Strongylocentrotus droebachiensis	16	1.15533	0.466396	0.602842
											Strongylocentrotus droebachiensis	28	1.02785	0.817805	0.197112
											Strongylocentrotus droebachiensis	11	0.767951	0.544991	0.547377
											Strongylocentrotus purpuratus	26	1.40388	0.319852	0.696498
											Strongylocentrotus purpuratus	8	0.76331	0.609651	0.427399
											Strongylocentrotus purpuratus	6	0.697579	0.822976	0.241023
											Strongylocentrotus purpuratus	11	0.763412	0.677347	0.377477
											Strongylocentrotus purpuratus	31	1.62964	0.314319	0.706617
											Strongylocentrotus purpuratus	7	0.597527	0.916197	0.12568
											Strongylocentrotus purpuratus	10	0.502704	0.449163	0.633109
											Strongylocentrotus purpuratus	9	0.823834	0.609503	0.465742
											Strongylocentrotus purpuratus	25	1.59923	0.307192	0.711324
											Strongylocentrotus purpuratus	19	1.21811	0.520948	0.511212
											Strongylocentrotus purpuratus	18	1.06273	0.660139	0.373993
											Strongylocentrotus purpuratus	9	0.672533	0.629353	0.414856
											Strongylocentrotus purpuratus	7	0.533568	0.549289	0.576625
											Strongylocentrotus purpuratus	7	0.490535	0.542512	0.587022
											Strongylocentrotus purpuratus	6	0.493034	0.540935	0.596984
											Strongylocentrotus purpuratus	5	0.706481	0.713515	0.420887
											Strongylocentrotus purpuratus	3	0.417564	0.745356	0.459326
											Strongylocentrotus purpuratus	6	0.510329	0.601501	0.543169
