# Supplementary material for: Sea urchin eggs contain a plastid-derived structure that contributes to their development
Source: PLoS Biol. 2026 Apr 23;24(4):e3003705. doi: 10.1371/journal.pbio.3003705 (PMC13105349; doi:10.1371/journal.pbio.3003705)
Supplement: S7 Table — This is from the meta-analysis. (XLSX) [file pbio.3003705.s040.xlsx]

## Sheet: Sheet1
Table S7. Statistical tables for phylosymbiosis of plastid ASVs. This is from the meta-analysis.
	Unrooted Robinson-Foulds
	Host-Microbe Score: 4.0
	Max Stochastic Metric: 7.0
	Normalized Score: 0.571
	Random Trees with Equivalent or More Congruent Score: 49
	Total Trees: 10000
	P-Value: 0.005
	Unrooted Matching Split
	Host-Microbe Score: 9.0
	Max Stochastic Metric: 24.0
	Normalized Score: 0.375
	Random Trees with Equivalent or More Congruent Score: 34
	Total Trees: 10000
	P-Value: 0.003
