# Supplementary material for: Sea urchin eggs contain a plastid-derived structure that contributes to their development
Source: PLoS Biol. 2026 Apr 23;24(4):e3003705. doi: 10.1371/journal.pbio.3003705 (PMC13105349; doi:10.1371/journal.pbio.3003705)
Supplement: S8 Table — Per offspring values were determined by dividing by 200. (XLSX) [file pbio.3003705.s041.xlsx]

## Sheet: Sheet1
Table S8. Ribosomal counts (16S and 18S) from Arbacia lixula metagenome of embryos and larvae. Per offspring values were determined by dividing by 200.
	PHOTOSYNTHETIC EUKARYOTES
	16S rRNA (Database: PhytoRef)
	Taxonomic group	Embryo_1	Embryo_2	Embryo_3	Embryo_5	Larva_1	Larva_2	Larva_3	Larva_4	Larva_5
	d__Eukaryota;k__Alveolata;p__Dinophyta	1141	630	173	184	78	30	19	98	136
	d__Eukaryota;k__Archaeplastida;p__Chlorophyta	854	385	131	166	52	36	24	73	92
	d__Eukaryota;k__Archaeplastida;p__Glaucophyta	10	3	5	2	2	0	0	1	3
	d__Eukaryota;k__Archaeplastida;p__Rhodophyta	38	18	6	5	0	3	1	5	5
	d__Eukaryota;k__Archaeplastida;p__Streptophyta	7403	3854	1364	1400	521	322	182	666	806
	d__Eukaryota;k__Excavata;p__Discoba	155	54	25	28	2	4	0	13	3
	d__Eukaryota;k__Hacrobia;p__Cryptophyta	64	17	9	1	0	3	0	5	6
	d__Eukaryota;k__Hacrobia;p__Haptophyta	360	208	77	108	22	14	15	33	27
	d__Eukaryota;k__Stramenopiles;p__Ochrophyta	703	313	128	124	40	19	10	37	58
	18S rRNA (Database: PR2/EukRef)
	Taxonomic group	Embryo_1	Embryo_2	Embryo_3	Embryo_5	Larva_1	Larva_2	Larva_3	Larva_4	Larva_5
	d__Eukaryota;k__Alveolata;p_Dinoflagellata	3	0	0	0	0	0	3	0	4
	d__Eukaryota;k__Archaeplastida;p_Chlorophyta	0	0	0	0	0	0	1	2	0
	d__Eukaryota;k__Archaeplastida;p__Glaucophyta	0	0	0	0	0	0	0	0	0
	d__Eukaryota;k__Archaeplastida;p__Rhodophyta	0	0	0	0	0	0	0	0	0
	d__Eukaryota;k__Archaeplastida;p_Streptophyta	0	32	0	1	0	1	0	1	0
	d__Eukaryota;k__Excavata;p_Discoba	0	0	0	0	1	7	4	9	10
	d__Eukaryota;k__Hacrobia;p_Cryptophyta	0	0	0	0	0	0	1	0	0
	d__Eukaryota;k__Hacrobia;p__Haptophyta	0	0	0	0	0	0	0	0	0
	d__Eukaryota;k__Stramenopiles;p_Ochrophyta	1	0	2	0	2	5	2	17	6
	OTHER; NON-PHOTOSYNTHETIC EUKARYOTES
	18S rRNA (Database: PR2/EukRef)
	Taxonomic group	Embryo_1	Embryo_2	Embryo_3	Embryo_5	Larva_1	Larva_2	Larva_3	Larva_4	Larva_5
	d__Eukaryota;k__Alveolata;p_Ciliophora	0	0	0	0	22	28	44	125	33
	d__Eukaryota;k__Opisthokonta;p_Fungi	0	2	0	2	1	1	1	1	0
	d__Eukaryota;k__Opisthokonta;p_Metazoa	21	33	54	31	32	40	65	36	32
	d__Eukaryota;k__Opisthokonta;p_Metazoa;c__Echinodermata	18	30	49	31	28	35	64	30	27
