# Supplementary material for: Sea urchin eggs contain a plastid-derived structure that contributes to their development
Source: PLoS Biol. 2026 Apr 23;24(4):e3003705. doi: 10.1371/journal.pbio.3003705 (PMC13105349; doi:10.1371/journal.pbio.3003705)
Supplement: S9 Table — (XLSX) [file pbio.3003705.s042.xlsx]

## Sheet: Sheet1
Table S9. List of metabolites detected in the eggs and larvae of Arbacia lixula from light and dark.
	formulaRank	molecularFormula	adduct	precursorFormula	NPC#pathway	NPC#pathway Probability	NPC#superclass	NPC#superclass Probability	NPC#class	NPC#class Probability	ClassyFire#superclass	ClassyFire#superclass probability	ClassyFire#class	ClassyFire#class Probability	ClassyFire#subclass	ClassyFire#subclass Probability	ClassyFire#level 5	ClassyFire#level 5 Probability	ClassyFire#most specific class	ClassyFire#most specific class Probability	ClassyFire#all classifications	ionMass	retentionTimeInSeconds	retentionTimeInMinutes	formulaId	alignedFeatureId	mappingFeatureId
	1	C7H9NO3	[M - H2O + H]+	C7H8NO2+	Alkaloids	0.986	Nicotinic acid alkaloids	0.995	Pyridine alkaloids	0.994	Organoheterocyclic compounds	0.996	Pyridines and derivatives	0.964	Pyridinecarboxylic acids and derivatives	0.822	Pyridinecarboxylic acids	0.843	Pyridinecarboxylic acids	0.843	Organic compounds; Organoheterocyclic compounds; Pyridines and derivatives; Organic acids and derivatives; Carboxylic acids and derivatives; Organonitrogen compounds; Organooxygen compounds; Monocarboxylic acids and derivatives; Carboxylic acids; Pyridinecarboxylic acids and derivatives; Pyridinecarboxylic acids; Methyl esters; Organic oxides; Azacyclic compounds; Heteroaromatic compounds; Hydroc…	138.056	32	0.532	7.10962e+17	7.1096e+17	2
	1	C7H9NO3	[M - H2O + H]+	C7H8NO2+	Alkaloids	0.986	Nicotinic acid alkaloids	0.993	Pyridine alkaloids	0.993	Organoheterocyclic compounds	0.997	Pyridines and derivatives	0.965	Pyridinecarboxylic acids and derivatives	0.832	Pyridinecarboxylic acids	0.843	Pyridinecarboxylic acids	0.843	Organic compounds; Organoheterocyclic compounds; Pyridines and derivatives; Organic acids and derivatives; Carboxylic acids and derivatives; Organonitrogen compounds; Organooxygen compounds; Monocarboxylic acids and derivatives; Carboxylic acids; Pyridinecarboxylic acids and derivatives; Pyridinecarboxylic acids; Methyl esters; Organic oxides; Azacyclic compounds; Heteroaromatic compounds; Hydroc…	138.053	32	0.535	7.10962e+17	7.1096e+17	1
	1	C12H19N3O3	[M - H2O + H]+	C12H18N3O2+	Amino acids and Peptides	0.592	Small peptides	0.743	Dipeptides	0.098	Organic acids and derivatives	0.956	Carboxylic acids and derivatives	0.914	Amino acids, peptides, and analogues	0.764	Amino acids and derivatives	0.762	Amino acids and derivatives	0.762	Organic compounds; Organoheterocyclic compounds; Amino acids, peptides, and analogues; Piperazines; Organic acids and derivatives; Carboxylic acids and derivatives; Organonitrogen compounds; Organooxygen compounds; Amino acids and derivatives; Carboxylic acid amides; Carboxylic acid derivatives; Tertiary carboxylic acid amides; Trialkylamines; Diazinanes; Amines; Tertiary amines; Organic oxides; …	236.139	32	0.536	7.10962e+17	7.1096e+17	81
	1	C10H15N5O10P2	[M + Na]+	C10H15N5NaO10P2+	Carbohydrates	1	Nucleosides	1	Purine nucleotides	1	Nucleosides, nucleotides, and analogues	0.97	Purine nucleotides	0.942	Purine ribonucleotides	0.771	Purine ribonucleoside monophosphates	0.616	Purine ribonucleoside monophosphates	0.616	Organic compounds; Organoheterocyclic compounds; Carbohydrates and carbohydrate conjugates; Pyrimidines and pyrimidine derivatives; Imidazoles; Alcohols and polyols; Purines and purine derivatives; Organic acids and derivatives; Organonitrogen compounds; Nucleosides, nucleotides, and analogues; Organooxygen compounds; Organic phosphoric acids and derivatives; Phosphate esters; Azoles; Aminopyrimi…	450.018	33	0.544	7.10962e+17	7.1096e+17	104
	1	C22H26O9	[M + K]+	C22H26KO9+	Shikimates and Phenylpropanoids	0.733	Lignans	0.226	Arylnaphthalene and aryltetralin lignans	0.169	Organic oxygen compounds	1	Organooxygen compounds	1	Carbohydrates and carbohydrate conjugates	0.817	Glycosyl compounds	0.544	Glycosyl compounds	0.544	Organic compounds; Organoheterocyclic compounds; Carbohydrates and carbohydrate conjugates; Alkyl aryl ethers; Alcohols and polyols; Anisoles; Ethers; Organic acids and derivatives; Carboxylic acids and derivatives; Organooxygen compounds; Carboxylic acid derivatives; Carboxylic acid esters; Monosaccharides; Acetals; Secondary alcohols; Oxanes; Glycosyl compounds; Benzene and substituted derivati…	473.119	33	0.546	7.10962e+17	7.1096e+17	123
	1	C7H14N2O3	[M - H2O + H]+	C7H13N2O2+	Amino acids and Peptides	0.997	Small peptides	0.999	Dipeptides	0.848	Organic acids and derivatives	1	Carboxylic acids and derivatives	1	Amino acids, peptides, and analogues	0.986	Amino acids and derivatives	0.985	N-acyl-alpha amino acids	0.784	Organic compounds; Lipids and lipid-like molecules; Amino acids, peptides, and analogues; Alpha amino acids and derivatives; Fatty acids and conjugates; Organic acids and derivatives; Carboxylic acids and derivatives; Organonitrogen compounds; Organooxygen compounds; Amino acids and derivatives; Monoalkylamines; Carboxylic acid amides; Carboxylic acid derivatives; Monocarboxylic acids and derivat…	157.097	33	0.547	7.10962e+17	7.1096e+17	106
	1	C8H14N2O4	[M - H2O + H]+	C8H13N2O3+	Amino acids and Peptides	0.99	Small peptides	0.989	Aminoacids	0.909	Organic acids and derivatives	0.997	Carboxylic acids and derivatives	0.994	Amino acids, peptides, and analogues	0.92	Amino acids and derivatives	0.919	Alpha amino acids and derivatives	0.837	Organic compounds; Organoheterocyclic compounds; Amino acids, peptides, and analogues; Alpha amino acids and derivatives; Organic acids and derivatives; Carboxylic acids and derivatives; Organonitrogen compounds; Organooxygen compounds; Amino acids and derivatives; Carboxylic acid amides; Carboxylic acid derivatives; Monocarboxylic acids and derivatives; Carboxylic acids; Carbonyl compounds; Amin…	185.092	33	0.548	7.10962e+17	7.1096e+17	112
	3	C17H16N8O2	[M + H]+	C17H17N8O2+	Alkaloids	0.393	Pseudoalkaloids (transamidation)	0.061	Purine alkaloids	0.241	Benzenoids	0.519							Benzenoids	0.519	Organic compounds; Organoheterocyclic compounds; Furans; Triazoles; Organic acids and derivatives; Carboxylic acids and derivatives; Organonitrogen compounds; Organooxygen compounds; Azoles; Carboxylic acid amides; Carboxylic acid derivatives; Diazines; Secondary carboxylic acid amides; Benzenoids; Amines; Imidolactams; Organic oxides; Azacyclic compounds; Oxacyclic compounds; Heteroaromatic comp…	365.145	33	0.549	7.10962e+17	7.1096e+17	115
	1	C6H8N2O3	[M - H2O + H]+	C6H7N2O2+	Amino acids and Peptides	0.56	Small peptides	0.765	Aminoacids	0.763	Benzenoids	0.922	Benzene and substituted derivatives	0.915	Nitrobenzenes	0.533			Nitrobenzenes	0.533	Organic compounds; Nitrobenzenes; Phenols; Organonitrogen compounds; Aniline and substituted anilines; Organooxygen compounds; Benzene and substituted derivatives; Benzenoids; Amines; Primary amines; Organic oxides; Hydrocarbon derivatives; Organopnictogen compounds; Organic oxygen compounds; Organic nitrogen compounds; Chemical entities	139.051	33	0.55	7.10962e+17	7.1096e+17	270
	1	C10H15N5O10P2	[M + H]+	C10H16N5O10P2+	Carbohydrates	1	Nucleosides	1	Purine nucleotides	0.999	Nucleosides, nucleotides, and analogues	0.984	Purine nucleotides	0.946	Purine ribonucleotides	0.971	Purine ribonucleoside diphosphates	0.54	Purine ribonucleoside diphosphates	0.54	Organic compounds; Organoheterocyclic compounds; Carbohydrates and carbohydrate conjugates; Pyrimidines and pyrimidine derivatives; Imidazoles; Alcohols and polyols; Purines and purine derivatives; Organic acids and derivatives; Organonitrogen compounds; Nucleosides, nucleotides, and analogues; Organooxygen compounds; Organic phosphoric acids and derivatives; Phosphate esters; Azoles; Aminopyrimi…	428.036	33	0.552	7.10962e+17	7.1096e+17	126
	1	C15H23N3O5	[M - H2O + H]+	C15H22N3O4+	Amino acids and Peptides	0.997	Small peptides	0.98	Dipeptides	0.757	Organic acids and derivatives	1	Carboxylic acids and derivatives	0.999	Amino acids, peptides, and analogues	0.989	Peptides	0.872	Peptides	0.872	Organic compounds; Lipids and lipid-like molecules; Amino acids, peptides, and analogues; Alpha amino acids and derivatives; Fatty acids and conjugates; Organic acids and derivatives; Carboxylic acids and derivatives; Organonitrogen compounds; Organooxygen compounds; Fatty amides; Amino acids and derivatives; Peptides; Monoalkylamines; Carboxylic acid amides; Carboxylic acid derivatives; N-acyl a…	308.16	33	0.553	7.10962e+17	7.1096e+17	113
	1	C8H11NO3	[M - H2O + H]+	C8H10NO2+	Alkaloids	0.837	Nicotinic acid alkaloids	0.905	Pyridine alkaloids	0.904	Organoheterocyclic compounds	0.34	Pyridines and derivatives	0.346	Pyridoxines	0.595			Pyridoxines	0.595	Organic compounds; Alcohols and polyols; Organonitrogen compounds; Primary alcohols; Organooxygen compounds; Pyridoxines; Aromatic alcohols; Organic oxides; Hydrocarbon derivatives; Methylpyridines; Organopnictogen compounds; Organic oxygen compounds; Organic nitrogen compounds; Chemical entities	152.071	33	0.553	7.10962e+17	7.1096e+17	162
	1	C6H12N2O3	[M - H2O + H]+	C6H11N2O2+	Amino acids and Peptides	0.998	Small peptides	0.997	Aminoacids	0.996	Organic acids and derivatives	0.991	Carboxylic acids and derivatives	0.961	Amino acids, peptides, and analogues	0.864	Amino acids and derivatives	0.863	Alpha amino acids	0.635	Organic compounds; Amino acids, peptides, and analogues; Alpha amino acids and derivatives; Organic acids and derivatives; Carboxylic acids and derivatives; Organonitrogen compounds; Organooxygen compounds; Amino acids and derivatives; Organic carbonic acids and derivatives; Monoalkylamines; Ureas; Monocarboxylic acids and derivatives; Carboxylic acids; Carbonyl compounds; Alpha amino acids; Amin…	143.081	33	0.554	7.10962e+17	7.1096e+17	119
	1	C9H13N3O4	[M + Na]+	C9H13N3NaO4+	Carbohydrates	0.998	Nucleosides	1	Pyrimidine nucleosides	0.999	Nucleosides, nucleotides, and analogues	0.969	Pyrimidine nucleosides	0.957	Pyrimidine 2'-deoxyribonucleosides	0.545			Pyrimidine 2'-deoxyribonucleosides	0.545	Organic compounds; Organoheterocyclic compounds; Pyrimidines and pyrimidine derivatives; Alcohols and polyols; Lactams; Organic acids and derivatives; Organonitrogen compounds; Primary alcohols; Nucleosides, nucleotides, and analogues; Pyrimidones; Organooxygen compounds; Organic carbonic acids and derivatives; Pyrimidine nucleosides; Ureas; Diazines; Secondary alcohols; Pyrimidine 2'-deoxyribonu…	250.08	33	0.555	7.10962e+17	7.1096e+17	216
	1	C13H17FNO	[M - H2O + H]+	C13H16FN+	Alkaloids	0.897	Pseudoalkaloids (transamidation)	0.649	Phenylalanine-derived alkaloids	0.616	Benzenoids	0.993	Benzene and substituted derivatives	0.933	Halobenzenes	0.917	Fluorobenzenes	0.941	Fluorobenzenes	0.941	Organic compounds; Halobenzenes; Organohalogen compounds; Organonitrogen compounds; Organooxygen compounds; Aryl fluorides; Fluorobenzenes; Organofluorides; Benzene and substituted derivatives; Benzenoids; Amines; Aryl halides; Hydrocarbon derivatives; Organopnictogen compounds; Organic oxygen compounds; Organic nitrogen compounds; Chemical entities	205.126	33	0.556	7.10962e+17	7.1096e+17	233
	1	C7H15NO3	[M - H2O + H]+	C7H14NO2+	Amino acids and Peptides	0.997	Small peptides	0.998	Aminoacids	0.998	Organic acids and derivatives	0.999	Carboxylic acids and derivatives	0.998	Amino acids, peptides, and analogues	0.987	Amino acids and derivatives	0.987	Alpha amino acids	0.82	Organic compounds; Lipids and lipid-like molecules; Amino acids, peptides, and analogues; Alpha amino acids and derivatives; Alcohols and polyols; Fatty acids and conjugates; Organic acids and derivatives; Carboxylic acids and derivatives; Organonitrogen compounds; Organooxygen compounds; Amino acids and derivatives; Monocarboxylic acids and derivatives; Carboxylic acids; Carbonyl compounds; Alph…	144.102	33	0.556	7.10962e+17	7.1096e+17	345
	1	C6H7NO3	[M - H2O + H]+	C6H6NO2+	Alkaloids	0.526	Nicotinic acid alkaloids	0.75	Pyridine alkaloids	0.749	Organoheterocyclic compounds	0.739	Heteroaromatic compounds	0.828					Heteroaromatic compounds	0.828	Organic compounds; Organoheterocyclic compounds; Organic acids and derivatives; Carboxylic acids and derivatives; Organonitrogen compounds; Organooxygen compounds; Monocarboxylic acids and derivatives; Carboxylic acids; Carbonyl compounds; Organic oxides; Azacyclic compounds; Heteroaromatic compounds; Hydrocarbon derivatives; Organopnictogen compounds; Organic oxygen compounds; Organic nitrogen c…	124.039	33	0.557	7.10962e+17	7.1096e+17	231
	1	C10H14N5O7P	[M + Na]+	C10H14N5NaO7P+	Carbohydrates	1	Nucleosides	1	Purine nucleotides	0.999	Nucleosides, nucleotides, and analogues	0.95	Purine nucleotides	0.885					Purine nucleotides	0.885	Organic compounds; Organoheterocyclic compounds; Carbohydrates and carbohydrate conjugates; Pyrimidines and pyrimidine derivatives; Imidazoles; Alcohols and polyols; Purines and purine derivatives; Organic acids and derivatives; Organonitrogen compounds; Nucleosides, nucleotides, and analogues; Organooxygen compounds; Organic phosphoric acids and derivatives; Phosphate esters; Azoles; Aminopyrimi…	370.052	33	0.558	7.10962e+17	7.1096e+17	163
	1	C8H19NO4	[M - H2O + H]+	C8H18NO3+	Fatty acids	0.993	Fatty esters	0.796	Fatty acyl carnitines	0.97	Organic acids and derivatives	0.987	Hydroxy acids and derivatives	0.823	Beta hydroxy acids and derivatives	0.765			Beta hydroxy acids and derivatives	0.765	Organic compounds; Lipids and lipid-like molecules; Alcohols and polyols; Fatty acids and conjugates; Organic acids and derivatives; Carboxylic acids and derivatives; Short-chain hydroxy acids and derivatives; Organonitrogen compounds; Organooxygen compounds; Hydroxy acids and derivatives; Quaternary ammonium salts; Monocarboxylic acids and derivatives; Carboxylic acids; Secondary alcohols; Beta …	176.128	34	0.56	7.10962e+17	7.1096e+17	164
	2	C11H23NO2	[M + H]+	C11H24NO2+	Alkaloids	0.447	Lysine alkaloids	0.351	Piperidine alkaloids	0.267	Organoheterocyclic compounds	0.591	Piperidines	0.582					Piperidines	0.582	Organic compounds; Organoheterocyclic compounds; Alcohols and polyols; Piperidines; Organonitrogen compounds; Primary alcohols; Organooxygen compounds; 1,2-aminoalcohols; Dialkylamines; Amines; Secondary amines; Alkanolamines; Azacyclic compounds; Hydrocarbon derivatives; Organopnictogen compounds; Organic oxygen compounds; Organic nitrogen compounds; Chemical entities	202.18	34	0.56	7.10962e+17	7.1096e+17	227
	1	C11H24N2O4	[M - H2O + H]+	C11H23N2O3+	Amino acids and Peptides	0.985	Small peptides	0.991	Dipeptides	0.599	Organic acids and derivatives	1	Carboxylic acids and derivatives	0.999	Amino acids, peptides, and analogues	0.985	Amino acids and derivatives	0.984	N-acyl-alpha amino acids	0.746	Organic compounds; Lipids and lipid-like molecules; Amino acids, peptides, and analogues; Alpha amino acids and derivatives; Alcohols and polyols; Fatty acids and conjugates; Organic acids and derivatives; Carboxylic acids and derivatives; Short-chain hydroxy acids and derivatives; Organonitrogen compounds; Organooxygen compounds; Fatty amides; Branched fatty acids; Amino acids and derivatives; M…	231.17	34	0.56	7.10962e+17	7.1096e+17	208
	1	C10H20N6O4	[M - H2O + H]+	C10H19N6O3+	Amino acids and Peptides	0.997	Small peptides	0.998	Dipeptides	0.862	Organic acids and derivatives	0.998	Carboxylic acids and derivatives	0.995	Amino acids, peptides, and analogues	0.985	Peptides	0.654	Peptides	0.654	Organic compounds; Lipids and lipid-like molecules; Amino acids, peptides, and analogues; Alpha amino acids and derivatives; Fatty acids and conjugates; Organic acids and derivatives; Carboxylic acids and derivatives; Organonitrogen compounds; Organooxygen compounds; Amino acids and derivatives; Peptides; Guanidines; Monoalkylamines; Carboxylic acid amides; Carboxylic acid derivatives; Monocarbox…	271.151	34	0.56	7.10962e+17	7.1096e+17	219
	2	C20H32N6O12S2	[M + H]+	C20H33N6O12S2+	Amino acids and Peptides	0.93	Small peptides	0.853	Tripeptides	0.632	Organic acids and derivatives	0.999	Carboxylic acids and derivatives	0.998	Amino acids, peptides, and analogues	0.998	Peptides	0.982	Gamma-glutamyl peptides	0.928	Organic compounds; Organosulfur compounds; Lipids and lipid-like molecules; Amino acids, peptides, and analogues; Alpha amino acids and derivatives; Fatty acids and conjugates; Organic acids and derivatives; Carboxylic acids and derivatives; Organonitrogen compounds; Organooxygen compounds; Fatty amides; Dicarboxylic acids and derivatives; Amino acids and derivatives; Peptides; Monoalkylamines; C…	613.159	34	0.56	7.10962e+17	7.1096e+17	200
	1	C5H8O2S	[M + H3N + H]+	C5H12NO2S+	Fatty acids	0.999	Fatty Acids and Conjugates	0.997	Thia fatty acids	0.984	Lipids and lipid-like molecules	0.94	Fatty Acyls	0.95	Fatty acids and conjugates	0.949	Thia fatty acids	0.847	Thia fatty acids	0.847	Organic compounds; Organosulfur compounds; Lipids and lipid-like molecules; Fatty acids and conjugates; Organic acids and derivatives; Carboxylic acids and derivatives; Organooxygen compounds; Straight chain fatty acids; Monocarboxylic acids and derivatives; Thioethers; Carboxylic acids; Thia fatty acids; Carbonyl compounds; Sulfenyl compounds; Dialkylthioethers; Fatty Acyls; Organic oxides; Hydr…	150.058	34	0.56	7.10962e+17	7.1096e+17	192
	1	C10H14N5O7P	[M + H]+	C10H15N5O7P+	Carbohydrates	0.999	Nucleosides	0.999	Purine nucleotides	0.995	Nucleosides, nucleotides, and analogues	0.953	Purine nucleotides	0.846	Purine ribonucleotides	0.77	Purine ribonucleoside monophosphates	0.822	Purine ribonucleoside monophosphates	0.822	Organic compounds; Organoheterocyclic compounds; Carbohydrates and carbohydrate conjugates; Amino acids, peptides, and analogues; Alpha amino acids and derivatives; Pyrimidines and pyrimidine derivatives; Imidazoles; Alcohols and polyols; Purines and purine derivatives; Organic acids and derivatives; Carboxylic acids and derivatives; Organonitrogen compounds; Nucleosides, nucleotides, and analogu…	348.07	34	0.56	7.10962e+17	7.1096e+17	171
	2	C9H17NO4	[M + H]+	C9H18NO4+	Fatty acids	1	Fatty esters	0.999	Fatty acyl carnitines	1	Lipids and lipid-like molecules	0.986	Fatty Acyls	0.984	Fatty acid esters	0.857	Acyl carnitines	0.97	Acyl carnitines	0.97	Organic compounds; Lipids and lipid-like molecules; Organic acids and derivatives; Carboxylic acids and derivatives; Organonitrogen compounds; Organooxygen compounds; Fatty acid esters; Dicarboxylic acids and derivatives; Quaternary ammonium salts; Carboxylic acid derivatives; Acyl carnitines; Carboxylic acid salts; Carboxylic acids; Carboxylic acid esters; Carbonyl compounds; Amines; Organic sal…	204.123	34	0.56	7.10962e+17	7.1096e+17	176
	1	C10H14N5O8P	[M + H]+	C10H15N5O8P+	Carbohydrates	1	Nucleosides	1	Purine nucleotides	0.998	Nucleosides, nucleotides, and analogues	0.974	Purine nucleotides	0.918	Purine ribonucleotides	0.892	Purine ribonucleoside monophosphates	0.855	Purine ribonucleoside monophosphates	0.855	Organic compounds; Organoheterocyclic compounds; Carbohydrates and carbohydrate conjugates; Pyrimidines and pyrimidine derivatives; Imidazoles; Alcohols and polyols; Purines and purine derivatives; Hypoxanthines; Organic acids and derivatives; Organonitrogen compounds; Nucleosides, nucleotides, and analogues; Pyrimidones; Organooxygen compounds; Organic phosphoric acids and derivatives; Phosphate…	364.065	34	0.56	7.10962e+17	7.1096e+17	172
	1	C16H34N8O5	[M - H2O + H]+	C16H33N8O4+	Amino acids and Peptides	0.913	Small peptides	0.607	Tripeptides	0.771	Organic acids and derivatives	0.968	Carboxylic acids and derivatives	0.896	Amino acids, peptides, and analogues	0.92	Peptides	0.731	Oligopeptides	0.512	Organic compounds; Lipids and lipid-like molecules; Amino acids, peptides, and analogues; Alpha amino acids and derivatives; Organic acids and derivatives; Carboxylic acids and derivatives; Organonitrogen compounds; Organooxygen compounds; Fatty amides; Amino acids and derivatives; Peptides; Guanidines; Monoalkylamines; Carboxylic acid amides; Carboxylic acid derivatives; N-acyl amines; N-acyl-al…	401.262	34	0.56	7.10962e+17	7.1096e+17	221
	1	C7H11N5O	[M - H2O + H]+	C7H10N5+	Alkaloids	0.893	Pseudoalkaloids (transamidation)	0.675	Purine alkaloids	0.671	Organoheterocyclic compounds	0.996	Diazines	0.733	Pyrimidines and pyrimidine derivatives	0.668	Aminopyrimidines and derivatives	0.666	Aminopyrimidines and derivatives	0.666	Organic compounds; Organoheterocyclic compounds; Pyrimidines and pyrimidine derivatives; Organonitrogen compounds; Organooxygen compounds; Aminopyrimidines and derivatives; Diazines; Amines; Primary amines; Imidolactams; Azacyclic compounds; Heteroaromatic compounds; Hydrocarbon derivatives; Organopnictogen compounds; Organic oxygen compounds; Organic nitrogen compounds; Chemical entities	164.093	34	0.561	7.10962e+17	7.1096e+17	304
	1	C7H11N5O2	[M - H2O + H]+	C7H10N5O+	Alkaloids	0.538	Small peptides	0.203	Purine alkaloids	0.175	Organoheterocyclic compounds	0.971	Diazines	0.535					Diazines	0.535	Organic compounds; Organoheterocyclic compounds; Organonitrogen compounds; Organooxygen compounds; Guanidines; Diazines; Amines; Primary amines; Organic oxides; Azacyclic compounds; Heteroaromatic compounds; Hydrocarbon derivatives; Organopnictogen compounds; Organic oxygen compounds; Organic nitrogen compounds; Chemical entities	180.088	34	0.562	7.10962e+17	7.1096e+17	187
	1	C8H18N2O5	[M - H2O + H]+	C8H17N2O4+	Amino acids and Peptides	1	Small peptides	1	Dipeptides	0.996	Organic acids and derivatives	1	Carboxylic acids and derivatives	1	Amino acids, peptides, and analogues	0.999	Peptides	0.992	Dipeptides	0.921	Organic compounds; Lipids and lipid-like molecules; Amino acids, peptides, and analogues; Alpha amino acids and derivatives; Alcohols and polyols; Fatty acids and conjugates; Organic acids and derivatives; Carboxylic acids and derivatives; Organonitrogen compounds; Primary alcohols; Organooxygen compounds; Branched fatty acids; Hydroxy fatty acids; Amino acids and derivatives; Peptides; Monoalkyl…	205.118	34	0.562	7.10962e+17	7.1096e+17	232
	1	C6H11ClN2O4S	[M - H2O + H]+	C6H10ClN2O3S+	Alkaloids	0.134	Small peptides	0.033	Halogenated fatty acids	0.145	Organosulfur compounds	0.923	Sulfonyls	0.526					Sulfonyls	0.526	Organic compounds; Organosulfur compounds; Organic acids and derivatives; Organohalogen compounds; Organonitrogen compounds; Organooxygen compounds; Organic carbonic acids and derivatives; Alkyl chlorides; Sulfonyls; Organochlorides; Carbonyl compounds; Alkyl halides; Organic oxides; Hydrocarbon derivatives; Organopnictogen compounds; Organic oxygen compounds; Organic nitrogen compounds; Chemical…	225.01	34	0.562	7.10962e+17	7.1096e+17	255
	1	C8H12ClFN2O2S	[M + K]+	C8H12ClFKN2O2S+	Alkaloids	0.312	Histidine alkaloids	0.114	Imidazole alkaloids	0.114	Organohalogen compounds	0.997	Aryl halides	0.631	Aryl fluorides	0.54			Aryl fluorides	0.54	Organic compounds; Organoheterocyclic compounds; Organosulfur compounds; Organic acids and derivatives; Organohalogen compounds; Organonitrogen compounds; Alkyl chlorides; Aryl fluorides; Organochlorides; Organofluorides; Aryl halides; Alkyl halides; Organic oxides; Azacyclic compounds; Hydrocarbon derivatives; Organopnictogen compounds; Organic oxygen compounds; Organic nitrogen compounds; Chemi…	292.995	34	0.562	7.10962e+17	7.1096e+17	264
	3	C14H25N3O5	[M + Na]+	C14H25N3NaO5+	Amino acids and Peptides	0.909	Small peptides	0.938	Tripeptides	0.389	Organic acids and derivatives	0.999	Carboxylic acids and derivatives	0.997	Amino acids, peptides, and analogues	0.961	Peptides	0.588	Peptides	0.588	Organic compounds; Lipids and lipid-like molecules; Amino acids, peptides, and analogues; Alpha amino acids and derivatives; Fatty acids and conjugates; Organic acids and derivatives; Carboxylic acids and derivatives; Organonitrogen compounds; Organooxygen compounds; Amino acids and derivatives; Peptides; Carboxylic acid amides; Carboxylic acid derivatives; Monocarboxylic acids and derivatives; N…	338.171	34	0.562	7.10962e+17	7.1096e+17	201
	1	C4H7ClN2O4	[M - H2O + H]+	C4H6ClN2O3+	Amino acids and Peptides	0.808	Small peptides	0.761	Aminoacids	0.661	Organic acids and derivatives	0.993	Carboxylic acids and derivatives	0.971	Amino acids, peptides, and analogues	0.586	Amino acids and derivatives	0.58	Amino acids and derivatives	0.58	Organic compounds; Amino acids, peptides, and analogues; Organic acids and derivatives; Carboxylic acids and derivatives; Organohalogen compounds; Organonitrogen compounds; Organooxygen compounds; Amino acids and derivatives; Alkyl chlorides; Monocarboxylic acids and derivatives; Carboxylic acids; Organochlorides; Carbonyl compounds; Alkyl halides; Organic oxides; Hydrocarbon derivatives; Organop…	165.006	34	0.563	7.10962e+17	7.1096e+17	212
	1	C8H21N3O2	[M - H2O + H]+	C8H20N3O+	Amino acids and Peptides	0.955	Small peptides	0.942	Aminoacids	0.791	Organic acids and derivatives	0.995	Carboxylic acids and derivatives	0.986	Amino acids, peptides, and analogues	0.976	Amino acids and derivatives	0.976	Alpha amino acids and derivatives	0.882	Organic compounds; Lipids and lipid-like molecules; Amino acids, peptides, and analogues; Alpha amino acids and derivatives; Fatty acids and conjugates; Organic acids and derivatives; Carboxylic acids and derivatives; Organonitrogen compounds; Organooxygen compounds; Amino acids and derivatives; Monoalkylamines; Amino fatty acids; Carboxylic acid derivatives; Monocarboxylic acids and derivatives;…	174.16	34	0.563	7.10962e+17	7.1096e+17	168
	1	C8H16N2O4	[M - H2O + H]+	C8H15N2O3+	Amino acids and Peptides	0.998	Small peptides	0.998	Dipeptides	0.944	Organic acids and derivatives	1	Carboxylic acids and derivatives	1	Amino acids, peptides, and analogues	0.995	Peptides	0.711	Dipeptides	0.738	Organic compounds; Lipids and lipid-like molecules; Amino acids, peptides, and analogues; Alpha amino acids and derivatives; Alcohols and polyols; Fatty acids and conjugates; Organic acids and derivatives; Carboxylic acids and derivatives; Organonitrogen compounds; Organooxygen compounds; Amino acids and derivatives; Peptides; Monoalkylamines; Carboxylic acid amides; Carboxylic acid derivatives; …	187.108	34	0.563	7.10962e+17	7.1096e+17	191
	4	C10H14N5O6P	[M + Na]+	C10H14N5NaO6P+	Carbohydrates	0.998	Nucleosides	0.999	Purine nucleotides	0.997	Nucleosides, nucleotides, and analogues	0.786	Purine nucleotides	0.742	Purine deoxyribonucleotides	0.91	Purine deoxyribonucleoside monophosphates	0.559	Purine 2'-deoxyribonucleoside monophosphates	0.541	Organic compounds; Organoheterocyclic compounds; Pyrimidines and pyrimidine derivatives; Imidazoles; Alcohols and polyols; Purines and purine derivatives; Organic acids and derivatives; Organonitrogen compounds; Nucleosides, nucleotides, and analogues; Organooxygen compounds; Organic phosphoric acids and derivatives; Phosphate esters; Azoles; Aminopyrimidines and derivatives; Diazines; Purine nuc…	354.057	34	0.563	7.10962e+17	7.1096e+17	225
	1	C8H16N2O3	[M - H2O + H]+	C8H15N2O2+	Amino acids and Peptides	0.968	Small peptides	0.99	Aminoacids	0.662	Organic acids and derivatives	0.999	Carboxylic acids and derivatives	0.998	Amino acids, peptides, and analogues	0.922	Amino acids and derivatives	0.92	Alpha amino acids and derivatives	0.761	Organic compounds; Lipids and lipid-like molecules; Amino acids, peptides, and analogues; Alpha amino acids and derivatives; Fatty acids and conjugates; Organic acids and derivatives; Carboxylic acids and derivatives; Organonitrogen compounds; Organooxygen compounds; Amino acids and derivatives; Carboxylic acid amides; Carboxylic acid derivatives; Monocarboxylic acids and derivatives; Carboxylic …	171.113	34	0.563	7.10962e+17	7.1096e+17	182
	1	C4H10BNO2S	[M - H2O + H]+	C4H9BNOS+	Amino acids and Peptides	0.938	Small peptides	0.975	Aminoacids	0.967	Organic acids and derivatives	0.892	Carboxylic acids and derivatives	0.459	Amino acids, peptides, and analogues	0.617	Amino acids and derivatives	0.619	Alpha amino acids	0.506	Organic compounds; Amino acids, peptides, and analogues; Alpha amino acids and derivatives; Organic acids and derivatives; Organonitrogen compounds; Organooxygen compounds; Amino acids and derivatives; Boronic acids; Organometallic compounds; Monoalkylamines; Boronic acid derivatives; Organometalloid compounds; Carbonyl compounds; Alpha amino acids; Amines; Primary amines; Organoboron compounds; …	129.052	34	0.564	7.10962e+17	7.1096e+17	236
	2	C9H14N2O3	[M + H]+	C9H15N2O3+	Amino acids and Peptides	0.8	Small peptides	0.57	Imidazole alkaloids	0.453	Organic acids and derivatives	0.978	Carboxylic acids and derivatives	0.979	Amino acids, peptides, and analogues	0.661	Amino acids and derivatives	0.66	Alpha amino acid esters	0.519	Organic compounds; Organoheterocyclic compounds; Amino acids, peptides, and analogues; Alpha amino acids and derivatives; Imidazoles; Organic acids and derivatives; Carboxylic acids and derivatives; Organonitrogen compounds; Organooxygen compounds; Amino acids and derivatives; Alpha amino acid esters; Azoles; Carboxylic acid derivatives; Monocarboxylic acids and derivatives; Imidazolyl carboxylic…	199.108	34	0.564	7.10962e+17	7.1096e+17	220
	1	C6H8N2O2	[M - H2O + H]+	C6H7N2O+	Amino acids and Peptides	0.609	Small peptides	0.73	Aminoacids	0.833	Organoheterocyclic compounds	0.818	Heteroaromatic compounds	0.796					Heteroaromatic compounds	0.796	Organic compounds; Organoheterocyclic compounds; Organic acids and derivatives; Carboxylic acids and derivatives; Organonitrogen compounds; Organooxygen compounds; Organic oxides; Azacyclic compounds; Heteroaromatic compounds; Hydrocarbon derivatives; Organopnictogen compounds; Organic oxygen compounds; Organic nitrogen compounds; Chemical entities	123.055	34	0.564	7.10962e+17	7.1096e+17	241
	1	C8H19NO3	[M - H2O + H]+	C8H18NO2+	Fatty acids	0.911	Fatty amides	0.257	Sphingoid bases	0.352	Organic nitrogen compounds	0.999	Organonitrogen compounds	0.999	Amines	0.973	Alkanolamines	0.883	1,2-aminoalcohols	0.855	Organic compounds; Alcohols and polyols; Organonitrogen compounds; Primary alcohols; Organooxygen compounds; 1,2-aminoalcohols; Amines; Alkanolamines; Hydrocarbon derivatives; Organopnictogen compounds; Organic oxygen compounds; Organic nitrogen compounds; Chemical entities	160.133	34	0.564	7.10962e+17	7.1096e+17	318
	1	C5H9NO4	[M - H2O + H]+	C5H8NO3+	Amino acids and Peptides	1	Small peptides	1	Aminoacids	1	Organic acids and derivatives	1	Carboxylic acids and derivatives	1	Amino acids, peptides, and analogues	0.999	Amino acids and derivatives	0.999	Alpha amino acids	0.95	Organic compounds; Lipids and lipid-like molecules; Amino acids, peptides, and analogues; Alpha amino acids and derivatives; Fatty acids and conjugates; Organic acids and derivatives; Carboxylic acids and derivatives; Organonitrogen compounds; Organooxygen compounds; Dicarboxylic acids and derivatives; Amino acids and derivatives; Monoalkylamines; Amino fatty acids; Carboxylic acids; Carbonyl com…	130.05	34	0.565	7.10962e+17	7.1096e+17	237
	1	C10H14N5O6P	[M + H]+	C10H15N5O6P+	Carbohydrates	0.999	Nucleosides	0.999	Purine nucleotides	0.999	Nucleosides, nucleotides, and analogues	0.868	Purine nucleotides	0.855	Purine deoxyribonucleotides	0.958	Purine deoxyribonucleoside monophosphates	0.676	Purine 2'-deoxyribonucleoside monophosphates	0.66	Organic compounds; Organoheterocyclic compounds; Pyrimidines and pyrimidine derivatives; Imidazoles; Alcohols and polyols; Purines and purine derivatives; Organic acids and derivatives; Organonitrogen compounds; Nucleosides, nucleotides, and analogues; Organooxygen compounds; Organic phosphoric acids and derivatives; Phosphate esters; Azoles; Aminopyrimidines and derivatives; Diazines; Purine nuc…	332.075	34	0.566	7.10962e+17	7.1096e+17	340
	1	C8H17NO3	[M - H2O + H]+	C8H16NO2+	Amino acids and Peptides	0.985	Small peptides	0.989	Aminoacids	0.986	Organic acids and derivatives	0.999	Carboxylic acids and derivatives	0.999	Amino acids, peptides, and analogues	0.959	Amino acids and derivatives	0.959	Amino acids	0.899	Organic compounds; Lipids and lipid-like molecules; Amino acids, peptides, and analogues; Alcohols and polyols; Fatty acids and conjugates; Organic acids and derivatives; Carboxylic acids and derivatives; Organonitrogen compounds; Organooxygen compounds; Branched fatty acids; Amino acids and derivatives; Monoalkylamines; Hydroxy acids and derivatives; Monocarboxylic acids and derivatives; Carboxy…	158.117	34	0.567	7.10962e+17	7.1096e+17	194
	1	C17H33N3O6	[M + H]+	C17H34N3O6+	Amino acids and Peptides	0.68	Small peptides	0.607	Tripeptides	0.437	Organic acids and derivatives	0.999	Carboxylic acids and derivatives	0.996	Amino acids, peptides, and analogues	0.808	Amino acids and derivatives	0.791	N-acyl-alpha amino acids and derivatives	0.803	Organic compounds; Lipids and lipid-like molecules; Amino acids, peptides, and analogues; Alpha amino acids and derivatives; Alcohols and polyols; Fatty acids and conjugates; Organic acids and derivatives; Carboxylic acids and derivatives; Organonitrogen compounds; Organooxygen compounds; Fatty amides; Amino acids and derivatives; Hydroxamic acids; Carboxylic acid amides; Carboxylic acid derivati…	376.244	34	0.568	7.10962e+17	7.1096e+17	289
	1	C6H6N2O2	[M - H2O + H]+	C6H5N2O+	Alkaloids	0.713	Histidine alkaloids	0.669	Imidazole alkaloids	0.672	Organoheterocyclic compounds	0.996	Azoles	0.574	Imidazoles	0.572	Substituted imidazoles	0.419	Imidazolyl carboxylic acids and derivatives	0.583	Organic compounds; Organoheterocyclic compounds; Imidazoles; Organic acids and derivatives; Carboxylic acids and derivatives; Organonitrogen compounds; Organooxygen compounds; Azoles; Monocarboxylic acids and derivatives; Carboxylic acids; Imidazolyl carboxylic acids and derivatives; Carbonyl compounds; Organic oxides; Azacyclic compounds; Heteroaromatic compounds; Hydrocarbon derivatives; Organo…	121.04	34	0.569	7.10962e+17	7.1096e+17	242
	2	C17H31N3O5	[M + H]+	C17H32N3O5+	Amino acids and Peptides	0.841	Small peptides	0.889	Dipeptides	0.454	Organic acids and derivatives	0.998	Carboxylic acids and derivatives	0.995	Amino acids, peptides, and analogues	0.884	Amino acids and derivatives	0.877	N-acyl-alpha amino acids and derivatives	0.73	Organic compounds; Lipids and lipid-like molecules; Amino acids, peptides, and analogues; Alpha amino acids and derivatives; Organic acids and derivatives; Carboxylic acids and derivatives; Organonitrogen compounds; Organooxygen compounds; Fatty acid esters; Amino acids and derivatives; Carboxylic acid amides; Carboxylic acid derivatives; Monocarboxylic acids and derivatives; N-acyl-alpha amino a…	358.233	34	0.569	7.10962e+17	7.1096e+17	291
	1	C13H19NO6	[M - H2O + H]+	C13H18NO5+	Alkaloids	0.517	Ornithine alkaloids	0.313	Mycosporine and Mycosporine-like amino acids	0.103	Organic acids and derivatives	0.857	Carboxylic acids and derivatives	0.815	Amino acids, peptides, and analogues	0.52	Amino acids and derivatives	0.52	Amino acids and derivatives	0.52	Organic compounds; Amino acids, peptides, and analogues; Alcohols and polyols; Ethers; Organic acids and derivatives; Carboxylic acids and derivatives; Organonitrogen compounds; Organooxygen compounds; Amino acids and derivatives; Carboxylic acid derivatives; Secondary alcohols; Carbonyl compounds; Benzene and substituted derivatives; Benzenoids; Organic oxides; Hydrocarbon derivatives; Organopni…	268.118	34	0.57	7.10962e+17	7.1096e+17	256
	1	C13H19NO5	[M - H2O + H]+	C13H18NO4+	Amino acids and Peptides	0.769	Small peptides	0.549	Dipeptides	0.162	Organic acids and derivatives	0.972	Carboxylic acids and derivatives	0.956	Amino acids, peptides, and analogues	0.773	Amino acids and derivatives	0.769	N-acyl-alpha amino acids and derivatives	0.615	Organic compounds; Lipids and lipid-like molecules; Amino acids, peptides, and analogues; Alpha amino acids and derivatives; Alcohols and polyols; Organic acids and derivatives; Carboxylic acids and derivatives; Organonitrogen compounds; Organooxygen compounds; Amino acids and derivatives; Carboxylic acid amides; Carboxylic acid derivatives; Monocarboxylic acids and derivatives; N-acyl-alpha amin…	252.123	34	0.571	7.10962e+17	7.1096e+17	238
	1	C9H18N2O4	[M - H2O + H]+	C9H17N2O3+	Amino acids and Peptides	0.957	Small peptides	0.913	Aminoacids	0.441	Organic acids and derivatives	0.996	Carboxylic acids and derivatives	0.992	Amino acids, peptides, and analogues	0.944	Amino acids and derivatives	0.942	Alpha amino acid esters	0.592	Organic compounds; Lipids and lipid-like molecules; Amino acids, peptides, and analogues; Alpha amino acids and derivatives; Organic acids and derivatives; Carboxylic acids and derivatives; Organonitrogen compounds; Organooxygen compounds; Amino acids and derivatives; Alpha amino acid esters; Carboxylic acid derivatives; Monocarboxylic acids and derivatives; Carboxylic acid esters; Carbonyl compo…	201.123	34	0.572	7.10962e+17	7.1096e+17	288
	2	C8H15N3O3	[M + H]+	C8H16N3O3+	Amino acids and Peptides	0.999	Small peptides	1	Aminoacids	0.979	Organic acids and derivatives	0.998	Carboxylic acids and derivatives	0.996	Amino acids, peptides, and analogues	0.993	Amino acids and derivatives	0.993	Alpha amino acids	0.619	Organic compounds; Lipids and lipid-like molecules; Amino acids, peptides, and analogues; Alpha amino acids and derivatives; Fatty acids and conjugates; Organic acids and derivatives; Carboxylic acids and derivatives; Organonitrogen compounds; Organooxygen compounds; Amino acids and derivatives; Guanidines; Monoalkylamines; Monocarboxylic acids and derivatives; Carboxylic acids; Carbonyl compound…	202.12	34	0.572	7.10962e+17	7.1096e+17	292
	1	C7H14N2O2	[M - H2O + H]+	C7H13N2O+	Alkaloids	0.337	Small peptides	0.466	Aminoacids	0.181	Organoheterocyclic compounds	0.812	Diazinanes	0.65	Piperazines	0.666			Piperazines	0.666	Organic compounds; Organoheterocyclic compounds; Piperazines; Organic acids and derivatives; Carboxylic acids and derivatives; Organonitrogen compounds; Primary alcohols; Organooxygen compounds; Carboxylic acid amides; Carboxylic acid derivatives; Carbonyl compounds; Diazinanes; Amines; Organic oxides; Azacyclic compounds; Hydrocarbon derivatives; Organopnictogen compounds; Organic oxygen compoun…	141.102	34	0.573	7.10962e+17	7.1096e+17	300
	2	C9H15F3N2O2	[M - H2O + H]+	C9H14F3N2O+	Alkaloids	0.202	Fatty amides	0.124	N-acyl amines	0.041	Organic nitrogen compounds	0.993	Organonitrogen compounds	0.991	Amines	0.637	Alkanolamines	0.627	Alkanolamines	0.627	Organic compounds; Alcohols and polyols; Organic acids and derivatives; Organohalogen compounds; Organonitrogen compounds; Organooxygen compounds; Alkyl fluorides; Organofluorides; Carbonyl compounds; Amines; Alkanolamines; Alkyl halides; Organic oxides; Hydrocarbon derivatives; Organopnictogen compounds; Organic oxygen compounds; Organic nitrogen compounds; Chemical entities	223.105	34	0.574	7.10962e+17	7.1096e+17	314
	1	C5H11NO3	[M - H2O + H]+	C5H10NO2+	Amino acids and Peptides	0.961	Small peptides	0.946	Aminoacids	0.964	Organic acids and derivatives	0.761	Carboxylic acids and derivatives	0.829	Amino acids, peptides, and analogues	0.742	Amino acids and derivatives	0.741	Amino acids	0.819	Organic compounds; Lipids and lipid-like molecules; Amino acids, peptides, and analogues; Alcohols and polyols; Fatty acids and conjugates; Organic acids and derivatives; Carboxylic acids and derivatives; Organonitrogen compounds; Organooxygen compounds; Amino acids and derivatives; Monoalkylamines; Monocarboxylic acids and derivatives; Carboxylic acids; Secondary alcohols; Carbonyl compounds; 1,…	116.071	34	0.575	7.10962e+17	7.1096e+17	244
	1	C18H34N4O7	[M - H2O + H]+	C18H33N4O6+	Alkaloids	0.534	Ornithine alkaloids	0.856	Polyamines	0.928	Lipids and lipid-like molecules	0.864	Fatty Acyls	0.854	Fatty amides	0.77	N-acyl amines	0.832	N-acyl amines	0.832	Organic compounds; Lipids and lipid-like molecules; Alcohols and polyols; Fatty acids and conjugates; Organic acids and derivatives; Carboxylic acids and derivatives; Organonitrogen compounds; Organooxygen compounds; Fatty amides; Branched fatty acids; Hydroxy fatty acids; Hydroxamic acids; Monoalkylamines; Hydroxy acids and derivatives; Carboxylic acid amides; Carboxylic acid derivatives; N-acyl…	401.239	35	0.576	7.10962e+17	7.1096e+17	309
	1	C4H7N3O2	[M - H2O + H]+	C4H6N3O+	Alkaloids	0.399	Small peptides	0.46	Aminoacids	0.571	Organoheterocyclic compounds	0.505	Azacyclic compounds	0.593					Azacyclic compounds	0.593	Organic compounds; Organoheterocyclic compounds; Organic acids and derivatives; Organonitrogen compounds; Organooxygen compounds; Amines; Primary amines; Organic oxides; Azacyclic compounds; Hydrocarbon derivatives; Organopnictogen compounds; Organic oxygen compounds; Organic nitrogen compounds; Chemical entities	112.05	35	0.576	7.10962e+17	7.1096e+17	204
	1	C5H6ClF2N3O2	[M - H2O + H]+	C5H5ClF2N3O+	Alkaloids	0.296	Histidine alkaloids	0.155	Imidazole alkaloids	0.153	Organohalogen compounds	1	Aryl halides	0.583	Aryl chlorides	0.773			Aryl chlorides	0.773	Organic compounds; Organoheterocyclic compounds; Organic acids and derivatives; Carboxylic acids and derivatives; Organohalogen compounds; Organonitrogen compounds; Organooxygen compounds; Azoles; Alkyl fluorides; Aryl chlorides; Monocarboxylic acids and derivatives; Organochlorides; Organofluorides; Aryl halides; Alkyl halides; Organic oxides; Azacyclic compounds; Heteroaromatic compounds; Hydro…	196.008	35	0.578	7.10962e+17	7.1096e+17	243
	1	C8H12O2	[M - H2O + H]+	C8H11O+	Fatty acids	0.886	Fatty acyls	0.496	Lactones	0.265	Organic oxygen compounds	0.998	Organooxygen compounds	0.997	Carbonyl compounds	0.782			Carbonyl compounds	0.782	Organic compounds; Organooxygen compounds; Carbonyl compounds; Organic oxides; Hydrocarbon derivatives; Organic oxygen compounds; Chemical entities	123.08	35	0.58	7.10962e+17	7.1096e+17	312
	1	C9H10O4	[M - H2O + H]+	C9H9O3+	Shikimates and Phenylpropanoids	0.957	Phenylethanoids (C6-C2)	0.08	Simple phenolic acids	0.141	Phenylpropanoids and polyketides	0.753	Phenylpropanoic acids	0.852					Phenylpropanoic acids	0.852	Organic compounds; Alcohols and polyols; Phenols; Phenylpropanoids and polyketides; Organic acids and derivatives; Carboxylic acids and derivatives; Organooxygen compounds; Hydroxy acids and derivatives; Monocarboxylic acids and derivatives; Carboxylic acids; Alpha hydroxy acids and derivatives; Secondary alcohols; Carbonyl compounds; Benzene and substituted derivatives; Benzenoids; Phenylpropano…	165.054	35	0.581	7.10962e+17	7.1096e+17	331
	1	C10H19N3O3S	[M - H2O + H]+	C10H18N3O2S+	Amino acids and Peptides	0.75	Histidine alkaloids	0.56	Imidazole alkaloids	0.557	Organic acids and derivatives	0.995	Carboxylic acids and derivatives	0.99	Amino acids, peptides, and analogues	0.54	Amino acids and derivatives	0.535	Amino acids and derivatives	0.535	Organic compounds; Organoheterocyclic compounds; Organosulfur compounds; Lipids and lipid-like molecules; Amino acids, peptides, and analogues; Fatty acids and conjugates; Organic acids and derivatives; Carboxylic acids and derivatives; Organonitrogen compounds; Organooxygen compounds; Amino acids and derivatives; Carboxylic acid amides; Carboxylic acid derivatives; Monocarboxylic acids and deriv…	244.111	35	0.581	7.10962e+17	7.1096e+17	328
	1	C9H13NO4	[M - H2O + H]+	C9H12NO3+	Amino acids and Peptides	1	Small peptides	1	Aminoacids	1	Organic acids and derivatives	1	Carboxylic acids and derivatives	1	Amino acids, peptides, and analogues	0.999	Amino acids and derivatives	0.999	Tyrosine and derivatives	0.853	Organic compounds; Amino acids, peptides, and analogues; Alpha amino acids and derivatives; Phenols; Phenethylamines; Amphetamines and derivatives; Phenylpropanoids and polyketides; Organic acids and derivatives; Carboxylic acids and derivatives; Organonitrogen compounds; Organooxygen compounds; Amino acids and derivatives; Monoalkylamines; Monocarboxylic acids and derivatives; Carboxylic acids; …	182.081	35	0.582	7.10962e+17	7.1096e+17	335
	3	C4H9ClFO3P	[M - H2O + H]+	C4H8ClFO2P+	Fatty acids	0.684	Fatty Acids and Conjugates	0.048	Halogenated fatty acids	0.384	Organic acids and derivatives	0.93	Organic phosphonic acids and derivatives	0.878	Phosphonic acid esters	0.679			Phosphonic acid esters	0.679	Organic compounds; Organic acids and derivatives; Organohalogen compounds; Organooxygen compounds; Organophosphorus compounds; Organic phosphonic acids and derivatives; Alkyl chlorides; Phosphonic acid esters; Organochlorides; Alkyl halides; Organic oxides; Hydrocarbon derivatives; Organopnictogen compounds; Organic oxygen compounds; Chemical entities	172.992	35	0.583	7.10962e+17	7.1096e+17	174
	3	C13H17BrN2O4	[M + H]+	C13H18BrN2O4+	Alkaloids	0.222	Ornithine alkaloids	0.21	Phenylethylamines	0.044	Organic acids and derivatives	0.99	Carboxylic acids and derivatives	0.981	Amino acids, peptides, and analogues	0.697	Amino acids and derivatives	0.691	Alpha amino acids and derivatives	0.507	Organic compounds; Organoheterocyclic compounds; Amino acids, peptides, and analogues; Alpha amino acids and derivatives; Furans; Organic acids and derivatives; Carboxylic acids and derivatives; Organohalogen compounds; Organonitrogen compounds; Organooxygen compounds; Amino acids and derivatives; Carboxylic acid amides; Alkyl bromides; Aryl bromides; Carboxylic acid derivatives; Organobromides; …	345.046	35	0.584	7.10962e+17	7.1096e+17	334
	1	C7H11NO	[M - H2O + H]+	C7H10N+	Alkaloids	0.698	Lysine alkaloids	0.229	Piperidine alkaloids	0.153	Organoheterocyclic compounds	0.543	Azacyclic compounds	0.6					Azacyclic compounds	0.6	Organic compounds; Organoheterocyclic compounds; Organonitrogen compounds; Organooxygen compounds; Carbonyl compounds; Organic oxides; Azacyclic compounds; Hydrocarbon derivatives; Organopnictogen compounds; Organic oxygen compounds; Organic nitrogen compounds; Chemical entities	108.081	35	0.586	7.10962e+17	7.1096e+17	306
	1	C5H7N5O	[M - H2O + H]+	C5H6N5+	Alkaloids	0.871	Pseudoalkaloids (transamidation)	0.898	Purine alkaloids	0.909	Organoheterocyclic compounds	0.998	Imidazopyrimidines	0.95	Purines and purine derivatives	0.941	6-aminopurines	0.924	6-aminopurines	0.924	Organic compounds; Organoheterocyclic compounds; Pyrimidines and pyrimidine derivatives; Imidazoles; Alcohols and polyols; Purines and purine derivatives; Organonitrogen compounds; Primary alcohols; Organooxygen compounds; Azoles; Aminopyrimidines and derivatives; Diazines; Imidazopyrimidines; Amines; Primary amines; 6-aminopurines; Imidolactams; Azacyclic compounds; Heteroaromatic compounds; Hyd…	136.062	35	0.589	7.10962e+17	7.1096e+17	259
	1	C12H27N5O4	[M - H2O + H]+	C12H26N5O3+	Amino acids and Peptides	1	Small peptides	1	Dipeptides	1	Organic acids and derivatives	1	Carboxylic acids and derivatives	1	Amino acids, peptides, and analogues	1	Peptides	0.997	Dipeptides	0.98	Organic compounds; Lipids and lipid-like molecules; Amino acids, peptides, and analogues; Alpha amino acids and derivatives; Fatty acids and conjugates; Organic acids and derivatives; Carboxylic acids and derivatives; Organonitrogen compounds; Organooxygen compounds; Fatty amides; Branched fatty acids; Amino acids and derivatives; Peptides; Guanidines; Monoalkylamines; Carboxylic acid amides; Car…	288.203	35	0.59	7.10962e+17	7.1096e+17	325
	1	C20H28N4O12	[M + Na]+	C20H28N4NaO12+	Amino acids and Peptides	0.965	Small peptides	0.889	Dipeptides	0.511	Organic acids and derivatives	1	Carboxylic acids and derivatives	0.999	Amino acids, peptides, and analogues	0.987	Peptides	0.932	Oligopeptides	0.547	Organic compounds; Lipids and lipid-like molecules; Amino acids, peptides, and analogues; Alpha amino acids and derivatives; Organic acids and derivatives; Carboxylic acids and derivatives; Organonitrogen compounds; Organooxygen compounds; Fatty amides; Amino acids and derivatives; Peptides; Monoalkylamines; Carboxylic acid amides; Carboxylic acid derivatives; N-acyl amines; N-acyl-alpha amino ac…	539.159	35	0.591	7.10962e+17	7.1096e+17	351
	1	C8H14N2O2	[M - H2O + H]+	C8H13N2O+	Amino acids and Peptides	0.688	Small peptides	0.59	Aminoacids	0.388	Organoheterocyclic compounds	0.669	Azacyclic compounds	0.674					Azacyclic compounds	0.674	Organic compounds; Organoheterocyclic compounds; Organonitrogen compounds; Organooxygen compounds; Organic oxides; Azacyclic compounds; Hydrocarbon derivatives; Organopnictogen compounds; Organic oxygen compounds; Organic nitrogen compounds; Chemical entities	153.102	36	0.592	7.10962e+17	7.1096e+17	353
	1	C8H19N3O4	[M - H2O + H]+	C8H18N3O3+	Amino acids and Peptides	0.998	Small peptides	0.998	Aminoacids	0.962	Organic acids and derivatives	1	Carboxylic acids and derivatives	0.999	Amino acids, peptides, and analogues	0.995	Amino acids and derivatives	0.995	Alpha amino acids	0.919	Organic compounds; Lipids and lipid-like molecules; Amino acids, peptides, and analogues; Alpha amino acids and derivatives; Fatty acids and conjugates; Organic acids and derivatives; Carboxylic acids and derivatives; Organonitrogen compounds; Organooxygen compounds; Amino acids and derivatives; Monoalkylamines; Monocarboxylic acids and derivatives; Carboxylic acids; Carbonyl compounds; Alpha ami…	204.134	36	0.593	7.10962e+17	7.1096e+17	359
	1	C8H11NO2	[M - H2O + H]+	C8H10NO+	Alkaloids	0.996	Tyrosine alkaloids	0.989	Phenylethylamines	0.994	Benzenoids	0.996	Phenols	0.958	1-hydroxy-2-unsubstituted benzenoids	0.952			1-hydroxy-2-unsubstituted benzenoids	0.952	Organic compounds; Alcohols and polyols; Phenols; Organonitrogen compounds; Organooxygen compounds; Monoalkylamines; Secondary alcohols; 1,2-aminoalcohols; Benzene and substituted derivatives; Benzenoids; Amines; Primary amines; Alkanolamines; Aromatic alcohols; Aralkylamines; Hydrocarbon derivatives; Organopnictogen compounds; Organic oxygen compounds; 1-hydroxy-2-unsubstituted benzenoids; Organ…	136.076	36	0.593	7.10962e+17	7.1096e+17	336
	1	C23H30N2O10	[M + Na]+	C23H30N2NaO10+	Amino acids and Peptides	0.229	Small peptides	0.043	Dipeptides	0.196	Organic acids and derivatives	1	Carboxylic acids and derivatives	1	Amino acids, peptides, and analogues	0.985	Amino acids and derivatives	0.985	N-acyl-alpha amino acids	0.777	Organic compounds; Organoheterocyclic compounds; Lipids and lipid-like molecules; Amino acids, peptides, and analogues; Alpha amino acids and derivatives; Organic acids and derivatives; Carboxylic acids and derivatives; Organonitrogen compounds; Organooxygen compounds; Fatty amides; Dicarboxylic acids and derivatives; Amino acids and derivatives; Carboxylic acid amides; Carboxylic acid derivative…	517.177	36	0.594	7.10962e+17	7.1096e+17	352
	1	C5H11NO2	[M - H2O + H]+	C5H10NO+	Amino acids and Peptides	0.997	Small peptides	0.998	Aminoacids	0.998	Organic acids and derivatives	0.997	Carboxylic acids and derivatives	0.995	Amino acids, peptides, and analogues	0.94	Amino acids and derivatives	0.939	Alpha amino acids and derivatives	0.56	Organic compounds; Lipids and lipid-like molecules; Amino acids, peptides, and analogues; Alpha amino acids and derivatives; Fatty acids and conjugates; Organic acids and derivatives; Carboxylic acids and derivatives; Organonitrogen compounds; Organooxygen compounds; Amino acids and derivatives; Monocarboxylic acids and derivatives; Carboxylic acids; Carbonyl compounds; Amines; Fatty Acyls; Organ…	100.076	36	0.596	7.10962e+17	7.1096e+17	379
	1	C6H15NO3	[M - H2O + H]+	C6H14NO2+	Amino acids and Peptides	0.999	Small peptides	0.999	Aminoacids	1	Organic acids and derivatives	1	Carboxylic acids and derivatives	1	Amino acids, peptides, and analogues	0.997	Amino acids and derivatives	0.997	Alpha amino acids	0.893	Organic compounds; Lipids and lipid-like molecules; Amino acids, peptides, and analogues; Alpha amino acids and derivatives; Alcohols and polyols; Fatty acids and conjugates; Organic acids and derivatives; Carboxylic acids and derivatives; Short-chain hydroxy acids and derivatives; Organonitrogen compounds; Organooxygen compounds; Branched fatty acids; Hydroxy fatty acids; Amino acids and derivat…	132.102	36	0.597	7.10962e+17	7.1096e+17	362
	1	CH5NO6	[M - H2O + H]+	CH4NO5+	Fatty acids	0.925	Fatty Acids and Conjugates	0.682	Halogenated fatty acids	0.64	Organic acids and derivatives	0.882	Carboxylic acids and derivatives	0.659	Carboxylic acids	0.661			Carboxylic acids	0.661	Organic compounds; Organic acids and derivatives; Carboxylic acids and derivatives; Organonitrogen compounds; Organooxygen compounds; Carboxylic acids; Carbonyl compounds; Organic oxides; Hydrocarbon derivatives; Organopnictogen compounds; Organic oxygen compounds; Organic nitrogen compounds; Chemical entities	110.009	36	0.601	7.10962e+17	7.1096e+17	372
	1	C10H18ClNO3	[M - H2O + H]+	C10H17ClNO2+	Fatty acids	1	Fatty esters	0.857	Fatty acyl carnitines	0.989	Lipids and lipid-like molecules	0.976	Fatty Acyls	0.97	Fatty acids and conjugates	0.641	Halogenated fatty acids	0.821	Halogenated fatty acids	0.821	Organic compounds; Lipids and lipid-like molecules; Alcohols and polyols; Fatty acids and conjugates; Organic acids and derivatives; Carboxylic acids and derivatives; Organohalogen compounds; Organonitrogen compounds; Organooxygen compounds; Halogenated fatty acids; Quaternary ammonium salts; Alkyl chlorides; Carboxylic acid derivatives; Monocarboxylic acids and derivatives; Carboxylic acids; Org…	218.094	36	0.603	7.10962e+17	7.1096e+17	393
	2	C10H13N5O4	[M + H]+	C10H14N5O4+	Carbohydrates	1	Nucleosides	1	Purine nucleosides	1	Nucleosides, nucleotides, and analogues	0.985	Purine nucleosides	0.968					Purine nucleosides	0.968	Organic compounds; Organoheterocyclic compounds; Carbohydrates and carbohydrate conjugates; Pyrimidines and pyrimidine derivatives; Imidazoles; Alcohols and polyols; Purines and purine derivatives; Organonitrogen compounds; Primary alcohols; Nucleosides, nucleotides, and analogues; Organooxygen compounds; Azoles; Purine nucleosides; Aminopyrimidines and derivatives; Diazines; Pentoses; Monosaccha…	268.104	36	0.604	7.10962e+17	7.1096e+17	411
	1	C4H6O2P2	[M - H2O + H]+	C4H5OP2+	Fatty acids	0.18	Fatty acyls	0.039	Pyridine alkaloids	0.002	Organic acids and derivatives	0.478	Organic phosphonic acids and derivatives	0.374	Organic phosphonic acids	0.547			Organic phosphonic acids	0.547	Organic compounds; Organophosphorus compounds; Organic phosphonic acids; Organic oxides; Hydrocarbon derivatives; Organic oxygen compounds; Chemical entities	130.982	36	0.608	7.10962e+17	7.1096e+17	327
	1	C8H4NO2	[M - H2O + H]+	C8H3NO+	Alkaloids	0.966	Tryptophan alkaloids	0.701	Simple oxindole alkaloids	0.866	Benzenoids	0.898							Benzenoids	0.898	Organic compounds; Organoheterocyclic compounds; Organonitrogen compounds; Organooxygen compounds; Benzenoids; Organic oxides; Azacyclic compounds; Hydrocarbon derivatives; Organopnictogen compounds; Organic oxygen compounds; Organic nitrogen compounds; Chemical entities	129.02	37	0.609	7.10962e+17	7.1096e+17	434
	2	C9H16N2O2	[M + H]+	C9H17N2O2+	Amino acids and Peptides	0.711	Small peptides	0.566	Aminoacids	0.356	Organic acids and derivatives	0.631	Carboxylic acids and derivatives	0.654					Carboxylic acids and derivatives	0.654	Organic compounds; Organic acids and derivatives; Carboxylic acids and derivatives; Organonitrogen compounds; Organooxygen compounds; Carbonyl compounds; Organic oxides; Hydrocarbon derivatives; Organopnictogen compounds; Organic oxygen compounds; Organic nitrogen compounds; Chemical entities	185.128	37	0.609	7.10962e+17	7.1096e+17	394
	1	C10H21NOS	[M - H2O + H]+	C10H20NS+	Fatty acids	0.767	Fatty amides	0.319	Primary amides	0.111	Organosulfur compounds	0.966	Thioethers	0.502					Thioethers	0.502	Organic compounds; Organosulfur compounds; Alcohols and polyols; Organonitrogen compounds; Organooxygen compounds; Thioethers; Sulfenyl compounds; Hydrocarbon derivatives; Organopnictogen compounds; Organic oxygen compounds; Organic nitrogen compounds; Chemical entities	186.132	37	0.609	7.10962e+17	7.1096e+17	406
	1	C7H17NO4	[M - H2O + H]+	C7H16NO3+	Fatty acids	0.999	Fatty esters	0.65	Fatty acyl carnitines	0.964	Organic acids and derivatives	0.989	Hydroxy acids and derivatives	0.877	Beta hydroxy acids and derivatives	0.829			Beta hydroxy acids and derivatives	0.829	Organic compounds; Lipids and lipid-like molecules; Alcohols and polyols; Fatty acids and conjugates; Organic acids and derivatives; Carboxylic acids and derivatives; Short-chain hydroxy acids and derivatives; Organonitrogen compounds; Organooxygen compounds; Hydroxy acids and derivatives; Quaternary ammonium salts; Monocarboxylic acids and derivatives; Carboxylic acids; Secondary alcohols; Beta …	162.112	37	0.61	7.10962e+17	7.1096e+17	399
	1	C15H18ClN3O3	[M + Na]+	C15H18ClN3NaO3+	Alkaloids	0.525	Small peptides	0.228	Tripeptides	0.062	Organic acids and derivatives	0.844	Carboxylic acids and derivatives	0.81	Amino acids, peptides, and analogues	0.594	Amino acids and derivatives	0.592	Amino acids and derivatives	0.592	Organic compounds; Organoheterocyclic compounds; Amino acids, peptides, and analogues; Furans; Organic acids and derivatives; Carboxylic acids and derivatives; Organohalogen compounds; Organonitrogen compounds; Organooxygen compounds; Amino acids and derivatives; Carboxylic acid amides; Aryl chlorides; Carboxylic acid derivatives; Chlorobenzenes; Organochlorides; Secondary carboxylic acid amides;…	346.091	37	0.61	7.10962e+17	7.1096e+17	398
	1	C4H6N2O7	[M - H2O + H]+	C4H5N2O6+	Amino acids and Peptides	0.172	Fatty Acids and Conjugates	0.409	Halogenated fatty acids	0.593	Organic acids and derivatives	0.978	Organic carbonic acids and derivatives	0.594	Ureas	0.626			Ureas	0.626	Organic compounds; Organic acids and derivatives; Carboxylic acids and derivatives; Organonitrogen compounds; Organooxygen compounds; Organic carbonic acids and derivatives; Ureas; Monocarboxylic acids and derivatives; Organic nitro compounds; Carboxylic acids; Carbonyl compounds; Organic 1,3-dipolar compounds; Allyl-type 1,3-dipolar organic compounds; Organic oxides; Hydrocarbon derivatives; Org…	177.014	37	0.611	7.10962e+17	7.1096e+17	470
	1	C7H9NO3	[M - H2O + H]+	C7H8NO2+	Alkaloids	0.96	Nicotinic acid alkaloids	0.982	Pyridine alkaloids	0.981	Organoheterocyclic compounds	0.934	Pyridines and derivatives	0.793	Methylpyridines	0.77			Methylpyridines	0.77	Organic compounds; Organoheterocyclic compounds; Pyridines and derivatives; Organic acids and derivatives; Carboxylic acids and derivatives; Organonitrogen compounds; Primary alcohols; Organooxygen compounds; Monocarboxylic acids and derivatives; Carboxylic acids; Aromatic alcohols; Organic oxides; Azacyclic compounds; Heteroaromatic compounds; Hydrocarbon derivatives; Methylpyridines; Organopnic…	138.055	37	0.611	7.10962e+17	7.1096e+17	436
	1	C7H17NO3	[M - H2O + H]+	C7H16NO2+	Fatty acids	0.915	Spingolipids	0.082	Sphingoid bases	0.489	Organic nitrogen compounds	1	Organonitrogen compounds	1	Quaternary ammonium salts	0.723			Quaternary ammonium salts	0.723	Organic compounds; Alcohols and polyols; Organonitrogen compounds; Primary alcohols; Organooxygen compounds; Quaternary ammonium salts; 1,2-aminoalcohols; Amines; Alkanolamines; Organic cations; Hydrocarbon derivatives; Organopnictogen compounds; Organic oxygen compounds; Organic nitrogen compounds; Chemical entities	146.118	37	0.611	7.10962e+17	7.1096e+17	350
	1	C8H17NO2S	[M + H]+	C8H18NO2S+	Amino acids and Peptides	0.981	Small peptides	0.993	Aminoacids	0.987	Organic acids and derivatives	0.985	Carboxylic acids and derivatives	0.984	Amino acids, peptides, and analogues	0.992	Amino acids and derivatives	0.992	Alpha amino acid esters	0.784	Organic compounds; Organosulfur compounds; Lipids and lipid-like molecules; Amino acids, peptides, and analogues; Alpha amino acids and derivatives; Organic acids and derivatives; Carboxylic acids and derivatives; Organonitrogen compounds; Organooxygen compounds; Fatty acid esters; Amino acids and derivatives; Alpha amino acid esters; Monoalkylamines; Carboxylic acid derivatives; Monocarboxylic a…	192.105	37	0.614	7.10962e+17	7.1096e+17	400
	1	C9H14N2O4	[M - H2O + H]+	C9H13N2O3+	Alkaloids	0.813	Ornithine alkaloids	0.306	Pyrrolidine alkaloids	0.089	Benzenoids	0.218	Benzene and substituted derivatives	0.399	Anilides	0.314	Acetanilides	0.666	Acetanilides	0.666	Organic compounds; Ethers; Organic acids and derivatives; Carboxylic acids and derivatives; Organonitrogen compounds; Organooxygen compounds; Carboxylic acid amides; Carboxylic acid derivatives; Secondary carboxylic acid amides; Carbonyl compounds; Acetanilides; Acetamides; Organic oxides; Hydrocarbon derivatives; N-acetylarylamines; Organopnictogen compounds; Organic oxygen compounds; Organic ni…	197.092	37	0.614	7.10962e+17	7.1096e+17	409
	1	C11H17NO4	[M - H2O + H]+	C11H16NO3+	Alkaloids	0.861	Tyrosine alkaloids	0.83	Phenylethylamines	0.946	Organic acids and derivatives	0.608	Carboxylic acids and derivatives	0.641	Amino acids, peptides, and analogues	0.639	Amino acids and derivatives	0.64	Amino acids and derivatives	0.64	Organic compounds; Amino acids, peptides, and analogues; Alcohols and polyols; Anisoles; Organic acids and derivatives; Carboxylic acids and derivatives; Organonitrogen compounds; Organooxygen compounds; Amino acids and derivatives; Hydroxy acids and derivatives; Monocarboxylic acids and derivatives; Secondary alcohols; Carbonyl compounds; Dialkylamines; Benzene and substituted derivatives; Pheno…	210.112	37	0.614	7.10962e+17	7.1096e+17	412
	1	C9H20N2O4	[M - H2O + H]+	C9H19N2O3+	Amino acids and Peptides	0.994	Small peptides	0.997	Dipeptides	0.936	Organic acids and derivatives	1	Carboxylic acids and derivatives	0.999	Amino acids, peptides, and analogues	0.973	Amino acids and derivatives	0.971	N-acyl-alpha amino acids	0.559	Organic compounds; Lipids and lipid-like molecules; Amino acids, peptides, and analogues; Alpha amino acids and derivatives; Fatty acids and conjugates; Organic acids and derivatives; Carboxylic acids and derivatives; Organonitrogen compounds; Organooxygen compounds; Branched fatty acids; Amino acids and derivatives; Monoalkylamines; Carboxylic acid amides; Carboxylic acid derivatives; Monocarbox…	203.139	37	0.616	7.10962e+17	7.1096e+17	371
	2	C10H13N5O3	[M + H]+	C10H14N5O3+	Carbohydrates	0.999	Nucleosides	0.999	Purine nucleosides	0.997	Nucleosides, nucleotides, and analogues	0.95	Purine nucleosides	0.778	Purine 2'-deoxyribonucleosides	0.596			Purine 2'-deoxyribonucleosides	0.596	Organic compounds; Organoheterocyclic compounds; Pyrimidines and pyrimidine derivatives; Imidazoles; Alcohols and polyols; Purines and purine derivatives; Organonitrogen compounds; Primary alcohols; Nucleosides, nucleotides, and analogues; Organooxygen compounds; Azoles; Purine nucleosides; Aminopyrimidines and derivatives; Diazines; Secondary alcohols; Imidazopyrimidines; Purine 2'-deoxyribonucl…	252.109	37	0.616	7.10962e+17	7.1096e+17	451
	2	C10H12N4O5	[M + H]+	C10H13N4O5+	Carbohydrates	0.998	Nucleosides	0.999	Purine nucleosides	0.998	Nucleosides, nucleotides, and analogues	0.971	Purine nucleosides	0.973					Purine nucleosides	0.973	Organic compounds; Organoheterocyclic compounds; Carbohydrates and carbohydrate conjugates; Pyrimidines and pyrimidine derivatives; Imidazoles; Alcohols and polyols; Purines and purine derivatives; Hypoxanthines; Organic acids and derivatives; Organonitrogen compounds; Primary alcohols; Nucleosides, nucleotides, and analogues; Pyrimidones; Organooxygen compounds; Azoles; Purine nucleosides; Purin…	269.088	37	0.621	7.10962e+17	7.1096e+17	425
	1	C12H12N4O6	[M - H2O + H]+	C12H11N4O5+	Carbohydrates	0.997	Nucleosides	0.987	Purine nucleosides	0.93	Nucleosides, nucleotides, and analogues	0.749	Purine nucleosides	0.631					Purine nucleosides	0.631	Organic compounds; Organoheterocyclic compounds; Carbohydrates and carbohydrate conjugates; Nitrobenzenes; Pyrimidines and pyrimidine derivatives; Imidazoles; Alcohols and polyols; Purines and purine derivatives; Hypoxanthines; Organic acids and derivatives; Organonitrogen compounds; Primary alcohols; Nucleosides, nucleotides, and analogues; Pyrimidones; Benzoyl derivatives; Organooxygen compound…	291.07	37	0.622	7.10962e+17	7.1096e+17	414
	1	C10H16N2O6S2	[M - H2O + H]+	C10H15N2O5S2+	Amino acids and Peptides	0.962	Small peptides	0.993	Tripeptides	0.563	Organic acids and derivatives	1	Carboxylic acids and derivatives	0.999	Amino acids, peptides, and analogues	0.999	Peptides	0.983	Gamma-glutamyl peptides	0.91	Organic compounds; Organosulfur compounds; Lipids and lipid-like molecules; Amino acids, peptides, and analogues; Alpha amino acids and derivatives; Fatty acids and conjugates; Organic acids and derivatives; Carboxylic acids and derivatives; Organonitrogen compounds; Organooxygen compounds; Fatty amides; Dicarboxylic acids and derivatives; Amino acids and derivatives; Peptides; Monoalkylamines; C…	307.044	37	0.622	7.10962e+17	7.1096e+17	431
	1	C8H18N2O4	[M - H2O + H]+	C8H17N2O3+	Amino acids and Peptides	0.998	Small peptides	0.999	Dipeptides	0.836	Organic acids and derivatives	0.998	Carboxylic acids and derivatives	0.997	Amino acids, peptides, and analogues	0.981	Amino acids and derivatives	0.98	Alpha amino acid amides	0.598	Organic compounds; Lipids and lipid-like molecules; Amino acids, peptides, and analogues; Alpha amino acids and derivatives; Alcohols and polyols; Fatty acids and conjugates; Organic acids and derivatives; Carboxylic acids and derivatives; Organonitrogen compounds; Primary alcohols; Organooxygen compounds; Amino acids and derivatives; Monoalkylamines; Carboxylic acid derivatives; Monocarboxylic a…	189.123	37	0.622	7.10962e+17	7.1096e+17	449
	1	C6H10N2O3	[M - H2O + H]+	C6H9N2O2+	Amino acids and Peptides	0.705	Small peptides	0.483	Aminoacids	0.419	Organoheterocyclic compounds	0.948	Azoles	0.549					Azoles	0.549	Organic compounds; Organoheterocyclic compounds; Organic acids and derivatives; Carboxylic acids and derivatives; Organonitrogen compounds; Organooxygen compounds; Organic carbonic acids and derivatives; Azoles; Ureas; Organic oxides; Azacyclic compounds; Heteroaromatic compounds; Hydrocarbon derivatives; Organopnictogen compounds; Organic oxygen compounds; Organic nitrogen compounds; Chemical en…	141.066	37	0.622	7.10962e+17	7.1096e+17	461
	1	C5H7N5O2	[M - H2O + H]+	C5H6N5O+	Alkaloids	0.936	Pseudoalkaloids (transamidation)	0.813	Purine alkaloids	0.86	Organoheterocyclic compounds	1	Imidazopyrimidines	0.871	Purines and purine derivatives	0.682			Purines and purine derivatives	0.682	Organic compounds; Organoheterocyclic compounds; Pyrimidines and pyrimidine derivatives; Imidazoles; Alcohols and polyols; Purines and purine derivatives; Organonitrogen compounds; Organooxygen compounds; Azoles; Aminopyrimidines and derivatives; Diazines; Imidazopyrimidines; Amines; Primary amines; Azacyclic compounds; Heteroaromatic compounds; Hydrocarbon derivatives; Organopnictogen compounds;…	152.057	37	0.622	7.10962e+17	7.1096e+17	413
	2	C10H13N5O5	[M + H]+	C10H14N5O5+	Carbohydrates	1	Nucleosides	1	Purine nucleosides	0.999	Nucleosides, nucleotides, and analogues	0.979	Purine nucleosides	0.955					Purine nucleosides	0.955	Organic compounds; Organoheterocyclic compounds; Carbohydrates and carbohydrate conjugates; Pyrimidines and pyrimidine derivatives; Imidazoles; Alcohols and polyols; Purines and purine derivatives; Hypoxanthines; Organic acids and derivatives; Organonitrogen compounds; Primary alcohols; Nucleosides, nucleotides, and analogues; Pyrimidones; Organooxygen compounds; Azoles; Purine nucleosides; Purin…	284.099	37	0.623	7.10962e+17	7.1096e+17	424
	1	C10H20N2O4	[M - H2O + H]+	C10H19N2O3+	Amino acids and Peptides	0.998	Small peptides	0.994	Dipeptides	0.985	Organic acids and derivatives	1	Carboxylic acids and derivatives	1	Amino acids, peptides, and analogues	0.993	Peptides	0.867	Dipeptides	0.75	Organic compounds; Lipids and lipid-like molecules; Amino acids, peptides, and analogues; Alpha amino acids and derivatives; Fatty acids and conjugates; Organic acids and derivatives; Carboxylic acids and derivatives; Organonitrogen compounds; Organooxygen compounds; Fatty amides; Branched fatty acids; Dicarboxylic acids and derivatives; Amino acids and derivatives; Peptides; Monoalkylamines; Car…	215.139	37	0.623	7.10962e+17	7.1096e+17	427
	1	C5H6N4O2	[M - H2O + H]+	C5H5N4O+	Alkaloids	0.967	Pseudoalkaloids (transamidation)	0.955	Purine alkaloids	0.985	Organoheterocyclic compounds	0.999	Imidazopyrimidines	0.793	Purines and purine derivatives	0.751	Purinones	0.69	6-oxopurines	0.603	Organic compounds; Organoheterocyclic compounds; Pyrimidines and pyrimidine derivatives; Imidazoles; Purines and purine derivatives; Hypoxanthines; Organic acids and derivatives; Organonitrogen compounds; Pyrimidones; Organooxygen compounds; Azoles; Purinones; Diazines; 6-oxopurines; Imidazopyrimidines; Vinylogous amides; Organic oxides; Azacyclic compounds; Heteroaromatic compounds; Hydrocarbon …	137.046	37	0.623	7.10962e+17	7.1096e+17	417
	1	C12H22N2O4	[M - H2O + H]+	C12H21N2O3+	Amino acids and Peptides	0.952	Small peptides	0.943	Dipeptides	0.547	Organic acids and derivatives	0.996	Carboxylic acids and derivatives	0.992	Amino acids, peptides, and analogues	0.871	Amino acids and derivatives	0.866	Alpha amino acids and derivatives	0.696	Organic compounds; Lipids and lipid-like molecules; Amino acids, peptides, and analogues; Alpha amino acids and derivatives; Organic acids and derivatives; Carboxylic acids and derivatives; Organonitrogen compounds; Organooxygen compounds; Amino acids and derivatives; Carboxylic acid amides; Carboxylic acid derivatives; Monocarboxylic acids and derivatives; Carboxylic acids; Secondary carboxylic …	241.155	37	0.624	7.10962e+17	7.1096e+17	354
	1	C7H9N3O3S	[M + H]+	C7H10N3O3S+	Amino acids and Peptides	0.712	Histidine alkaloids	0.703	Imidazole alkaloids	0.708	Organic acids and derivatives	0.998	Carboxylic acids and derivatives	0.992	Amino acids, peptides, and analogues	0.87	Amino acids and derivatives	0.87	Alpha amino acids and derivatives	0.854	Organic compounds; Organoheterocyclic compounds; Organosulfur compounds; Amino acids, peptides, and analogues; Alpha amino acids and derivatives; Imidazoles; Imidazolines; Organic acids and derivatives; Carboxylic acids and derivatives; Organonitrogen compounds; Organooxygen compounds; Amino acids and derivatives; Azoles; Monocarboxylic acids and derivatives; Carboxylic acids; Thioureas; Carbonyl…	216.044	38	0.63	7.10962e+17	7.1096e+17	444
	2	C16H31N7O5	[M + H]+	C16H32N7O5+	Amino acids and Peptides	1	Small peptides	0.999	Tripeptides	0.999	Organic acids and derivatives	1	Carboxylic acids and derivatives	1	Amino acids, peptides, and analogues	0.999	Peptides	0.998	Oligopeptides	0.99	Organic compounds; Lipids and lipid-like molecules; Amino acids, peptides, and analogues; Alpha amino acids and derivatives; Fatty acids and conjugates; Organic acids and derivatives; Carboxylic acids and derivatives; Organonitrogen compounds; Organooxygen compounds; Fatty amides; Branched fatty acids; Amino acids and derivatives; Peptides; Guanidines; Monoalkylamines; Carboxylic acid amides; Car…	402.245	38	0.631	7.10962e+17	7.1096e+17	485
	1	C8H16N2O4	[M - H2O + H]+	C8H15N2O3+	Amino acids and Peptides	0.999	Small peptides	0.999	Dipeptides	0.953	Organic acids and derivatives	1	Carboxylic acids and derivatives	1	Amino acids, peptides, and analogues	0.989	Peptides	0.851	Dipeptides	0.741	Organic compounds; Lipids and lipid-like molecules; Amino acids, peptides, and analogues; Alpha amino acids and derivatives; Fatty acids and conjugates; Organic acids and derivatives; Carboxylic acids and derivatives; Organonitrogen compounds; Organooxygen compounds; Amino acids and derivatives; Peptides; Monoalkylamines; Carboxylic acid amides; Carboxylic acid derivatives; Monocarboxylic acids a…	187.108	38	0.631	7.10962e+17	7.1096e+17	642
	9	C3H5F2N3O	[M + H]+	C3H6F2N3O+	Alkaloids	0.562	Histidine alkaloids	0.093	Halogenated fatty acids	0.144	Organoheterocyclic compounds	0.932	Heteroaromatic compounds	0.924					Heteroaromatic compounds	0.924	Organic compounds; Organoheterocyclic compounds; Organohalogen compounds; Organonitrogen compounds; Organooxygen compounds; Alkyl fluorides; Organofluorides; Alkyl halides; Azacyclic compounds; Heteroaromatic compounds; Hydrocarbon derivatives; Organopnictogen compounds; Organic oxygen compounds; Organic nitrogen compounds; Chemical entities	138.049	38	0.634	7.10962e+17	7.1096e+17	523
	1	C6H15NO4	[M - H2O + H]+	C6H14NO3+	Amino acids and Peptides	0.999	Small peptides	0.999	Aminoacids	0.999	Organic acids and derivatives	0.987	Carboxylic acids and derivatives	0.989	Amino acids, peptides, and analogues	0.98	Amino acids and derivatives	0.98	Alpha amino acids	0.89	Organic compounds; Lipids and lipid-like molecules; Amino acids, peptides, and analogues; Alpha amino acids and derivatives; Alcohols and polyols; Fatty acids and conjugates; Organic acids and derivatives; Carboxylic acids and derivatives; Short-chain hydroxy acids and derivatives; Organonitrogen compounds; Organooxygen compounds; Amino acids and derivatives; Monoalkylamines; Hydroxy acids and de…	148.097	38	0.634	7.10962e+17	7.1096e+17	604
	1	C10H20N6O4	[M - H2O + H]+	C10H19N6O3+	Amino acids and Peptides	0.998	Small peptides	0.999	Dipeptides	0.957	Organic acids and derivatives	1	Carboxylic acids and derivatives	0.999	Amino acids, peptides, and analogues	0.996	Peptides	0.802	Dipeptides	0.654	Organic compounds; Lipids and lipid-like molecules; Amino acids, peptides, and analogues; Alpha amino acids and derivatives; Fatty acids and conjugates; Organic acids and derivatives; Carboxylic acids and derivatives; Organonitrogen compounds; Organooxygen compounds; Fatty amides; Amino acids and derivatives; Peptides; Guanidines; Monoalkylamines; Carboxylic acid amides; Carboxylic acid derivativ…	271.151	38	0.634	7.10962e+17	7.1096e+17	482
	3	C16H26N2O10	[M - H2O + H]+	C16H25N2O9+	Carbohydrates	0.905	Aminosugars and aminoglycosides	0.693	Aminoglycosides	0.406	Organic acids and derivatives	0.924	Carboxylic acids and derivatives	0.893	Amino acids, peptides, and analogues	0.637	Amino acids and derivatives	0.637	Amino acids	0.577	Organic compounds; Organoheterocyclic compounds; Carbohydrates and carbohydrate conjugates; Amino acids, peptides, and analogues; Alcohols and polyols; Ethers; Organic acids and derivatives; Carboxylic acids and derivatives; Organonitrogen compounds; Organooxygen compounds; Amino acids and derivatives; Hydroxy acids and derivatives; Carboxylic acid amides; Carboxylic acid derivatives; Monocarboxy…	389.157	38	0.635	7.10962e+17	7.1096e+17	453
	1	C10H21NO5	[M - H2O + H]+	C10H20NO4+	Fatty acids	1	Fatty esters	1	Fatty acyl carnitines	1	Lipids and lipid-like molecules	0.994	Fatty Acyls	0.993	Fatty acid esters	0.931	Acyl carnitines	0.978	Acyl carnitines	0.978	Organic compounds; Lipids and lipid-like molecules; Alcohols and polyols; Organic acids and derivatives; Carboxylic acids and derivatives; Organonitrogen compounds; Organooxygen compounds; Fatty acid esters; Dicarboxylic acids and derivatives; Quaternary ammonium salts; Carboxylic acid derivatives; Acyl carnitines; Carboxylic acid salts; Carboxylic acids; Carboxylic acid esters; Secondary alcohol…	218.139	38	0.635	7.10962e+17	7.1096e+17	469
	1	C9H13NO4S	[M - H2O + H]+	C9H12NO3S+	Amino acids and Peptides	0.722	Nicotinic acid alkaloids	0.057	Pyridine alkaloids	0.056	Benzenoids	0.52	Benzene and substituted derivatives	0.524					Benzene and substituted derivatives	0.524	Organic compounds; Organosulfur compounds; Organic acids and derivatives; Carboxylic acids and derivatives; Organonitrogen compounds; Organooxygen compounds; Benzene and substituted derivatives; Benzenoids; Methyl esters; Organic oxides; Hydrocarbon derivatives; Organopnictogen compounds; Organic oxygen compounds; Organic nitrogen compounds; Chemical entities	214.053	38	0.637	7.10962e+17	7.1096e+17	452
	1	C11H17N3O4	[M + Na]+	C11H17N3NaO4+	Amino acids and Peptides	0.806	Small peptides	0.652	Dipeptides	0.223	Organic acids and derivatives	0.994	Carboxylic acids and derivatives	0.972	Amino acids, peptides, and analogues	0.894	Amino acids and derivatives	0.89	Alpha amino acids and derivatives	0.732	Organic compounds; Amino acids, peptides, and analogues; Alpha amino acids and derivatives; Organic acids and derivatives; Carboxylic acids and derivatives; Organonitrogen compounds; Organooxygen compounds; Amino acids and derivatives; Organic carbonic acids and derivatives; Carboxylic acid amides; Carboxylic acid derivatives; Monocarboxylic acids and derivatives; Carbonyl compounds; Methyl ester…	278.112	39	0.647	7.10962e+17	7.1096e+17	509
	2	C8H11F3N2O3	[M - H2O + H]+	C8H10F3N2O2+	Alkaloids	0.535	Small peptides	0.07	Phenylalanine-derived alkaloids	0.046	Organic 1,3-dipolar compounds	0.813	Allyl-type 1,3-dipolar organic compounds	0.86	Organic nitro compounds	0.905	C-nitro compounds	0.906	Nitroaromatic compounds	0.716	Organic compounds; Alcohols and polyols; Organohalogen compounds; Organonitrogen compounds; Organooxygen compounds; Alkyl fluorides; Organic nitro compounds; Organic oxoazanium compounds; Organofluorides; Amines; Alkyl halides; Organic 1,3-dipolar compounds; Allyl-type 1,3-dipolar organic compounds; Propargyl-type 1,3-dipolar organic compounds; Organic oxides; C-nitro compounds; Hydrocarbon deriv…	223.069	39	0.647	7.10962e+17	7.1096e+17	542
	1	C13H17N5O7	[M + H]+	C13H18N5O7+	Carbohydrates	0.999	Nucleosides	0.999	Purine nucleosides	0.996	Nucleosides, nucleotides, and analogues	0.95	Purine nucleosides	0.912					Purine nucleosides	0.912	Organic compounds; Organoheterocyclic compounds; Carbohydrates and carbohydrate conjugates; Pyrimidines and pyrimidine derivatives; Imidazoles; Alcohols and polyols; Purines and purine derivatives; Hypoxanthines; Organic acids and derivatives; Organonitrogen compounds; Primary alcohols; Nucleosides, nucleotides, and analogues; Pyrimidones; Organooxygen compounds; Azoles; Purine nucleosides; Purin…	356.12	39	0.647	7.10962e+17	7.1096e+17	462
	1	C14H30N6O5	[M - H2O + H]+	C14H29N6O4+	Amino acids and Peptides	0.999	Small peptides	0.998	Tripeptides	0.997	Organic acids and derivatives	1	Carboxylic acids and derivatives	1	Amino acids, peptides, and analogues	0.997	Peptides	0.991	Oligopeptides	0.972	Organic compounds; Lipids and lipid-like molecules; Amino acids, peptides, and analogues; Alpha amino acids and derivatives; Fatty acids and conjugates; Organic acids and derivatives; Carboxylic acids and derivatives; Organonitrogen compounds; Organooxygen compounds; Fatty amides; Branched fatty acids; Amino acids and derivatives; Peptides; Guanidines; Monoalkylamines; Carboxylic acid amides; Car…	345.224	39	0.648	7.10962e+17	7.1096e+17	487
	2	C8H10N2O3	[M + Na]+	C8H10N2NaO3+	Alkaloids	0.947	Nicotinic acid alkaloids	0.967	Pyridine alkaloids	0.967	Organoheterocyclic compounds	0.828	Pyridines and derivatives	0.667	Pyridinecarboxylic acids and derivatives	0.56			Pyridinecarboxylic acids and derivatives	0.56	Organic compounds; Organoheterocyclic compounds; Pyridines and derivatives; Organic acids and derivatives; Carboxylic acids and derivatives; Organonitrogen compounds; Organooxygen compounds; Carboxylic acid derivatives; Monocarboxylic acids and derivatives; Pyridinecarboxylic acids and derivatives; Carbonyl compounds; Organic oxides; Azacyclic compounds; Heteroaromatic compounds; Hydrocarbon deri…	205.059	39	0.648	7.10962e+17	7.1096e+17	536
	2	C3H6N3O2P	[M - H2O + H]+	C3H5N3OP+	Alkaloids	0.596	Pseudoalkaloids (transamidation)	0.279	Aminoacids	0.048	Organoheterocyclic compounds	0.704	Azacyclic compounds	0.734					Azacyclic compounds	0.734	Organic compounds; Organoheterocyclic compounds; Organonitrogen compounds; Organophosphorus compounds; Organic oxides; Azacyclic compounds; Hydrocarbon derivatives; Organopnictogen compounds; Organic oxygen compounds; Organic nitrogen compounds; Chemical entities	130.017	39	0.649	7.10962e+17	7.1096e+17	627
	1	C3H10FN3O2	[M - H2O + H]+	C3H9FN3O+	Alkaloids	0.105	Small peptides	0.131	Aminoacids	0.143	Organohalogen compounds	0.938	Alkyl halides	0.958	Alkyl fluorides	0.885			Alkyl fluorides	0.885	Organic compounds; Organohalogen compounds; Organonitrogen compounds; Organooxygen compounds; Alkyl fluorides; Organofluorides; Alkyl halides; Hydrocarbon derivatives; Organopnictogen compounds; Organic oxygen compounds; Organic nitrogen compounds; Chemical entities	122.072	39	0.65	7.10962e+17	7.1096e+17	550
	1	C11H10N3O2	[M + H]+	C11H11N3O2+	Alkaloids	0.995	Anthranilic acid alkaloids	0.536	Quinazoline alkaloids	0.368	Benzenoids	0.911							Benzenoids	0.911	Organic compounds; Organoheterocyclic compounds; Organic acids and derivatives; Carboxylic acids and derivatives; Organonitrogen compounds; Organooxygen compounds; Benzenoids; Methyl esters; Organic oxides; Azacyclic compounds; Heteroaromatic compounds; Hydrocarbon derivatives; Organopnictogen compounds; Organic oxygen compounds; Organic nitrogen compounds; Chemical entities	217.085	39	0.65	7.10962e+17	7.1096e+17	527
	1	C10H8ClFN2O2	[M + Na]+	C10H8ClFN2NaO2+	Alkaloids	0.959	Nicotinic acid alkaloids	0.507	Pyridine alkaloids	0.508	Organoheterocyclic compounds	0.999	Pyridines and derivatives	0.975	Pyridinecarboxylic acids and derivatives	0.639			Pyridinecarboxylic acids and derivatives	0.639	Organic compounds; Organoheterocyclic compounds; Pyridines and derivatives; Organic acids and derivatives; Carboxylic acids and derivatives; Organohalogen compounds; Organonitrogen compounds; Organooxygen compounds; Aryl chlorides; Aryl fluorides; Carboxylic acid derivatives; Monocarboxylic acids and derivatives; Carboxylic acid esters; Pyridinecarboxylic acids and derivatives; Organochlorides; O…	265.015	39	0.65	7.10962e+17	7.1096e+17	499
	5	C9H10F3N2O2P	[M + H]+	C9H11F3N2O2P+	Alkaloids	0.78	Pseudoalkaloids (transamidation)	0.098	Pyridine alkaloids	0.059	Benzenoids	0.646							Benzenoids	0.646	Organic compounds; Organoheterocyclic compounds; Organic acids and derivatives; Organohalogen compounds; Organonitrogen compounds; Organooxygen compounds; Organophosphorus compounds; Organic phosphonic acids and derivatives; Alkyl fluorides; Organic phosphonic acids; Organofluorides; Benzenoids; Alkyl halides; Organic oxides; Azacyclic compounds; Hydrocarbon derivatives; Organopnictogen compounds…	267.05	39	0.65	7.10962e+17	7.1096e+17	534
	1	C11H19NO3	[M - H2O + H]+	C11H18NO2+	Fatty acids	0.359	Ornithine alkaloids	0.447	Aminoacids	0.185	Organic acids and derivatives	0.941	Carboxylic acids and derivatives	0.941	Amino acids, peptides, and analogues	0.606	Amino acids and derivatives	0.604	Amino acids and derivatives	0.604	Organic compounds; Organoheterocyclic compounds; Amino acids, peptides, and analogues; Alcohols and polyols; Organic acids and derivatives; Carboxylic acids and derivatives; Organonitrogen compounds; Organooxygen compounds; Amino acids and derivatives; Carboxylic acid derivatives; Monocarboxylic acids and derivatives; Carbonyl compounds; Amines; Organic oxides; Hydrocarbon derivatives; Organopnic…	196.133	39	0.651	7.10962e+17	7.1096e+17	517
	1	C4H9NOS	[M - H2O + H]+	C4H8NS+	Fatty acids	0.644	Fatty amides	0.332	Primary amides	0.437	Organic nitrogen compounds	0.943	Organonitrogen compounds	0.913					Organonitrogen compounds	0.913	Organic compounds; Organosulfur compounds; Organonitrogen compounds; Organooxygen compounds; Organic oxides; Hydrocarbon derivatives; Organopnictogen compounds; Organic oxygen compounds; Organic nitrogen compounds; Chemical entities	102.039	39	0.651	7.10962e+17	7.1096e+17	535
	1	C5H9FO2	[M - H2O + H]+	C5H8FO+	Fatty acids	0.992	Fatty Acids and Conjugates	0.937	Halogenated fatty acids	0.983	Organic acids and derivatives	0.517	Carboxylic acids and derivatives	0.509	Monocarboxylic acids and derivatives	0.525			Monocarboxylic acids and derivatives	0.525	Organic compounds; Organic acids and derivatives; Carboxylic acids and derivatives; Organohalogen compounds; Organooxygen compounds; Alkyl fluorides; Monocarboxylic acids and derivatives; Organofluorides; Carbonyl compounds; Alkyl halides; Organic oxides; Hydrocarbon derivatives; Organic oxygen compounds; Chemical entities	103.055	39	0.651	7.10962e+17	7.1096e+17	603
	1	C5H5NO5S	[M - H2O + H]+	C5H4NO4S+	Amino acids and Peptides	0.97	Small peptides	0.597	Aminoacids	0.737	Organic acids and derivatives	0.998	Carboxylic acids and derivatives	0.993	Amino acids, peptides, and analogues	0.531	Amino acids and derivatives	0.53	Alpha amino acids and derivatives	0.521	Organic compounds; Organoheterocyclic compounds; Amino acids, peptides, and analogues; Alpha amino acids and derivatives; Organic acids and derivatives; Carboxylic acids and derivatives; Organonitrogen compounds; Organooxygen compounds; Dicarboxylic acids and derivatives; Amino acids and derivatives; Carboxylic acids; Carbonyl compounds; Organic oxides; Azacyclic compounds; Hydrocarbon derivative…	173.985	39	0.652	7.10962e+17	7.1096e+17	575
	1	C7H10N3O6	[M + Na]+	C7H10N3NaO6+	Amino acids and Peptides	0.968	Small peptides	0.89	Aminoacids	0.678	Organic acids and derivatives	0.98	Carboxylic acids and derivatives	0.88	Amino acids, peptides, and analogues	0.577	Amino acids and derivatives	0.569	Alpha amino acids and derivatives	0.52	Organic compounds; Organoheterocyclic compounds; Amino acids, peptides, and analogues; Alpha amino acids and derivatives; Pyrimidines and pyrimidine derivatives; Organic acids and derivatives; Carboxylic acids and derivatives; Organonitrogen compounds; Organooxygen compounds; Amino acids and derivatives; Monocarboxylic acids and derivatives; Carboxylic acids; Diazines; Carbonyl compounds; Organic…	255.045	39	0.652	7.10962e+17	7.1096e+17	556
	1	C7H13NO3	[M - H2O + H]+	C7H12NO2+	Amino acids and Peptides	0.817	Small peptides	0.837	Aminoacids	0.404	Organic acids and derivatives	1	Carboxylic acids and derivatives	0.999	Amino acids, peptides, and analogues	0.785	Amino acids and derivatives	0.781	Amino acids and derivatives	0.781	Organic compounds; Lipids and lipid-like molecules; Amino acids, peptides, and analogues; Organic acids and derivatives; Carboxylic acids and derivatives; Organonitrogen compounds; Organooxygen compounds; Fatty amides; Amino acids and derivatives; Carboxylic acid amides; Carboxylic acid derivatives; N-acyl amines; Monocarboxylic acids and derivatives; Carboxylic acids; Secondary carboxylic acid a…	142.084	39	0.652	7.10962e+17	7.1096e+17	539
	2	C6H12N6O4	[M - H2O + H]+	C6H11N6O3+	Amino acids and Peptides	0.986	Small peptides	0.984	Aminoacids	0.959	Organic acids and derivatives	0.984	Carboxylic acids and derivatives	0.965	Amino acids, peptides, and analogues	0.869	Amino acids and derivatives	0.864	Alpha amino acids	0.552	Organic compounds; Lipids and lipid-like molecules; Amino acids, peptides, and analogues; Alpha amino acids and derivatives; Fatty acids and conjugates; Organic acids and derivatives; Carboxylic acids and derivatives; Organonitrogen compounds; Organooxygen compounds; Amino acids and derivatives; Guanidines; Monoalkylamines; Monocarboxylic acids and derivatives; Carboxylic acids; Carbonyl compound…	215.088	39	0.652	7.10962e+17	7.1096e+17	541
	1	C6H8O3	[M - H2O + H]+	C6H7O2+	Fatty acids	0.947	Fatty Acids and Conjugates	0.499	Lactones	0.277	Organic oxygen compounds	0.999	Organooxygen compounds	0.999	Carbonyl compounds	0.65			Carbonyl compounds	0.65	Organic compounds; Organooxygen compounds; Carbonyl compounds; Organic oxides; Hydrocarbon derivatives; Organic oxygen compounds; Chemical entities	111.044	39	0.653	7.10962e+17	7.1096e+17	585
	1	C6H8O6	[M - H2O + H]+	C6H7O5+	Fatty acids	0.805	Fatty Acids and Conjugates	0.793	Dicarboxylic acids	0.744	Organic acids and derivatives	0.992	Carboxylic acids and derivatives	0.99	Carboxylic acids	0.947			Carboxylic acids	0.947	Organic compounds; Alcohols and polyols; Organic acids and derivatives; Carboxylic acids and derivatives; Organooxygen compounds; Carboxylic acids; Carbonyl compounds; Organic oxides; Hydrocarbon derivatives; Organic oxygen compounds; Chemical entities	159.028	39	0.654	7.10962e+17	7.1096e+17	662
	1	C4H7N3O2	[M - H2O + H]+	C4H6N3O+	Amino acids and Peptides	0.544	Small peptides	0.726	Aminoacids	0.833	Organic acids and derivatives	0.759	Carboxylic acids and derivatives	0.561					Carboxylic acids and derivatives	0.561	Organic compounds; Organic acids and derivatives; Carboxylic acids and derivatives; Organonitrogen compounds; Organooxygen compounds; Amines; Primary amines; Organic oxides; Hydrocarbon derivatives; Organopnictogen compounds; Organic oxygen compounds; Organic nitrogen compounds; Chemical entities	112.05	39	0.655	7.10962e+17	7.1096e+17	583
	2	C15H23N3O8	[M + H]+	C15H24N3O8+	Amino acids and Peptides	1	Small peptides	0.999	Dipeptides	0.828	Organic acids and derivatives	1	Carboxylic acids and derivatives	1	Amino acids, peptides, and analogues	0.999	Peptides	0.983	Oligopeptides	0.739	Organic compounds; Organoheterocyclic compounds; Lipids and lipid-like molecules; Amino acids, peptides, and analogues; Alpha amino acids and derivatives; Pyrrolidines; Fatty acids and conjugates; Organic acids and derivatives; Carboxylic acids and derivatives; Organonitrogen compounds; Organooxygen compounds; Fatty amides; Dicarboxylic acids and derivatives; Amino acids and derivatives; Peptides…	374.156	39	0.656	7.10962e+17	7.1096e+17	561
	1	C10H15NO3	[M - H2O + H]+	C10H14NO2+	Amino acids and Peptides	0.67	Small peptides	0.344	Aminoacids	0.248	Benzenoids	0.576	Benzene and substituted derivatives	0.693					Benzene and substituted derivatives	0.693	Organic compounds; Organic acids and derivatives; Carboxylic acids and derivatives; Organonitrogen compounds; Organooxygen compounds; Carboxylic acid amides; Carboxylic acid derivatives; Monocarboxylic acids and derivatives; Carboxylic acids; Secondary carboxylic acid amides; Carbonyl compounds; Benzene and substituted derivatives; Benzenoids; Organic oxides; Hydrocarbon derivatives; Organopnicto…	180.102	39	0.657	7.10962e+17	7.1096e+17	659
	1	C6H8N3O3	[M - H2O + H]+	C6H7N3O2+	Amino acids and Peptides	0.93	Small peptides	0.963	Aminoacids	0.968	Organoheterocyclic compounds	0.98	Diazines	0.527					Diazines	0.527	Organic compounds; Organoheterocyclic compounds; Organic acids and derivatives; Carboxylic acids and derivatives; Organonitrogen compounds; Organooxygen compounds; Monocarboxylic acids and derivatives; Carboxylic acids; Diazines; Primary amines; Vinylogous amides; Organic oxides; Azacyclic compounds; Heteroaromatic compounds; Hydrocarbon derivatives; Organopnictogen compounds; Organic oxygen comp…	153.054	39	0.657	7.10962e+17	7.1096e+17	681
	1	C11H17NO3	[M - H2O + H]+	C11H16NO2+	Alkaloids	1	Tyrosine alkaloids	0.999	Phenylethylamines	1	Benzenoids	0.999	Phenols	0.973	Benzenediols	0.857	Catechols	0.69	Catechols	0.69	Organic compounds; Alcohols and polyols; Phenols; Catechols; Organonitrogen compounds; Organooxygen compounds; Benzenediols; Secondary alcohols; 1,2-aminoalcohols; Dialkylamines; Benzene and substituted derivatives; Benzenoids; Amines; Secondary amines; Alkanolamines; Aromatic alcohols; Aralkylamines; Hydrocarbon derivatives; Organopnictogen compounds; Organic oxygen compounds; 1-hydroxy-2-unsubs…	194.117	40	0.66	7.10962e+17	7.1096e+17	577
	1	C4H6O2P2	[M - H2O + H]+	C4H5OP2+	Fatty acids	0.122	Monoterpenoids	0.024	Pyridine alkaloids	0.002	Organophosphorus compounds	0.984							Organophosphorus compounds	0.984	Organic compounds; Organophosphorus compounds; Organic oxides; Hydrocarbon derivatives; Organic oxygen compounds; Chemical entities	130.982	40	0.66	7.10962e+17	7.1096e+17	510
	1	C13H29NO4	[M - H2O + H]+	C13H28NO3+	Fatty acids	0.998	Fatty amides	0.905	N-acyl amines	0.817	Lipids and lipid-like molecules	0.829	Fatty Acyls	0.815	Fatty amides	0.518	N-acyl amines	0.561	N-acyl amines	0.561	Organic compounds; Lipids and lipid-like molecules; Alcohols and polyols; Organic acids and derivatives; Carboxylic acids and derivatives; Organonitrogen compounds; Primary alcohols; Organooxygen compounds; Fatty amides; N-acyl amines; Amines; Fatty Acyls; Organic oxides; Hydrocarbon derivatives; Organopnictogen compounds; Organic oxygen compounds; Organic nitrogen compounds; Chemical entities	246.206	40	0.661	7.10962e+17	7.1096e+17	664
	1	C10H13N5O4	[M + Na]+	C10H13N5NaO4+	Carbohydrates	1	Nucleosides	0.999	Purine nucleosides	0.998	Nucleosides, nucleotides, and analogues	0.963	Purine nucleosides	0.964	Purine 2'-deoxyribonucleosides	0.91			Purine 2'-deoxyribonucleosides	0.91	Organic compounds; Organoheterocyclic compounds; Pyrimidines and pyrimidine derivatives; Imidazoles; Alcohols and polyols; Purines and purine derivatives; Hypoxanthines; Organic acids and derivatives; Organonitrogen compounds; Primary alcohols; Nucleosides, nucleotides, and analogues; Pyrimidones; Organooxygen compounds; Azoles; Purine nucleosides; Purinones; Aminopyrimidines and derivatives; Dia…	290.086	40	0.663	7.10962e+17	7.1096e+17	680
	2	C19H25N8O9P	[M + H]+	C19H26N8O9P+	Carbohydrates	0.996	Nucleosides	0.997	Purine nucleotides	0.996	Nucleosides, nucleotides, and analogues	0.947	Purine nucleotides	0.909					Purine nucleotides	0.909	Organic compounds; Organoheterocyclic compounds; Carbohydrates and carbohydrate conjugates; Amino acids, peptides, and analogues; Pyrimidines and pyrimidine derivatives; Imidazoles; Alcohols and polyols; Purines and purine derivatives; Organic acids and derivatives; Carboxylic acids and derivatives; Organonitrogen compounds; Nucleosides, nucleotides, and analogues; Organooxygen compounds; Amino a…	541.155	40	0.665	7.10962e+17	7.1096e+17	588
	1	C6H13NO3	[M - H2O + H]+	C6H12NO2+	Amino acids and Peptides	1	Small peptides	1	Aminoacids	1	Organic acids and derivatives	1	Carboxylic acids and derivatives	0.999	Amino acids, peptides, and analogues	0.997	Amino acids and derivatives	0.997	Alpha amino acids	0.902	Organic compounds; Lipids and lipid-like molecules; Amino acids, peptides, and analogues; Alpha amino acids and derivatives; Alcohols and polyols; Fatty acids and conjugates; Organic acids and derivatives; Carboxylic acids and derivatives; Organonitrogen compounds; Organooxygen compounds; Branched fatty acids; Hydroxy fatty acids; Amino acids and derivatives; Monoalkylamines; Monocarboxylic acids…	130.086	40	0.666	7.10962e+17	7.1096e+17	737
	1	C14H25N3O7	[M + Na]+	C14H25N3NaO7+	Amino acids and Peptides	0.903	Small peptides	0.963	Tripeptides	0.741	Organic acids and derivatives	0.999	Carboxylic acids and derivatives	0.999	Amino acids, peptides, and analogues	0.991	Peptides	0.92	Oligopeptides	0.564	Organic compounds; Lipids and lipid-like molecules; Amino acids, peptides, and analogues; Alpha amino acids and derivatives; Alcohols and polyols; Fatty acids and conjugates; Organic acids and derivatives; Carboxylic acids and derivatives; Organonitrogen compounds; Organooxygen compounds; Fatty amides; Dicarboxylic acids and derivatives; Amino acids and derivatives; Peptides; Monoalkylamines; Hyd…	370.158	40	0.668	7.10962e+17	7.1096e+17	605
	2	C18H29N5O11S2	[M - H2O + H]+	C18H28N5O10S2+	Amino acids and Peptides	0.91	Small peptides	0.984	Tripeptides	0.972	Organic acids and derivatives	0.999	Carboxylic acids and derivatives	0.999	Amino acids, peptides, and analogues	0.999	Peptides	0.998	Gamma-glutamyl peptides	0.995	Organic compounds; Organosulfur compounds; Lipids and lipid-like molecules; Amino acids, peptides, and analogues; Alpha amino acids and derivatives; Fatty acids and conjugates; Organic acids and derivatives; Carboxylic acids and derivatives; Organonitrogen compounds; Organooxygen compounds; Fatty amides; Dicarboxylic acids and derivatives; Amino acids and derivatives; Peptides; Monoalkylamines; C…	538.127	40	0.669	7.10962e+17	7.1096e+17	606
	1	C11H22N2O4	[M - H2O + H]+	C11H21N2O3+	Amino acids and Peptides	0.751	Small peptides	0.815	Dipeptides	0.175	Organic acids and derivatives	0.999	Carboxylic acids and derivatives	0.998	Amino acids, peptides, and analogues	0.871	Amino acids and derivatives	0.869	Amino acids and derivatives	0.869	Organic compounds; Lipids and lipid-like molecules; Amino acids, peptides, and analogues; Fatty acids and conjugates; Organic acids and derivatives; Carboxylic acids and derivatives; Organonitrogen compounds; Organooxygen compounds; Amino acids and derivatives; Carboxylic acid amides; Carboxylic acid derivatives; Monocarboxylic acids and derivatives; Carboxylic acids; Secondary carboxylic acid am…	229.155	40	0.671	7.10962e+17	7.1096e+17	634
	1	C11H16BrN3O2	[M + Na]+	C11H16BrN3NaO2+	Alkaloids	0.309	Proline alkaloids	0.221	Pyrrole alkaloids	0.223	Organic acids and derivatives	0.803	Carboxylic acids and derivatives	0.734	Amino acids, peptides, and analogues	0.671	Amino acids and derivatives	0.668	Carbamate esters	0.56	Organic compounds; Organoheterocyclic compounds; Amino acids, peptides, and analogues; Pyrimidines and pyrimidine derivatives; Organic acids and derivatives; Carboxylic acids and derivatives; Organohalogen compounds; Organonitrogen compounds; Carbamic acids and derivatives; Organooxygen compounds; Amino acids and derivatives; Aryl bromides; Carbamate esters; Diazines; Organobromides; Carbonyl com…	324.033	40	0.675	7.10962e+17	7.1096e+17	640
	1	C9H15N5O3	[M - H2O + H]+	C9H14N5O2+	Alkaloids	0.847	Pseudoalkaloids (transamidation)	0.51	Purine alkaloids	0.403	Organoheterocyclic compounds	0.983	Imidazopyrimidines	0.591	Purines and purine derivatives	0.544			Purines and purine derivatives	0.544	Organic compounds; Organoheterocyclic compounds; Pyrimidines and pyrimidine derivatives; Imidazoles; Purines and purine derivatives; Ethers; Organonitrogen compounds; Organooxygen compounds; Azoles; Dialkyl ethers; Imidazopyrimidines; Substituted imidazoles; N-substituted imidazoles; Amines; Primary amines; Azacyclic compounds; Heteroaromatic compounds; Hydrocarbon derivatives; Organopnictogen co…	224.114	41	0.675	7.10962e+17	7.1096e+17	670
	2	C7H15NO6	[M - H2O + H]+	C7H14NO5+	Carbohydrates	0.977	Aminosugars and aminoglycosides	0.979	Aminosugars	0.986	Organic oxygen compounds	1	Organooxygen compounds	0.999	Carbohydrates and carbohydrate conjugates	0.769	Monosaccharides	0.774	Monosaccharides	0.774	Organic compounds; Carbohydrates and carbohydrate conjugates; Alcohols and polyols; Organic acids and derivatives; Organonitrogen compounds; Primary alcohols; Organooxygen compounds; Monoalkylamines; Monosaccharides; Secondary alcohols; Carbonyl compounds; Polyols; Amines; Alkanolamines; Organic oxides; Hydrocarbon derivatives; Organopnictogen compounds; Organic oxygen compounds; Organic nitrogen…	192.088	41	0.676	7.10962e+17	7.1096e+17	671
	1	C14H25N3O7	[M + H]+	C14H26N3O7+	Amino acids and Peptides	1	Small peptides	1	Tripeptides	0.996	Organic acids and derivatives	1	Carboxylic acids and derivatives	1	Amino acids, peptides, and analogues	1	Peptides	1	Oligopeptides	0.996	Organic compounds; Lipids and lipid-like molecules; Amino acids, peptides, and analogues; Alpha amino acids and derivatives; Alcohols and polyols; Fatty acids and conjugates; Organic acids and derivatives; Carboxylic acids and derivatives; Short-chain hydroxy acids and derivatives; Organonitrogen compounds; Organooxygen compounds; Fatty amides; Branched fatty acids; Hydroxy fatty acids; Dicarboxy…	348.176	41	0.677	7.10962e+17	7.1096e+17	648
	1	C6H9FN2O3S	[M - H2O + H]+	C6H8FN2O2S+	Alkaloids	0.262	Nucleosides	0.078	Pyrimidine nucleosides	0.198	Organoheterocyclic compounds	0.692	Diazines	0.33	Pyrimidines and pyrimidine derivatives	0.442	Halopyrimidines	0.537	Halopyrimidines	0.537	Organic compounds; Organoheterocyclic compounds; Organosulfur compounds; Organohalogen compounds; Organonitrogen compounds; Organooxygen compounds; Aryl fluorides; Organofluorides; Halopyrimidines; Hydropyrimidines; Aryl halides; Organic oxides; Azacyclic compounds; Heteroaromatic compounds; Hydrocarbon derivatives; Organopnictogen compounds; Organic oxygen compounds; Organic nitrogen compounds; …	191.029	41	0.677	7.10962e+17	7.1096e+17	675
	1	C8H13N5O2	[M - H2O + H]+	C8H12N5O+	Alkaloids	0.923	Pseudoalkaloids (transamidation)	0.886	Purine alkaloids	0.891	Organoheterocyclic compounds	0.968	Imidazopyrimidines	0.517	Purines and purine derivatives	0.493	Xanthines	0.515	Xanthines	0.515	Organic compounds; Organoheterocyclic compounds; Pyrimidines and pyrimidine derivatives; Imidazoles; Xanthines; Organic acids and derivatives; Organonitrogen compounds; Pyrimidones; Organooxygen compounds; Organic carbonic acids and derivatives; Azoles; Ureas; Purinones; Diazines; Imidazopyrimidines; Amines; Vinylogous amides; Organic oxides; Azacyclic compounds; Heteroaromatic compounds; Hydroca…	194.104	41	0.678	7.10962e+17	7.1096e+17	661
	1	C19H30N6O12	[M + H]+	C19H31N6O12+	Carbohydrates	0.998	Aminosugars and aminoglycosides	0.926	Aminoglycosides	0.958	Organic oxygen compounds	1	Organooxygen compounds	0.999	Carbohydrates and carbohydrate conjugates	0.973	Aminosaccharides	0.924	Aminocyclitol glycosides	0.9	Organic compounds; Organoheterocyclic compounds; Carbohydrates and carbohydrate conjugates; Alcohols and polyols; Ethers; Organonitrogen compounds; Aminoglycosides; Primary alcohols; Organooxygen compounds; Monoalkylamines; Cyclic alcohols and derivatives; Monosaccharides; Acetals; Secondary alcohols; Aminocyclitol glycosides; 1,2-aminoalcohols; Oxanes; Glycosyl compounds; O-glycosyl compounds; P…	535.201	41	0.681	7.10962e+17	7.1096e+17	697
	2	C17H34N4	[M + H]+	C17H35N4+	Alkaloids	0.977	Lysine alkaloids	0.255	Polyamines	0.231	Organoheterocyclic compounds	0.899	Heteroaromatic compounds	0.692					Heteroaromatic compounds	0.692	Organic compounds; Organoheterocyclic compounds; Organonitrogen compounds; Trialkylamines; Amines; Tertiary amines; Azacyclic compounds; Heteroaromatic compounds; Hydrocarbon derivatives; Organopnictogen compounds; Organic nitrogen compounds; Chemical entities	295.287	41	0.682	7.10962e+17	7.1096e+17	708
	1	C12H18N2O5	[M - H2O + H]+	C12H17N2O4+	Amino acids and Peptides	1	Small peptides	1	Dipeptides	0.997	Organic acids and derivatives	1	Carboxylic acids and derivatives	1	Amino acids, peptides, and analogues	1	Peptides	0.997	Dipeptides	0.875	Organic compounds; Lipids and lipid-like molecules; Amino acids, peptides, and analogues; Alpha amino acids and derivatives; Alcohols and polyols; Phenols; Phenethylamines; Amphetamines and derivatives; Phenylpropanoids and polyketides; Organic acids and derivatives; Carboxylic acids and derivatives; Organonitrogen compounds; Primary alcohols; Organooxygen compounds; Fatty amides; Amino acids and…	253.118	41	0.683	7.10962e+17	7.1096e+17	683
	1	C10H12N4O4	[M + Na]+	C10H12N4NaO4+	Carbohydrates	1	Nucleosides	1	Purine nucleosides	0.999	Nucleosides, nucleotides, and analogues	0.942	Purine nucleosides	0.971	Purine 2'-deoxyribonucleosides	0.767			Purine 2'-deoxyribonucleosides	0.767	Organic compounds; Organoheterocyclic compounds; Pyrimidines and pyrimidine derivatives; Imidazoles; Alcohols and polyols; Purines and purine derivatives; Hypoxanthines; Organic acids and derivatives; Organonitrogen compounds; Primary alcohols; Nucleosides, nucleotides, and analogues; Pyrimidones; Organooxygen compounds; Azoles; Purine nucleosides; Purinones; Diazines; 6-oxopurines; Secondary alc…	275.075	41	0.683	7.10962e+17	7.1096e+17	719
	4	C19H31N5O13	[M - H2O + H]+	C19H30N5O12+	Amino acids and Peptides	0.755	Oligopeptides	0.582	Linear peptides	0.65	Organic acids and derivatives	0.994	Carboxylic acids and derivatives	0.98	Amino acids, peptides, and analogues	0.862	Peptides	0.555	Peptides	0.555	Organic compounds; Lipids and lipid-like molecules; Amino acids, peptides, and analogues; Alpha amino acids and derivatives; Alcohols and polyols; Fatty acids and conjugates; Organic acids and derivatives; Carboxylic acids and derivatives; Organonitrogen compounds; Primary alcohols; Organooxygen compounds; Fatty amides; Amino acids and derivatives; Peptides; Hydroxamic acids; Monoalkylamines; Hyd…	520.19	41	0.684	7.10962e+17	7.1096e+17	718
	2	C19H29N5O12	[M + Na]+	C19H29N5NaO12+	Carbohydrates	0.999	Nucleosides	0.989	Purine nucleosides	0.951	Nucleosides, nucleotides, and analogues	0.727	Purine nucleosides	0.724					Purine nucleosides	0.724	Organic compounds; Organoheterocyclic compounds; Carbohydrates and carbohydrate conjugates; Pyrimidines and pyrimidine derivatives; Imidazoles; Alcohols and polyols; Purines and purine derivatives; Hypoxanthines; Ethers; Organic acids and derivatives; Carboxylic acids and derivatives; Organonitrogen compounds; Primary alcohols; Nucleosides, nucleotides, and analogues; Pyrimidones; Organooxygen co…	542.172	41	0.685	7.10962e+17	7.1096e+17	711
	1	C13H16N4O4S2	[M + K]+	C13H16KN4O4S2+	Amino acids and Peptides	0.899	Oligopeptides	0.163	Cyclamides	0.241	Benzenoids	0.916	Benzene and substituted derivatives	0.815	Benzenesulfonamides	0.937			Benzenesulfonamides	0.937	Organic compounds; Organoheterocyclic compounds; Organosulfur compounds; Benzenesulfonamides; Organic acids and derivatives; Organosulfonic acids and derivatives; Organonitrogen compounds; Organooxygen compounds; Azoles; Sulfonyls; Organosulfonamides; Carbonyl compounds; Benzene and substituted derivatives; Benzenoids; Aminosulfonyl compounds; Organic oxides; Azacyclic compounds; Heteroaromatic c…	395.024	41	0.685	7.10962e+17	7.1096e+17	722
	2	C10H12N4O4	[M + H]+	C10H13N4O4+	Carbohydrates	1	Nucleosides	1	Purine nucleosides	0.999	Nucleosides, nucleotides, and analogues	0.95	Purine nucleosides	0.978	Purine 2'-deoxyribonucleosides	0.809			Purine 2'-deoxyribonucleosides	0.809	Organic compounds; Organoheterocyclic compounds; Pyrimidines and pyrimidine derivatives; Imidazoles; Alcohols and polyols; Purines and purine derivatives; Hypoxanthines; Organic acids and derivatives; Organonitrogen compounds; Primary alcohols; Nucleosides, nucleotides, and analogues; Pyrimidones; Organooxygen compounds; Azoles; Purine nucleosides; Purinones; Diazines; 6-oxopurines; Secondary alc…	253.093	41	0.686	7.10962e+17	7.1096e+17	716
	1	C8H19N	[M + H]+	C8H20N+	Fatty acids	0.801	Fatty acyls	0.764	Hydrocarbons	0.286	Organic nitrogen compounds	1	Organonitrogen compounds	0.999	Amines	0.98	Tertiary amines	0.728	Trialkylamines	0.754	Organic compounds; Organonitrogen compounds; Trialkylamines; Amines; Tertiary amines; Hydrocarbon derivatives; Organopnictogen compounds; Organic nitrogen compounds; Chemical entities	130.159	41	0.686	7.10962e+17	7.1096e+17	706
	2	C8H9N5O3	[M + H]+	C8H10N5O3+	Carbohydrates	0.272	Pseudoalkaloids (transamidation)	0.483	Purine alkaloids	0.492	Organoheterocyclic compounds	0.999	Pteridines and derivatives	0.984	Pterins and derivatives	0.988	Biopterins and derivatives	0.707	Biopterins and derivatives	0.707	Organic compounds; Organoheterocyclic compounds; Amino acids, peptides, and analogues; Pyrimidines and pyrimidine derivatives; Pteridines and derivatives; Pterins and derivatives; Alcohols and polyols; Organic acids and derivatives; Carboxylic acids and derivatives; Organonitrogen compounds; Pyrimidones; Organooxygen compounds; Amino acids and derivatives; Monocarboxylic acids and derivatives; Ca…	224.078	41	0.688	7.10962e+17	7.1096e+17	747
	4	C29H27N5O9S2	[M - H2O + H]+	C29H26N5O8S2+	Carbohydrates	0.826	Nucleosides	0.788	Purine nucleosides	0.761	Nucleosides, nucleotides, and analogues	0.703	Purine nucleosides	0.53					Purine nucleosides	0.53	Organic compounds; Organoheterocyclic compounds; Organosulfur compounds; Carbohydrates and carbohydrate conjugates; Pyrimidines and pyrimidine derivatives; Imidazoles; Alcohols and polyols; Purines and purine derivatives; Organic acids and derivatives; Organonitrogen compounds; Nucleosides, nucleotides, and analogues; Organooxygen compounds; Azoles; Purine nucleosides; Diazines; Monosaccharides; …	636.121	41	0.688	7.10962e+17	7.1096e+17	682
	1	C11H17N5O4	[M - H2O + H]+	C11H16N5O3+	Carbohydrates	0.703	Nucleosides	0.661	Purine nucleosides	0.563	Organoheterocyclic compounds	0.997	Imidazopyrimidines	0.851	Purines and purine derivatives	0.805	6-aminopurines	0.726	6-aminopurines	0.726	Organic compounds; Organoheterocyclic compounds; Pyrimidines and pyrimidine derivatives; Imidazoles; Alcohols and polyols; Purines and purine derivatives; Organonitrogen compounds; Organooxygen compounds; Azoles; Aminopyrimidines and derivatives; Diazines; Secondary alcohols; Imidazopyrimidines; Substituted imidazoles; N-substituted imidazoles; Amines; Primary amines; 6-aminopurines; Imidolactams…	266.125	41	0.69	7.10962e+17	7.1096e+17	743
	1	C8H19N	[M + H]+	C8H20N+	Fatty acids	0.77	Fatty acyls	0.709	Hydrocarbons	0.249	Organic nitrogen compounds	1	Organonitrogen compounds	0.999	Amines	0.982	Tertiary amines	0.716	Trialkylamines	0.721	Organic compounds; Organonitrogen compounds; Trialkylamines; Amines; Tertiary amines; Hydrocarbon derivatives; Organopnictogen compounds; Organic nitrogen compounds; Chemical entities	130.16	42	0.693	7.10962e+17	7.1096e+17	724
	1	C13H17N5O6	[M + H]+	C13H18N5O6+	Carbohydrates	0.999	Nucleosides	0.997	Purine nucleosides	0.993	Nucleosides, nucleotides, and analogues	0.945	Purine nucleosides	0.944	Purine 2'-deoxyribonucleosides	0.922			Purine 2'-deoxyribonucleosides	0.922	Organic compounds; Organoheterocyclic compounds; Pyrimidines and pyrimidine derivatives; Imidazoles; Alcohols and polyols; Purines and purine derivatives; Hypoxanthines; Organic acids and derivatives; Organonitrogen compounds; Primary alcohols; Nucleosides, nucleotides, and analogues; Pyrimidones; Organooxygen compounds; Azoles; Purine nucleosides; Purinones; Carboxylic acid derivatives; Aminopyr…	340.125	42	0.693	7.10962e+17	7.1096e+17	748
	1	C13H17N5O6	[M + Na]+	C13H17N5NaO6+	Carbohydrates	0.998	Nucleosides	0.997	Purine nucleosides	0.992	Nucleosides, nucleotides, and analogues	0.907	Purine nucleosides	0.867					Purine nucleosides	0.867	Organic compounds; Organoheterocyclic compounds; Carbohydrates and carbohydrate conjugates; Pyrimidines and pyrimidine derivatives; Imidazoles; Alcohols and polyols; Purines and purine derivatives; Hypoxanthines; Organic acids and derivatives; Carboxylic acids and derivatives; Organonitrogen compounds; Primary alcohols; Nucleosides, nucleotides, and analogues; Pyrimidones; Organooxygen compounds;…	362.107	42	0.695	7.10962e+17	7.1096e+17	745
	2	C12H20N2O3	[M + H]+	C12H21N2O3+	Amino acids and Peptides	0.702	Small peptides	0.828	Aminoacids	0.514	Organic acids and derivatives	1	Carboxylic acids and derivatives	1	Amino acids, peptides, and analogues	0.871	Amino acids and derivatives	0.869	Alpha amino acids and derivatives	0.664	Organic compounds; Organoheterocyclic compounds; Amino acids, peptides, and analogues; Alpha amino acids and derivatives; Organic acids and derivatives; Carboxylic acids and derivatives; Organonitrogen compounds; Organooxygen compounds; Amino acids and derivatives; Carboxylic acid amides; Carboxylic acid derivatives; Monocarboxylic acids and derivatives; Carboxylic acids; Tertiary carboxylic acid…	241.155	42	0.695	7.10962e+17	7.1096e+17	757
	2	C12H15NO3	[M + H]+	C12H16NO3+	Alkaloids	0.971	Tryptophan alkaloids	0.624	Simple indole alkaloids	0.6	Benzenoids	0.945	Phenol ethers	0.671	Anisoles	0.591			Anisoles	0.591	Organic compounds; Organoheterocyclic compounds; Pyrroles; Alkyl aryl ethers; Anisoles; Ethers; Organic acids and derivatives; Carboxylic acids and derivatives; Organonitrogen compounds; Organooxygen compounds; Carbonyl compounds; Substituted pyrroles; Benzene and substituted derivatives; Phenol ethers; Benzenoids; Organic oxides; Azacyclic compounds; Heteroaromatic compounds; Hydrocarbon derivat…	222.112	42	0.702	7.10962e+17	7.1096e+17	698
	1	C7H17NO4	[M - H2O + H]+	C7H16NO3+	Fatty acids	0.996	Fatty esters	0.753	Fatty acyl carnitines	0.945	Organic acids and derivatives	0.942	Hydroxy acids and derivatives	0.611	Beta hydroxy acids and derivatives	0.501			Beta hydroxy acids and derivatives	0.501	Organic compounds; Lipids and lipid-like molecules; Alcohols and polyols; Fatty acids and conjugates; Organic acids and derivatives; Carboxylic acids and derivatives; Organonitrogen compounds; Organooxygen compounds; Hydroxy acids and derivatives; Quaternary ammonium salts; Monocarboxylic acids and derivatives; Carboxylic acids; Secondary alcohols; Beta hydroxy acids and derivatives; Carbonyl com…	162.112	42	0.705	7.10962e+17	7.1096e+17	839
	1	C16H17N3O7S	[M + H]+	C16H18N3O7S+	Amino acids and Peptides	0.991	Œ≤-lactams	0.999	Cephalosporins	0.942	Organic acids and derivatives	0.997	Carboxylic acids and derivatives	0.996	Amino acids, peptides, and analogues	0.991	Amino acids and derivatives	0.99	N-acyl-alpha amino acids and derivatives	0.847	Organic compounds; Organoheterocyclic compounds; Organosulfur compounds; Amino acids, peptides, and analogues; Alpha amino acids and derivatives; Thiazines; Azetidines; Lactams; Beta lactams; Cephems; Cephalosporins; Organic acids and derivatives; Carboxylic acids and derivatives; Organonitrogen compounds; Organooxygen compounds; Dicarboxylic acids and derivatives; Amino acids and derivatives; Mo…	396.086	42	0.706	7.10962e+17	7.1096e+17	766
	1	C7H11N5O2	[M - H2O + H]+	C7H10N5O+	Alkaloids	0.859	Pseudoalkaloids (transamidation)	0.626	Purine alkaloids	0.813	Organoheterocyclic compounds	0.982	Diazines	0.548	Pyrimidines and pyrimidine derivatives	0.506			Pyrimidines and pyrimidine derivatives	0.506	Organic compounds; Organoheterocyclic compounds; Pyrimidines and pyrimidine derivatives; Organic acids and derivatives; Organonitrogen compounds; Organooxygen compounds; Diazines; Amines; Vinylogous amides; Organic oxides; Azacyclic compounds; Heteroaromatic compounds; Hydrocarbon derivatives; Organopnictogen compounds; Organic oxygen compounds; Organic nitrogen compounds; Chemical entities	180.088	43	0.712	7.10962e+17	7.1096e+17	808
	2	C13H23N3O6	[M + H]+	C13H24N3O6+	Amino acids and Peptides	0.997	Small peptides	0.999	Tripeptides	0.997	Organic acids and derivatives	1	Carboxylic acids and derivatives	1	Amino acids, peptides, and analogues	0.997	Peptides	0.999	Oligopeptides	0.972	Organic compounds; Lipids and lipid-like molecules; Amino acids, peptides, and analogues; Alpha amino acids and derivatives; Fatty acids and conjugates; Organic acids and derivatives; Carboxylic acids and derivatives; Organonitrogen compounds; Organooxygen compounds; Fatty amides; Branched fatty acids; Dicarboxylic acids and derivatives; Amino acids and derivatives; Peptides; Monoalkylamines; Car…	318.166	43	0.713	7.10962e+17	7.1096e+17	780
	3	C14H16ClN3O3S	[M + H]+	C14H17ClN3O3S+	Amino acids and Peptides	0.796	Œ≤-lactams	0.072	Cyclamides	0.07	Organic acids and derivatives	0.928	Carboxylic acids and derivatives	0.872	Amino acids, peptides, and analogues	0.502			Amino acids, peptides, and analogues	0.502	Organic compounds; Organoheterocyclic compounds; Amino acids, peptides, and analogues; Halobenzenes; Thiazoles; Organic acids and derivatives; Carboxylic acids and derivatives; Organohalogen compounds; Organonitrogen compounds; Organooxygen compounds; Azoles; Carboxylic acid amides; Aryl chlorides; Carboxylic acid derivatives; Chlorobenzenes; Organochlorides; Secondary carboxylic acid amides; Car…	342.069	43	0.714	7.10962e+17	7.1096e+17	783
	1	C16H21NO7	[M - H2O + H]+	C16H20NO6+	Amino acids and Peptides	0.857	Tyrosine alkaloids	0.114	Cyanogenic glycosides	0.073	Organic acids and derivatives	0.971	Carboxylic acids and derivatives	0.96	Dicarboxylic acids and derivatives	0.573			Dicarboxylic acids and derivatives	0.573	Organic compounds; Lipids and lipid-like molecules; Alcohols and polyols; Organic acids and derivatives; Carboxylic acids and derivatives; Organonitrogen compounds; Organooxygen compounds; Dicarboxylic acids and derivatives; Carboxylic acid derivatives; Carboxylic acids; Carboxylic acid esters; Secondary alcohols; Carbonyl compounds; Organic oxides; Hydrocarbon derivatives; Organopnictogen compou…	322.128	43	0.72	7.10962e+17	7.1096e+17	789
	1	C8H19NO	[M + H]+	C8H20NO+	Fatty acids	0.847	Fatty acyls	0.426	Sphingoid bases	0.361	Organic nitrogen compounds	0.999	Organonitrogen compounds	0.998	Amines	0.935	Amine oxides and derivatives	0.649	Trisubstituted amine oxides and derivatives	0.65	Organic compounds; Organonitrogen compounds; Amine oxides and derivatives; Amines; Trisubstituted amine oxides and derivatives; Aminoxides; Hydrocarbon derivatives; Trialkyl amine oxides; Organopnictogen compounds; Organic oxygen compounds; Organic nitrogen compounds; Chemical entities	146.154	43	0.721	7.10962e+17	7.1096e+17	770
	1	C9H17NO4	[M - H2O + H]+	C9H16NO3+	Amino acids and Peptides	0.936	Small peptides	0.938	Aminoacids	0.879	Organic acids and derivatives	0.998	Carboxylic acids and derivatives	0.997	Amino acids, peptides, and analogues	0.976	Amino acids and derivatives	0.976	Alpha amino acids	0.802	Organic compounds; Lipids and lipid-like molecules; Amino acids, peptides, and analogues; Alpha amino acids and derivatives; Alcohols and polyols; Fatty acids and conjugates; Organic acids and derivatives; Carboxylic acids and derivatives; Organonitrogen compounds; Organooxygen compounds; Branched fatty acids; Dicarboxylic acids and derivatives; Amino acids and derivatives; Amino fatty acids; Mon…	186.112	44	0.726	7.10962e+17	7.1096e+17	801
	2	C11H23N3O3	[M + H]+	C11H24N3O3+	Amino acids and Peptides	1	Small peptides	0.999	Dipeptides	0.991	Organic acids and derivatives	1	Carboxylic acids and derivatives	1	Amino acids, peptides, and analogues	0.999	Peptides	0.985	Dipeptides	0.924	Organic compounds; Lipids and lipid-like molecules; Amino acids, peptides, and analogues; Alpha amino acids and derivatives; Fatty acids and conjugates; Organic acids and derivatives; Carboxylic acids and derivatives; Organonitrogen compounds; Organooxygen compounds; Fatty amides; Branched fatty acids; Amino acids and derivatives; Peptides; Monoalkylamines; Carboxylic acid amides; Carboxylic acid…	246.181	44	0.729	7.10962e+17	7.1096e+17	840
	1	C12H19ClN2O8	[M - H2O + H]+	C12H18ClN2O7+	Carbohydrates	0.979	Aminosugars and aminoglycosides	0.905	Aminoglycosides	0.451	Organic oxygen compounds	1	Organooxygen compounds	0.999	Carbohydrates and carbohydrate conjugates	0.712	Monosaccharides	0.563	Monosaccharides	0.563	Organic compounds; Organoheterocyclic compounds; Carbohydrates and carbohydrate conjugates; Alcohols and polyols; Organic acids and derivatives; Carboxylic acids and derivatives; Organohalogen compounds; Organonitrogen compounds; Organooxygen compounds; Alkyl chlorides; Organochlorides; Monosaccharides; Secondary alcohols; Carbonyl compounds; Oxanes; Polyols; Alkyl halides; Organic oxides; Oxacyc…	337.08	44	0.733	7.10962e+17	7.1096e+17	834
	2	C16H32N4O4	[M + H]+	C16H33N4O4+	Amino acids and Peptides	1	Small peptides	0.999	Tripeptides	0.977	Organic acids and derivatives	1	Carboxylic acids and derivatives	1	Amino acids, peptides, and analogues	0.999	Peptides	0.999	Oligopeptides	0.989	Organic compounds; Lipids and lipid-like molecules; Amino acids, peptides, and analogues; Alpha amino acids and derivatives; Fatty acids and conjugates; Organic acids and derivatives; Carboxylic acids and derivatives; Organonitrogen compounds; Organooxygen compounds; Fatty amides; Branched fatty acids; Amino acids and derivatives; Peptides; Monoalkylamines; Carboxylic acid amides; Amino fatty aci…	345.25	44	0.734	7.10962e+17	7.1096e+17	841
	2	C10H16N4O8	[M + K]+	C10H16KN4O8+	Carbohydrates	0.999	Nucleosides	0.991	Pyrimidine nucleosides	0.999	Nucleosides, nucleotides, and analogues	0.85	Pyrimidine nucleosides	0.905					Pyrimidine nucleosides	0.905	Organic compounds; Organoheterocyclic compounds; Carbohydrates and carbohydrate conjugates; Pyrimidines and pyrimidine derivatives; Alcohols and polyols; Organic acids and derivatives; Organonitrogen compounds; Primary alcohols; Nucleosides, nucleotides, and analogues; Pyrimidones; Organooxygen compounds; Organic carbonic acids and derivatives; Monoalkylamines; Pyrimidine nucleosides; Ureas; Orga…	359.062	44	0.737	7.10962e+17	7.1096e+17	812
	1	C8H13NO	[M - H2O + H]+	C8H12N+	Alkaloids	0.803	Pseudoalkaloids (transamidation)	0.372	Phenylalanine-derived alkaloids	0.615	Benzenoids	0.301	Benzene and substituted derivatives	0.628					Benzene and substituted derivatives	0.628	Organic compounds; Alcohols and polyols; Organonitrogen compounds; Organooxygen compounds; Benzene and substituted derivatives; Amines; Hydrocarbon derivatives; Organopnictogen compounds; Organic oxygen compounds; Organic nitrogen compounds; Chemical entities	122.096	44	0.739	7.10962e+17	7.1096e+17	844
	1	C10H15NO3	[M - H2O + H]+	C10H14NO2+	Amino acids and Peptides	0.787	Small peptides	0.506	Aminoacids	0.178	Organic acids and derivatives	0.981	Carboxylic acids and derivatives	0.963	Amino acids, peptides, and analogues	0.578	Amino acids and derivatives	0.576	Amino acids and derivatives	0.576	Organic compounds; Amino acids, peptides, and analogues; Organic acids and derivatives; Carboxylic acids and derivatives; Organonitrogen compounds; Primary alcohols; Organooxygen compounds; Amino acids and derivatives; Carboxylic acid amides; Carboxylic acid derivatives; Monocarboxylic acids and derivatives; Carboxylic acids; Secondary carboxylic acid amides; Carbonyl compounds; Benzene and subst…	180.102	44	0.74	7.10962e+17	7.1096e+17	848
	5	C12H25N4O3P	[M - H2O + H]+	C12H24N4O2P+	Amino acids and Peptides	0.732	Small peptides	0.923	Dipeptides	0.246	Organic acids and derivatives	0.706	Carboxylic acids and derivatives	0.569	Amino acids, peptides, and analogues	0.638	Amino acids and derivatives	0.631	Alpha amino acid amides	0.679	Organic compounds; Amino acids, peptides, and analogues; Alpha amino acids and derivatives; Organic acids and derivatives; Carboxylic acids and derivatives; Organonitrogen compounds; Organooxygen compounds; Amino acids and derivatives; Monoalkylamines; Carboxylic acid amides; Carbonyl compounds; Alpha amino acid amides; Amines; Primary amines; Carboximidamides; Organic oxides; Hydrocarbon derivat…	287.166	45	0.742	7.10962e+17	7.1096e+17	847
	1	C8H18N2O3	[M - H2O + H]+	C8H17N2O2+	Amino acids and Peptides	0.997	Small peptides	0.998	Dipeptides	0.917	Organic acids and derivatives	1	Carboxylic acids and derivatives	0.999	Amino acids, peptides, and analogues	0.995	Peptides	0.811	Dipeptides	0.695	Organic compounds; Lipids and lipid-like molecules; Amino acids, peptides, and analogues; Alpha amino acids and derivatives; Alcohols and polyols; Fatty acids and conjugates; Organic acids and derivatives; Carboxylic acids and derivatives; Organonitrogen compounds; Organooxygen compounds; Fatty amides; Branched fatty acids; Hydroxy fatty acids; Amino acids and derivatives; Peptides; Monoalkylamin…	173.128	45	0.742	7.10962e+17	7.1096e+17	846
	1	C4H7N3O2	[M - H2O + H]+	C4H6N3O+	Amino acids and Peptides	0.538	Small peptides	0.723	Aminoacids	0.805	Organic acids and derivatives	0.672	Carboxylic acids and derivatives	0.533					Carboxylic acids and derivatives	0.533	Organic compounds; Organoheterocyclic compounds; Alcohols and polyols; Organic acids and derivatives; Carboxylic acids and derivatives; Organonitrogen compounds; Organooxygen compounds; Amines; Primary amines; Organic oxides; Azacyclic compounds; Hydrocarbon derivatives; Organopnictogen compounds; Organic oxygen compounds; Organic nitrogen compounds; Chemical entities	112.05	45	0.749	7.10962e+17	7.1096e+17	876
	2	C8H17NO4	[M + H]+	C8H18NO4+	Fatty acids	0.946	Fatty esters	0.919	Fatty acyl carnitines	0.977	Lipids and lipid-like molecules	0.85	Fatty Acyls	0.854	Fatty acid esters	0.344	Acyl carnitines	0.507	Acyl carnitines	0.507	Organic compounds; Lipids and lipid-like molecules; Organic acids and derivatives; Carboxylic acids and derivatives; Organonitrogen compounds; Organooxygen compounds; Dicarboxylic acids and derivatives; Quaternary ammonium salts; Carboxylic acid derivatives; Acyl carnitines; Monocarboxylic acids and derivatives; Carboxylic acids; Carbonyl compounds; Amines; Organic cations; Organic salts; Fatty A…	192.123	45	0.753	7.10962e+17	7.1096e+17	852
	1	C9H12F2O	[M - H2O + H]+	C9H11F2+	Fatty acids	0.698	Fatty acyls	0.394	Halogenated fatty acids	0.576	Organohalogen compounds	0.981	Alkyl halides	0.691	Alkyl fluorides	0.505			Alkyl fluorides	0.505	Organic compounds; Organohalogen compounds; Organooxygen compounds; Alkyl fluorides; Organofluorides; Carbonyl compounds; Alkyl halides; Organic oxides; Hydrocarbon derivatives; Organic oxygen compounds; Chemical entities	157.083	45	0.754	7.10962e+17	7.1096e+17	871
	2	C16H31N7O6	[M + H]+	C16H32N7O6+	Amino acids and Peptides	1	Small peptides	0.999	Tripeptides	0.999	Organic acids and derivatives	1	Carboxylic acids and derivatives	1	Amino acids, peptides, and analogues	0.999	Peptides	0.999	Oligopeptides	0.993	Organic compounds; Lipids and lipid-like molecules; Amino acids, peptides, and analogues; Alpha amino acids and derivatives; Fatty acids and conjugates; Organic acids and derivatives; Carboxylic acids and derivatives; Organonitrogen compounds; Organooxygen compounds; Fatty amides; Branched fatty acids; Amino acids and derivatives; Peptides; Guanidines; Monoalkylamines; Carboxylic acid amides; Car…	418.241	45	0.758	7.10962e+17	7.1096e+17	883
	2	C12H19NO2	[M + H]+	C12H20NO2+	Alkaloids	0.534	Small peptides	0.344	Aminoacids	0.225	Organic acids and derivatives	0.677	Carboxylic acids and derivatives	0.69	Amino acids, peptides, and analogues	0.528	Amino acids and derivatives	0.529	Amino acids and derivatives	0.529	Organic compounds; Amino acids, peptides, and analogues; Organic acids and derivatives; Carboxylic acids and derivatives; Organonitrogen compounds; Organooxygen compounds; Amino acids and derivatives; Carbonyl compounds; Amines; Organic oxides; Hydrocarbon derivatives; Organopnictogen compounds; Organic oxygen compounds; Organic nitrogen compounds; Chemical entities	210.149	46	0.76	7.10962e+17	7.1096e+17	882
	2	C20H30N4O12	[M + K]+	C20H30KN4O12+	Amino acids and Peptides	0.865	Oligopeptides	0.502	Tripeptides	0.299	Organic acids and derivatives	0.997	Carboxylic acids and derivatives	0.99	Amino acids, peptides, and analogues	0.982	Peptides	0.893	Oligopeptides	0.658	Organic compounds; Organoheterocyclic compounds; Carbohydrates and carbohydrate conjugates; Lipids and lipid-like molecules; Amino acids, peptides, and analogues; Alpha amino acids and derivatives; Alcohols and polyols; Phenethylamines; Amphetamines and derivatives; Phenylpropanoids and polyketides; Organic acids and derivatives; Carboxylic acids and derivatives; Organonitrogen compounds; Primary…	557.15	46	0.765	7.10962e+17	7.1096e+17	894
	1	C9H10O3	[M - H2O + H]+	C9H9O2+	Shikimates and Phenylpropanoids	0.67	Phenolic acids (C6-C1)	0.07	Simple phenolic acids	0.187	Phenylpropanoids and polyketides	0.476	Phenylpropanoic acids	0.663					Phenylpropanoic acids	0.663	Organic compounds; Alcohols and polyols; Organic acids and derivatives; Carboxylic acids and derivatives; Organooxygen compounds; Hydroxy acids and derivatives; Monocarboxylic acids and derivatives; Carboxylic acids; Alpha hydroxy acids and derivatives; Secondary alcohols; Carbonyl compounds; Benzene and substituted derivatives; Benzenoids; Phenylpropanoic acids; Organic oxides; Hydrocarbon deriv…	149.06	46	0.765	7.10962e+17	7.1096e+17	919
	1	C8H11NO	[M - H2O + H]+	C8H10N+	Alkaloids	0.987	Tyrosine alkaloids	0.859	Phenylethylamines	0.858	Organic nitrogen compounds	1	Organonitrogen compounds	1	Amines	0.993	Aralkylamines	0.95	Aralkylamines	0.95	Organic compounds; Alcohols and polyols; Organonitrogen compounds; Organooxygen compounds; Monoalkylamines; Secondary alcohols; 1,2-aminoalcohols; Benzene and substituted derivatives; Benzenoids; Amines; Primary amines; Alkanolamines; Aromatic alcohols; Aralkylamines; Hydrocarbon derivatives; Organopnictogen compounds; Organic oxygen compounds; Organic nitrogen compounds; Chemical entities	120.081	46	0.766	7.10962e+17	7.1096e+17	906
	1	C10H23NO3	[M - H2O + H]+	C10H22NO2+	Fatty acids	0.982	Fatty amides	0.915	N-acyl amines	0.933	Lipids and lipid-like molecules	0.717	Fatty Acyls	0.732	Fatty amides	0.588	N-acyl amines	0.682	N-acyl amines	0.682	Organic compounds; Lipids and lipid-like molecules; Alcohols and polyols; Organic acids and derivatives; Organonitrogen compounds; Primary alcohols; Organooxygen compounds; Fatty amides; N-acyl amines; Amines; Alkanolamines; Fatty Acyls; Hydrocarbon derivatives; Organopnictogen compounds; Organic oxygen compounds; Organic nitrogen compounds; Chemical entities	188.164	46	0.772	7.10962e+17	7.1096e+17	910
	1	C5H10O4	[M - H2O + H]+	C5H9O3+	Carbohydrates	0.977	Saccharides	0.964	Monosaccharides	0.949	Organic oxygen compounds	1	Organooxygen compounds	1	Carbohydrates and carbohydrate conjugates	0.779	Monosaccharides	0.734	Monosaccharides	0.734	Organic compounds; Carbohydrates and carbohydrate conjugates; Alcohols and polyols; Primary alcohols; Organooxygen compounds; Monosaccharides; Secondary alcohols; Short-chain aldehydes; Polyols; Hydrocarbon derivatives; Organic oxygen compounds; Chemical entities	117.055	46	0.773	7.10962e+17	7.1096e+17	999
	1	C11H21NO3S	[M - H2O + H]+	C11H20NO2S+	Amino acids and Peptides	0.439	Small peptides	0.349	Aminoacids	0.339	Lipids and lipid-like molecules	0.467	Fatty Acyls	0.479	Fatty acids and conjugates	0.52			Fatty acids and conjugates	0.52	Organic compounds; Organosulfur compounds; Alcohols and polyols; Fatty acids and conjugates; Organic acids and derivatives; Carboxylic acids and derivatives; Organonitrogen compounds; Organooxygen compounds; Sulfonyls; Carboxylic acids; Carbonyl compounds; Amines; Organic oxides; Hydrocarbon derivatives; Organopnictogen compounds; Organic oxygen compounds; Organic nitrogen compounds; Chemical ent…	230.121	47	0.783	7.10962e+17	7.1096e+17	951
	1	C9H20N2O5	[M - H2O + H]+	C9H19N2O4+	Amino acids and Peptides	1	Small peptides	1	Dipeptides	0.99	Organic acids and derivatives	1	Carboxylic acids and derivatives	1	Amino acids, peptides, and analogues	1	Peptides	0.994	Dipeptides	0.833	Organic compounds; Lipids and lipid-like molecules; Amino acids, peptides, and analogues; Alpha amino acids and derivatives; Alcohols and polyols; Fatty acids and conjugates; Organic acids and derivatives; Carboxylic acids and derivatives; Organonitrogen compounds; Primary alcohols; Organooxygen compounds; Branched fatty acids; Hydroxy fatty acids; Amino acids and derivatives; Peptides; Monoalkyl…	219.134	47	0.783	7.10962e+17	7.1096e+17	962
	1	C5H13NO3	[M - H2O + H]+	C5H12NO2+	Amino acids and Peptides	0.522	Small peptides	0.389	Aminoacids	0.49	Organic nitrogen compounds	1	Organonitrogen compounds	0.999	Amines	0.958	Alkanolamines	0.76	1,2-aminoalcohols	0.675	Organic compounds; Alcohols and polyols; Organonitrogen compounds; Primary alcohols; Organooxygen compounds; Monoalkylamines; 1,2-aminoalcohols; Amines; Primary amines; Alkanolamines; Hydrocarbon derivatives; Organopnictogen compounds; Organic oxygen compounds; Organic nitrogen compounds; Chemical entities	118.086	47	0.783	7.10962e+17	7.1096e+17	973
	2	C14H25N3O5	[M + H]+	C14H26N3O5+	Amino acids and Peptides	0.999	Small peptides	0.998	Tripeptides	0.755	Organic acids and derivatives	1	Carboxylic acids and derivatives	1	Amino acids, peptides, and analogues	0.999	Peptides	1	Oligopeptides	0.992	Organic compounds; Organoheterocyclic compounds; Lipids and lipid-like molecules; Amino acids, peptides, and analogues; Alpha amino acids and derivatives; Alcohols and polyols; Pyrrolidines; Organic acids and derivatives; Carboxylic acids and derivatives; Organonitrogen compounds; Primary alcohols; Organooxygen compounds; Fatty amides; Amino acids and derivatives; Peptides; Monoalkylamines; Hydro…	316.187	47	0.786	7.10962e+17	7.1096e+17	966
	6	C17H21N5O6	[M + K]+	C17H21KN5O6+	Carbohydrates	0.984	Nucleosides	0.985	Purine nucleosides	0.983	Nucleosides, nucleotides, and analogues	0.905	Purine nucleosides	0.868					Purine nucleosides	0.868	Organic compounds; Organoheterocyclic compounds; Carbohydrates and carbohydrate conjugates; Pyrimidines and pyrimidine derivatives; Imidazoles; Alcohols and polyols; Purines and purine derivatives; Organonitrogen compounds; Primary alcohols; Nucleosides, nucleotides, and analogues; Organooxygen compounds; Azoles; Purine nucleosides; Aminopyrimidines and derivatives; Diazines; Secondary alcohols; …	430.112	47	0.787	7.10962e+17	7.1096e+17	907
	2	C18H27NO11	[M - H2O + H]+	C18H26NO10+	Carbohydrates	0.309	Aminosugars and aminoglycosides	0.331	Cyanogenic glycosides	0.29	Organic oxygen compounds	1	Organooxygen compounds	1	Carbohydrates and carbohydrate conjugates	0.773	Monosaccharides	0.538	Monosaccharides	0.538	Organic compounds; Carbohydrates and carbohydrate conjugates; Alcohols and polyols; Ethers; Organic acids and derivatives; Carboxylic acids and derivatives; Organonitrogen compounds; Primary alcohols; Organooxygen compounds; Carboxylic acid amides; Carboxylic acid derivatives; Carboxylic acids; Monosaccharides; Acetals; Secondary alcohols; Secondary carboxylic acid amides; Carbonyl compounds; Oxa…	416.155	47	0.789	7.10962e+17	7.1096e+17	998
	1	C8H16ClNO2S	[M - H2O + H]+	C8H15ClNOS+	Amino acids and Peptides	0.632	Fatty Acids and Conjugates	0.208	Aminoacids	0.157	Organic acids and derivatives	0.813	Carboxylic acids and derivatives	0.639	Carboxylic acids	0.606			Carboxylic acids	0.606	Organic compounds; Organosulfur compounds; Organic acids and derivatives; Carboxylic acids and derivatives; Organohalogen compounds; Organonitrogen compounds; Organooxygen compounds; Alkyl chlorides; Carboxylic acids; Organochlorides; Carbonyl compounds; Alkyl halides; Sulfenyl compounds; Organic oxides; Hydrocarbon derivatives; Organopnictogen compounds; Organic oxygen compounds; Organic nitroge…	208.057	47	0.79	7.10962e+17	7.1096e+17	1000
	1	C11H17N3O6S2	[M + H]+	C11H18N3O6S2+	Amino acids and Peptides	0.915	Small peptides	0.991	Dipeptides	0.368	Organic acids and derivatives	1	Carboxylic acids and derivatives	1	Amino acids, peptides, and analogues	0.999	Peptides	0.979	Gamma-glutamyl peptides	0.692	Organic compounds; Organosulfur compounds; Lipids and lipid-like molecules; Amino acids, peptides, and analogues; Alpha amino acids and derivatives; Fatty acids and conjugates; Organic acids and derivatives; Carboxylic acids and derivatives; Organonitrogen compounds; Organooxygen compounds; Fatty amides; Dicarboxylic acids and derivatives; Amino acids and derivatives; Peptides; Monoalkylamines; C…	352.063	48	0.794	7.10962e+17	7.1096e+17	1006
	4	C17H12O8	[M - H2O + H]+	C17H11O7+	Polyketides	0.632	Flavonoids	0.306	Anthraquinones and anthrones	0.315	Organoheterocyclic compounds	0.899	Benzopyrans	0.719	1-benzopyrans	0.695	Chromones	0.698	Chromones	0.698	Organic compounds; Organoheterocyclic compounds; Pyrans; Ketones; Benzopyrans; Alcohols and polyols; Phenols; Chromones; Ethers; Phenylpropanoids and polyketides; Organic acids and derivatives; Organooxygen compounds; Pyranones and derivatives; Polyols; Benzenoids; 1-benzopyrans; Vinylogous acids; Organic oxides; Oxacyclic compounds; Heteroaromatic compounds; Hydrocarbon derivatives; Organic oxyg…	327.05	48	0.794	7.10962e+17	7.1096e+17	1014
	2	C5H6N2O2	[M + H]+	C5H7N2O2+	Alkaloids	0.266	Fatty amides	0.055	Primary amides	0.089	Organoheterocyclic compounds	0.983	Diazines	0.839	Pyrimidines and pyrimidine derivatives	0.889	Pyrimidones	0.92	Pyrimidones	0.92	Organic compounds; Organoheterocyclic compounds; Pyrimidines and pyrimidine derivatives; Lactams; Organic acids and derivatives; Organonitrogen compounds; Pyrimidones; Organooxygen compounds; Organic carbonic acids and derivatives; Ureas; Diazines; Hydropyrimidines; Vinylogous amides; Organic oxides; Azacyclic compounds; Heteroaromatic compounds; Hydrocarbon derivatives; Organopnictogen compounds…	127.05	48	0.795	7.10962e+17	7.1096e+17	1016
	1	C9H20N2O4	[M - H2O + H]+	C9H19N2O3+	Amino acids and Peptides	0.994	Small peptides	0.994	Dipeptides	0.858	Organic acids and derivatives	1	Carboxylic acids and derivatives	0.999	Amino acids, peptides, and analogues	0.989	Peptides	0.759	Dipeptides	0.515	Organic compounds; Lipids and lipid-like molecules; Amino acids, peptides, and analogues; Alpha amino acids and derivatives; Fatty acids and conjugates; Organic acids and derivatives; Carboxylic acids and derivatives; Organonitrogen compounds; Organooxygen compounds; Fatty amides; Branched fatty acids; Amino acids and derivatives; Peptides; Monoalkylamines; Carboxylic acid amides; Carboxylic acid…	203.139	48	0.797	7.10962e+17	7.1096e+17	940
	1	C10H20N2O6S2	[M - H2O + H]+	C10H19N2O5S2+	Amino acids and Peptides	0.856	Œ≤-lactams	0.295	Cephalosporins	0.18	Organic acids and derivatives	0.972	Carboxylic acids and derivatives	0.954	Amino acids, peptides, and analogues	0.737	Amino acids and derivatives	0.732	Alpha amino acids and derivatives	0.648	Organic compounds; Organosulfur compounds; Lipids and lipid-like molecules; Amino acids, peptides, and analogues; Alpha amino acids and derivatives; Alcohols and polyols; Fatty acids and conjugates; Organic acids and derivatives; Carboxylic acids and derivatives; Organonitrogen compounds; Organooxygen compounds; Amino acids and derivatives; Carboxylic acid amides; Carboxylic acid derivatives; Mon…	311.072	48	0.798	7.10962e+17	7.1096e+17	987
	2	C14H18N2O5	[M + H]+	C14H19N2O5+	Amino acids and Peptides	0.998	Small peptides	0.998	Dipeptides	0.99	Organic acids and derivatives	1	Carboxylic acids and derivatives	1	Amino acids, peptides, and analogues	0.999	Peptides	0.92	Dipeptides	0.518	Organic compounds; Lipids and lipid-like molecules; Amino acids, peptides, and analogues; Alpha amino acids and derivatives; Phenethylamines; Amphetamines and derivatives; Phenylpropanoids and polyketides; Organic acids and derivatives; Carboxylic acids and derivatives; Organonitrogen compounds; Organooxygen compounds; Fatty amides; Dicarboxylic acids and derivatives; Amino acids and derivatives;…	295.129	48	0.8	7.10962e+17	7.1096e+17	1024
	2	C10H15N3O7S	[M - H2O + H]+	C10H14N3O6S+	Amino acids and Peptides	0.961	Small peptides	0.952	Tripeptides	0.462	Organic acids and derivatives	0.995	Carboxylic acids and derivatives	0.976	Amino acids, peptides, and analogues	0.91	Peptides	0.706	Peptides	0.706	Organic compounds; Organosulfur compounds; Lipids and lipid-like molecules; Amino acids, peptides, and analogues; Alpha amino acids and derivatives; Fatty acids and conjugates; Organic acids and derivatives; Carboxylic acids and derivatives; Organonitrogen compounds; Organooxygen compounds; Amino acids and derivatives; Peptides; Monoalkylamines; Carboxylic acid amides; Carboxylic acid derivatives…	304.06	48	0.8	7.10962e+17	7.1096e+17	1020
	1	C7H10O3	[M - H2O + H]+	C7H9O2+	Fatty acids	0.992	Fatty Acids and Conjugates	0.671	Oxo fatty acids	0.736	Organic oxygen compounds	1	Organooxygen compounds	1	Carbonyl compounds	0.984	Ketones	0.719	Ketones	0.719	Organic compounds; Ketones; Organic acids and derivatives; Carboxylic acids and derivatives; Organooxygen compounds; Monocarboxylic acids and derivatives; Carboxylic acids; Carbonyl compounds; Organic oxides; Hydrocarbon derivatives; Organic oxygen compounds; Chemical entities	125.06	48	0.803	7.10962e+17	7.1096e+17	1047
	1	C5H7N5O2	[M - H2O + H]+	C5H6N5O+	Alkaloids	0.946	Pseudoalkaloids (transamidation)	0.836	Purine alkaloids	0.897	Organoheterocyclic compounds	0.999	Imidazopyrimidines	0.851	Purines and purine derivatives	0.629			Purines and purine derivatives	0.629	Organic compounds; Organoheterocyclic compounds; Pyrimidines and pyrimidine derivatives; Imidazoles; Purines and purine derivatives; Organic acids and derivatives; Organonitrogen compounds; Organooxygen compounds; Azoles; Aminopyrimidines and derivatives; Diazines; Imidazopyrimidines; Amines; Primary amines; Organic oxides; Azacyclic compounds; Heteroaromatic compounds; Hydrocarbon derivatives; O…	152.057	48	0.804	7.10962e+17	7.1096e+17	1060
	1	C6H10N2O7	[M - H2O + H]+	C6H9N2O6+	Carbohydrates	0.737	Aminosugars and aminoglycosides	0.331	Halogenated fatty acids	0.223	Organic 1,3-dipolar compounds	0.848	Allyl-type 1,3-dipolar organic compounds	0.81	Organic nitro compounds	0.817	C-nitro compounds	0.657	C-nitro compounds	0.657	Organic compounds; Alcohols and polyols; Organic acids and derivatives; Organonitrogen compounds; Organooxygen compounds; Organic nitro compounds; Organic oxoazanium compounds; Carbonyl compounds; Organic 1,3-dipolar compounds; Allyl-type 1,3-dipolar organic compounds; Propargyl-type 1,3-dipolar organic compounds; Organic oxides; C-nitro compounds; Hydrocarbon derivatives; Organopnictogen compoun…	205.045	48	0.804	7.10962e+17	7.1096e+17	1019
	1	C7H9NO3	[M - H2O + H]+	C7H8NO2+	Alkaloids	0.961	Nicotinic acid alkaloids	0.994	Pyridine alkaloids	0.994	Organoheterocyclic compounds	0.984	Pyridines and derivatives	0.969	Pyridinecarboxylic acids and derivatives	0.835	Pyridinecarboxylic acids	0.849	Pyridinecarboxylic acids	0.849	Organic compounds; Organoheterocyclic compounds; Pyridines and derivatives; Organic acids and derivatives; Carboxylic acids and derivatives; Organonitrogen compounds; Organooxygen compounds; Monocarboxylic acids and derivatives; Carboxylic acids; Pyridinecarboxylic acids and derivatives; Pyridinecarboxylic acids; Organic oxides; Azacyclic compounds; Heteroaromatic compounds; Hydrocarbon derivativ…	138.053	48	0.804	7.10962e+17	7.1096e+17	1105
	1	C10H16N2O4	[M + H3N + H]+	C10H20N3O4+	Amino acids and Peptides	0.998	Small peptides	0.999	Dipeptides	0.71	Organic acids and derivatives	1	Carboxylic acids and derivatives	1	Amino acids, peptides, and analogues	0.997	Amino acids and derivatives	0.997	N-acyl-alpha amino acids	0.88	Organic compounds; Lipids and lipid-like molecules; Amino acids, peptides, and analogues; Alpha amino acids and derivatives; Fatty acids and conjugates; Organic acids and derivatives; Carboxylic acids and derivatives; Organonitrogen compounds; Organooxygen compounds; Branched fatty acids; Amino acids and derivatives; Monoalkylamines; Carboxylic acid amides; Carboxylic acid derivatives; Monocarbox…	246.145	48	0.805	7.10962e+17	7.1096e+17	1039
	5	C32H24ClN3O4	[M - H2O + H]+	C32H23ClN3O3+	Alkaloids	0.853	Anthranilic acid alkaloids	0.46	Acridone alkaloids	0.125	Benzenoids	0.995	Benzene and substituted derivatives	0.75	Halobenzenes	0.785	Chlorobenzenes	0.621	Chlorobenzenes	0.621	Organic compounds; Organoheterocyclic compounds; Halobenzenes; Lactams; Organic acids and derivatives; Organohalogen compounds; Organonitrogen compounds; Organooxygen compounds; Aryl chlorides; Chlorobenzenes; Organochlorides; Benzene and substituted derivatives; Benzenoids; Aryl halides; Organic oxides; Azacyclic compounds; Oxacyclic compounds; Heteroaromatic compounds; Hydrocarbon derivatives; …	532.144	48	0.806	7.10962e+17	7.1096e+17	1038
	1	C16H23N3O9S	[M - H2O + H]+	C16H22N3O8S+	Amino acids and Peptides	0.923	Small peptides	0.967	Tripeptides	0.936	Organic acids and derivatives	0.999	Carboxylic acids and derivatives	0.999	Amino acids, peptides, and analogues	0.998	Peptides	0.994	Gamma-glutamyl peptides	0.98	Organic compounds; Organosulfur compounds; Lipids and lipid-like molecules; Amino acids, peptides, and analogues; Alpha amino acids and derivatives; Fatty acids and conjugates; Organic acids and derivatives; Carboxylic acids and derivatives; Organonitrogen compounds; Organooxygen compounds; Fatty amides; Dicarboxylic acids and derivatives; Amino acids and derivatives; Peptides; Monoalkylamines; C…	416.112	48	0.808	7.10962e+17	7.1096e+17	1032
	2	C11H23N3O3	[M + H]+	C11H24N3O3+	Amino acids and Peptides	0.999	Small peptides	0.999	Dipeptides	0.979	Organic acids and derivatives	1	Carboxylic acids and derivatives	1	Amino acids, peptides, and analogues	0.997	Peptides	0.979	Dipeptides	0.885	Organic compounds; Lipids and lipid-like molecules; Amino acids, peptides, and analogues; Alpha amino acids and derivatives; Fatty acids and conjugates; Organic acids and derivatives; Carboxylic acids and derivatives; Organonitrogen compounds; Organooxygen compounds; Fatty amides; Branched fatty acids; Amino acids and derivatives; Peptides; Monoalkylamines; Carboxylic acid amides; Carboxylic acid…	246.181	48	0.808	7.10962e+17	7.1096e+17	1071
	1	C13H25NO7	[M - H2O + H]+	C13H24NO6+	Fatty acids	1	Fatty esters	1	Fatty acyl carnitines	1	Lipids and lipid-like molecules	0.997	Fatty Acyls	0.997	Fatty acid esters	0.985	Acyl carnitines	0.992	Acyl carnitines	0.992	Organic compounds; Lipids and lipid-like molecules; Organic acids and derivatives; Carboxylic acids and derivatives; Organonitrogen compounds; Organooxygen compounds; Fatty acid esters; Dicarboxylic acids and derivatives; Quaternary ammonium salts; Carboxylic acid derivatives; Acyl carnitines; Carboxylic acid salts; Carboxylic acids; Carboxylic acid esters; Carbonyl compounds; Amines; Organic sal…	290.16	49	0.81	7.10962e+17	7.1096e+17	1042
	1	C13H24N2O3	[M - H2O + H]+	C13H23N2O2+	Amino acids and Peptides	0.508	Small peptides	0.648	Dipeptides	0.571	Organic acids and derivatives	0.994	Carboxylic acids and derivatives	0.991	Amino acids, peptides, and analogues	0.979	Amino acids and derivatives	0.978	Alpha amino acid amides	0.781	Organic compounds; Amino acids, peptides, and analogues; Alpha amino acids and derivatives; Organic acids and derivatives; Carboxylic acids and derivatives; Organonitrogen compounds; Organooxygen compounds; Amino acids and derivatives; Carboxylic acid amides; Carboxylic acid derivatives; Monocarboxylic acids and derivatives; Secondary carboxylic acid amides; Carbonyl compounds; Dialkylamines; Alp…	239.175	49	0.811	7.10962e+17	7.1096e+17	1052
	2	C12H22F2N4O3	[M - H2O + H]+	C12H21F2N4O2+	Amino acids and Peptides	0.964	Small peptides	0.987	Tripeptides	0.5	Organic acids and derivatives	0.977	Carboxylic acids and derivatives	0.961	Amino acids, peptides, and analogues	0.922	Amino acids and derivatives	0.919	Alpha amino acid amides	0.555	Organic compounds; Lipids and lipid-like molecules; Amino acids, peptides, and analogues; Alpha amino acids and derivatives; Organic acids and derivatives; Carboxylic acids and derivatives; Organohalogen compounds; Organonitrogen compounds; Organooxygen compounds; Amino acids and derivatives; Monoalkylamines; Carboxylic acid amides; Alkyl fluorides; Carboxylic acid derivatives; Monocarboxylic aci…	291.163	49	0.811	7.10962e+17	7.1096e+17	1053
	1	C7H9NO3	[M - H2O + H]+	C7H8NO2+	Alkaloids	0.951	Nicotinic acid alkaloids	0.992	Pyridine alkaloids	0.992	Organoheterocyclic compounds	0.981	Pyridines and derivatives	0.955	Pyridinecarboxylic acids and derivatives	0.661	Pyridinecarboxylic acids	0.706	Pyridinecarboxylic acids	0.706	Organic compounds; Organoheterocyclic compounds; Pyridines and derivatives; Organic acids and derivatives; Carboxylic acids and derivatives; Organonitrogen compounds; Organooxygen compounds; Monocarboxylic acids and derivatives; Carboxylic acids; Pyridinecarboxylic acids and derivatives; Pyridinecarboxylic acids; Organic oxides; Azacyclic compounds; Heteroaromatic compounds; Hydrocarbon derivativ…	138.057	49	0.811	7.10962e+17	7.1096e+17	1129
	3	C20H25N10O9P	[M + H]+	C20H26N10O9P+	Carbohydrates	0.997	Nucleosides	0.997	Purine nucleotides	0.802	Nucleosides, nucleotides, and analogues	0.968	Purine nucleotides	0.649	Purine ribonucleotides	0.478	Purine ribonucleoside monophosphates	0.584	Purine ribonucleoside monophosphates	0.584	Organic compounds; Organoheterocyclic compounds; Carbohydrates and carbohydrate conjugates; Amino acids, peptides, and analogues; Alpha amino acids and derivatives; Pyrimidines and pyrimidine derivatives; Imidazoles; Alcohols and polyols; Purines and purine derivatives; Organic acids and derivatives; Carboxylic acids and derivatives; Organonitrogen compounds; Nucleosides, nucleotides, and analogu…	581.162	49	0.812	7.10962e+17	7.1096e+17	1064
	2	C9H17NO2S	[M + H]+	C9H18NO2S+	Fatty acids	0.986	Fatty esters	0.779	Fatty acyl carnitines	0.16	Lipids and lipid-like molecules	0.819	Fatty Acyls	0.888	Fatty acids and conjugates	0.585			Fatty acids and conjugates	0.585	Organic compounds; Organosulfur compounds; Lipids and lipid-like molecules; Fatty acids and conjugates; Organic acids and derivatives; Carboxylic acids and derivatives; Organonitrogen compounds; Organooxygen compounds; Quaternary ammonium salts; Monocarboxylic acids and derivatives; Carboxylic acids; Carbonyl compounds; Amines; Sulfenyl compounds; Organic cations; Organic salts; Fatty Acyls; Orga…	204.105	49	0.815	7.10962e+17	7.1096e+17	1055
	1	C17H23NO7	[M + Na]+	C17H23NNaO7+	Alkaloids	0.971	Ornithine alkaloids	0.155	Tropane alkaloids	0.14	Benzenoids	0.837	Benzene and substituted derivatives	0.836	Benzoic acids and derivatives	0.799	Benzoic acid esters	0.562	Benzoic acid esters	0.562	Organic compounds; Alcohols and polyols; Benzoic acids and derivatives; Organic acids and derivatives; Carboxylic acids and derivatives; Organonitrogen compounds; Benzoyl derivatives; Organooxygen compounds; Dicarboxylic acids and derivatives; Carboxylic acid derivatives; Carboxylic acid esters; Benzoic acid esters; Carbonyl compounds; Benzene and substituted derivatives; Benzenoids; Amines; Orga…	376.137	49	0.818	7.10962e+17	7.1096e+17	1068
	1	C11H15N5O3	[M - H2O + H]+	C11H14N5O2+	Alkaloids	0.564	Pseudoalkaloids (transamidation)	0.863	Purine alkaloids	0.847	Organoheterocyclic compounds	0.997	Imidazopyrimidines	0.943	Purines and purine derivatives	0.95	Xanthines	0.667	Xanthines	0.667	Organic compounds; Organoheterocyclic compounds; Pyrimidines and pyrimidine derivatives; Imidazoles; Lactams; Purines and purine derivatives; Xanthines; Organic acids and derivatives; Organonitrogen compounds; Pyrimidones; Organooxygen compounds; Azoles; Purinones; Aminopyrimidines and derivatives; Diazines; 6-oxopurines; Imidazopyrimidines; Substituted imidazoles; N-substituted imidazoles; Amine…	248.114	49	0.82	7.10962e+17	7.1096e+17	1077
	2	C18H25NO10	[M - H2O + H]+	C18H24NO9+	Shikimates and Phenylpropanoids	0.366	Coumarins	0.205	Cyanogenic glycosides	0.066	Benzenoids	0.893	Benzene and substituted derivatives	0.612					Benzene and substituted derivatives	0.612	Organic compounds; Organoheterocyclic compounds; Carbohydrates and carbohydrate conjugates; Alcohols and polyols; Organic acids and derivatives; Carboxylic acids and derivatives; Organonitrogen compounds; Primary alcohols; Organooxygen compounds; Carboxylic acid amides; Carboxylic acid derivatives; Secondary alcohols; Secondary carboxylic acid amides; Tertiary alcohols; Carbonyl compounds; Benzen…	398.142	49	0.82	7.10962e+17	7.1096e+17	994
	2	C11H15N5O5	[M + H]+	C11H16N5O5+	Carbohydrates	0.997	Nucleosides	0.992	Purine nucleosides	0.993	Nucleosides, nucleotides, and analogues	0.983	Purine nucleosides	0.955					Purine nucleosides	0.955	Organic compounds; Organoheterocyclic compounds; Carbohydrates and carbohydrate conjugates; Pyrimidines and pyrimidine derivatives; Imidazoles; Alcohols and polyols; Purines and purine derivatives; Organonitrogen compounds; Primary alcohols; Nucleosides, nucleotides, and analogues; Organooxygen compounds; Azoles; Purine nucleosides; Aminopyrimidines and derivatives; Diazines; Pentoses; Monosaccha…	298.115	49	0.823	7.10962e+17	7.1096e+17	1081
	1	C10H16N5O7P	[M - H2O + H]+	C10H15N5O6P+	Carbohydrates	0.999	Nucleosides	0.999	Purine nucleotides	0.998	Nucleosides, nucleotides, and analogues	0.886	Purine nucleotides	0.853	Purine deoxyribonucleotides	0.963	Purine deoxyribonucleoside monophosphates	0.627	Purine 2'-deoxyribonucleoside monophosphates	0.626	Organic compounds; Organoheterocyclic compounds; Pyrimidines and pyrimidine derivatives; Imidazoles; Alcohols and polyols; Purines and purine derivatives; Organic acids and derivatives; Organonitrogen compounds; Nucleosides, nucleotides, and analogues; Organooxygen compounds; Organic phosphoric acids and derivatives; Phosphate esters; Azoles; Aminopyrimidines and derivatives; Diazines; Purine nuc…	332.076	50	0.827	7.10962e+17	7.1096e+17	1088
	2	C19H37N5O6	[M + H]+	C19H38N5O6+	Amino acids and Peptides	1	Small peptides	0.971	Tripeptides	0.997	Organic acids and derivatives	1	Carboxylic acids and derivatives	1	Amino acids, peptides, and analogues	0.998	Peptides	0.999	Oligopeptides	0.993	Organic compounds; Lipids and lipid-like molecules; Amino acids, peptides, and analogues; Alpha amino acids and derivatives; Fatty acids and conjugates; Organic acids and derivatives; Carboxylic acids and derivatives; Organonitrogen compounds; Organooxygen compounds; Fatty amides; Branched fatty acids; Hydroxy fatty acids; Amino acids and derivatives; Peptides; Monoalkylamines; Carboxylic acid am…	432.282	50	0.827	7.10962e+17	7.1096e+17	1079
	1	C10H20N2O6	[M - H2O + H]+	C10H19N2O5+	Amino acids and Peptides	1	Small peptides	1	Dipeptides	0.997	Organic acids and derivatives	1	Carboxylic acids and derivatives	1	Amino acids, peptides, and analogues	1	Peptides	0.99	Dipeptides	0.919	Organic compounds; Lipids and lipid-like molecules; Amino acids, peptides, and analogues; Alpha amino acids and derivatives; Fatty acids and conjugates; Organic acids and derivatives; Carboxylic acids and derivatives; Organonitrogen compounds; Organooxygen compounds; Fatty amides; Branched fatty acids; Dicarboxylic acids and derivatives; Amino acids and derivatives; Peptides; Monoalkylamines; Car…	247.129	50	0.827	7.10962e+17	7.1096e+17	1065
	2	C11H21N3O4	[M + H]+	C11H22N3O4+	Amino acids and Peptides	1	Small peptides	1	Dipeptides	0.999	Organic acids and derivatives	1	Carboxylic acids and derivatives	1	Amino acids, peptides, and analogues	1	Peptides	0.999	Dipeptides	0.98	Organic compounds; Lipids and lipid-like molecules; Amino acids, peptides, and analogues; Alpha amino acids and derivatives; Fatty acids and conjugates; Organic acids and derivatives; Carboxylic acids and derivatives; Organonitrogen compounds; Organooxygen compounds; Fatty amides; Branched fatty acids; Amino acids and derivatives; Peptides; Monoalkylamines; Carboxylic acid amides; Carboxylic acid…	260.16	50	0.828	7.10962e+17	7.1096e+17	1104
	1	C9H18N2O3S	[M - H2O + H]+	C9H17N2O2S+	Amino acids and Peptides	0.974	Small peptides	0.98	Dipeptides	0.967	Organic acids and derivatives	0.999	Carboxylic acids and derivatives	0.999	Amino acids, peptides, and analogues	0.981	Peptides	0.84	Dipeptides	0.752	Organic compounds; Organosulfur compounds; Lipids and lipid-like molecules; Amino acids, peptides, and analogues; Alpha amino acids and derivatives; Fatty acids and conjugates; Organic acids and derivatives; Carboxylic acids and derivatives; Organonitrogen compounds; Organooxygen compounds; Amino acids and derivatives; Peptides; Monoalkylamines; Carboxylic acid amides; Carboxylic acid derivatives…	217.101	50	0.83	7.10962e+17	7.1096e+17	1095
	1	C2H7ClN2O4	[M - H2O + H]+	C2H6ClN2O3+	Fatty acids	0.489	Fatty Acids and Conjugates	0.287	Halogenated fatty acids	0.809	Organohalogen compounds	0.934	Alkyl halides	0.966	Alkyl chlorides	0.932			Alkyl chlorides	0.932	Organic compounds; Organic acids and derivatives; Organohalogen compounds; Organonitrogen compounds; Organooxygen compounds; Alkyl chlorides; Organochlorides; Carbonyl compounds; Alkyl halides; Organic oxides; Hydrocarbon derivatives; Organopnictogen compounds; Organic oxygen compounds; Organic nitrogen compounds; Chemical entities	141.006	50	0.839	7.10962e+17	7.1096e+17	1200
	1	C8H19NO5	[M - H2O + H]+	C8H18NO4+	Fatty acids	0.614	Small peptides	0.164	Aminoacids	0.246	Organic nitrogen compounds	0.999	Organonitrogen compounds	0.999	Amines	0.976	Alkanolamines	0.866	1,2-aminoalcohols	0.829	Organic compounds; Alcohols and polyols; Organonitrogen compounds; Primary alcohols; Organooxygen compounds; 1,2-aminoalcohols; Dialkylamines; Amines; Alkanolamines; Hydrocarbon derivatives; Organopnictogen compounds; Organic oxygen compounds; Organic nitrogen compounds; Chemical entities	192.123	50	0.839	7.10962e+17	7.1096e+17	1259
	1	C16H32N4O8	[M - H2O + H]+	C16H31N4O7+	Amino acids and Peptides	0.288	Aminosugars and aminoglycosides	0.274	Polyamines	0.414	Organic acids and derivatives	0.997	Carboxylic acids and derivatives	0.992	Amino acids, peptides, and analogues	0.82	Amino acids and derivatives	0.812	Alpha amino acids and derivatives	0.59	Organic compounds; Lipids and lipid-like molecules; Amino acids, peptides, and analogues; Alpha amino acids and derivatives; Alcohols and polyols; Fatty acids and conjugates; Organic acids and derivatives; Carboxylic acids and derivatives; Organonitrogen compounds; Organooxygen compounds; Fatty amides; Branched fatty acids; Hydroxy fatty acids; Amino acids and derivatives; Hydroxamic acids; Monoa…	391.219	50	0.84	7.10962e+17	7.1096e+17	1128
	1	C6H11F3O2	[M - H2O + H]+	C6H10F3O+	Fatty acids	0.933	Fatty acyls	0.529	Halogenated fatty acids	0.83	Organohalogen compounds	0.999	Alkyl halides	0.995	Alkyl fluorides	0.989			Alkyl fluorides	0.989	Organic compounds; Organohalogen compounds; Organooxygen compounds; Alkyl fluorides; Organofluorides; Alkyl halides; Hydrocarbon derivatives; Organic oxygen compounds; Chemical entities	155.068	50	0.841	7.10962e+17	7.1096e+17	1119
	2	C11H12N2O4	[M + H]+	C11H13N2O4+	Amino acids and Peptides	0.991	Small peptides	0.995	Aminoacids	0.997	Organic acids and derivatives	1	Carboxylic acids and derivatives	1	Amino acids, peptides, and analogues	0.999	Amino acids and derivatives	0.999	Alpha amino acids	0.96	Organic compounds; Amino acids, peptides, and analogues; Alpha amino acids and derivatives; Ketones; Organic acids and derivatives; Carboxylic acids and derivatives; Organonitrogen compounds; Beta-amino ketones; Aniline and substituted anilines; Benzoyl derivatives; Organooxygen compounds; Amino acids and derivatives; Butyrophenones; Keto acids and derivatives; Monoalkylamines; Gamma-keto acids a…	237.087	51	0.842	7.10962e+17	7.1096e+17	1125
	1	C9H18N2O4S	[M - H2O + H]+	C9H17N2O3S+	Amino acids and Peptides	1	Small peptides	1	Dipeptides	0.997	Organic acids and derivatives	1	Carboxylic acids and derivatives	1	Amino acids, peptides, and analogues	1	Peptides	0.999	Dipeptides	0.976	Organic compounds; Organosulfur compounds; Lipids and lipid-like molecules; Amino acids, peptides, and analogues; Alpha amino acids and derivatives; Alcohols and polyols; Fatty acids and conjugates; Organic acids and derivatives; Carboxylic acids and derivatives; Short-chain hydroxy acids and derivatives; Organonitrogen compounds; Organooxygen compounds; Fatty amides; Branched fatty acids; Hydrox…	233.095	51	0.845	7.10962e+17	7.1096e+17	1131
	1	CH5NO6	[M - H2O + H]+	CH4NO5+	Fatty acids	0.925	Fatty Acids and Conjugates	0.655	Halogenated fatty acids	0.621	Organic acids and derivatives	0.859	Carboxylic acids and derivatives	0.601	Carboxylic acids	0.603			Carboxylic acids	0.603	Organic compounds; Organic acids and derivatives; Carboxylic acids and derivatives; Organonitrogen compounds; Organooxygen compounds; Carboxylic acids; Carbonyl compounds; Organic oxides; Hydrocarbon derivatives; Organopnictogen compounds; Organic oxygen compounds; Organic nitrogen compounds; Chemical entities	110.009	51	0.845	7.10962e+17	7.1096e+17	1236
	1	C17H23NO7	[M + H]+	C17H24NO7+	Amino acids and Peptides	0.24	Cyclic polyketides	0.154	Anthranillic acid derivatives	0.096	Benzenoids	0.81	Benzene and substituted derivatives	0.816	Benzoic acids and derivatives	0.683	Acylaminobenzoic acid and derivatives	0.66	Acylaminobenzoic acid and derivatives	0.66	Organic compounds; Lipids and lipid-like molecules; Alcohols and polyols; Benzoic acids and derivatives; Organic acids and derivatives; Carboxylic acids and derivatives; Organonitrogen compounds; Anilides; Benzoyl derivatives; Organooxygen compounds; Dicarboxylic acids and derivatives; Carboxylic acid amides; Carboxylic acid derivatives; Carboxylic acid esters; Secondary alcohols; Secondary carbo…	354.154	51	0.845	7.10962e+17	7.1096e+17	1112
	1	C9H20N2O4	[M - H2O + H]+	C9H19N2O3+	Amino acids and Peptides	0.993	Small peptides	0.996	Dipeptides	0.815	Organic acids and derivatives	1	Carboxylic acids and derivatives	0.999	Amino acids, peptides, and analogues	0.995	Peptides	0.747	Peptides	0.747	Organic compounds; Lipids and lipid-like molecules; Amino acids, peptides, and analogues; Alpha amino acids and derivatives; Fatty acids and conjugates; Organic acids and derivatives; Carboxylic acids and derivatives; Organonitrogen compounds; Organooxygen compounds; Fatty amides; Branched fatty acids; Amino acids and derivatives; Peptides; Monoalkylamines; Carboxylic acid amides; Carboxylic acid…	203.139	51	0.849	7.10962e+17	7.1096e+17	1147
	1	C6H15NO3	[M - H2O + H]+	C6H14NO2+	Amino acids and Peptides	0.999	Small peptides	0.999	Aminoacids	0.999	Organic acids and derivatives	1	Carboxylic acids and derivatives	1	Amino acids, peptides, and analogues	0.999	Amino acids and derivatives	0.999	Alpha amino acids	0.929	Organic compounds; Lipids and lipid-like molecules; Amino acids, peptides, and analogues; Alpha amino acids and derivatives; Alcohols and polyols; Fatty acids and conjugates; Organic acids and derivatives; Carboxylic acids and derivatives; Organonitrogen compounds; Organooxygen compounds; Branched fatty acids; Amino acids and derivatives; Monoalkylamines; Monocarboxylic acids and derivatives; Car…	132.102	51	0.853	7.10962e+17	7.1096e+17	1150
	1	C9H19FN4O2	[M - H2O + H]+	C9H18FN4O+	Amino acids and Peptides	0.531	Small peptides	0.664	Aminoacids	0.307	Organohalogen compounds	0.984	Aryl halides	0.455	Aryl fluorides	0.704			Aryl fluorides	0.704	Organic compounds; Organohalogen compounds; Organonitrogen compounds; Organooxygen compounds; Aryl fluorides; Organofluorides; Carbonyl compounds; Amines; Organic oxides; Hydrocarbon derivatives; Organopnictogen compounds; Organic oxygen compounds; Organic nitrogen compounds; Chemical entities	217.146	51	0.853	7.10962e+17	7.1096e+17	1067
	2	C3H6N3O2P	[M - H2O + H]+	C3H5N3OP+	Amino acids and Peptides	0.619	Small peptides	0.768	Aminoacids	0.854	Organoheterocyclic compounds	0.44	Azacyclic compounds	0.528					Azacyclic compounds	0.528	Organic compounds; Organic acids and derivatives; Organonitrogen compounds; Organophosphorus compounds; Organic oxides; Azacyclic compounds; Hydrocarbon derivatives; Organopnictogen compounds; Organic oxygen compounds; Organic nitrogen compounds; Chemical entities	130.017	51	0.854	7.10962e+17	7.1096e+17	1237
	1	C7H14N2O	[M + CH2O2 + H]+	C8H17N2O3+	Alkaloids	0.661	Small peptides	0.597	Dipeptides	0.275	Organic acids and derivatives	0.998	Carboxylic acids and derivatives	0.997	Amino acids, peptides, and analogues	0.992	Amino acids and derivatives	0.992	Alpha amino acid amides	0.904	Organic compounds; Organoheterocyclic compounds; Amino acids, peptides, and analogues; Alpha amino acids and derivatives; Organic acids and derivatives; Carboxylic acids and derivatives; Organonitrogen compounds; Organooxygen compounds; Amino acids and derivatives; Monoalkylamines; Carboxylic acid amides; Carboxylic acid derivatives; Tertiary carboxylic acid amides; Carbonyl compounds; Alpha amin…	189.123	51	0.855	7.10962e+17	7.1096e+17	1162
	1	C11H20N2O5	[M - H2O + H]+	C11H19N2O4+	Amino acids and Peptides	0.973	Small peptides	0.99	Dipeptides	0.951	Organic acids and derivatives	1	Carboxylic acids and derivatives	1	Amino acids, peptides, and analogues	0.976	Amino acids and derivatives	0.975	N-acyl-alpha amino acids	0.751	Organic compounds; Lipids and lipid-like molecules; Amino acids, peptides, and analogues; Alpha amino acids and derivatives; Fatty acids and conjugates; Organic acids and derivatives; Carboxylic acids and derivatives; Organonitrogen compounds; Organooxygen compounds; Fatty amides; Branched fatty acids; Amino acids and derivatives; Carboxylic acid amides; Carboxylic acid derivatives; N-acyl amines…	243.134	51	0.856	7.10962e+17	7.1096e+17	1066
	1	C6H12N3O3	[M - H2O + H]+	C6H11N3O2+	Amino acids and Peptides	0.987	Small peptides	0.989	Aminoacids	0.978	Organic acids and derivatives	0.982	Carboxylic acids and derivatives	0.966	Amino acids, peptides, and analogues	0.765	Amino acids and derivatives	0.763	Alpha amino acids and derivatives	0.639	Organic compounds; Lipids and lipid-like molecules; Amino acids, peptides, and analogues; Alpha amino acids and derivatives; Fatty acids and conjugates; Organic acids and derivatives; Carboxylic acids and derivatives; Organonitrogen compounds; Organooxygen compounds; Amino acids and derivatives; Monoalkylamines; Monocarboxylic acids and derivatives; Carboxylic acids; Carbonyl compounds; Amines; P…	157.083	51	0.857	7.10962e+17	7.1096e+17	1164
	1	C13H16O9	[M + Na]+	C13H16NaO9+	Polyketides	0.386	Phenolic acids (C6-C1)	0.247	Iridoids monoterpenoids	0.132	Organic oxygen compounds	1	Organooxygen compounds	1	Carbohydrates and carbohydrate conjugates	0.464	Monosaccharides	0.505	Monosaccharides	0.505	Organic compounds; Organoheterocyclic compounds; Alcohols and polyols; Ethers; Organic acids and derivatives; Carboxylic acids and derivatives; Organooxygen compounds; Carboxylic acid derivatives; Carboxylic acid esters; Monosaccharides; Secondary alcohols; Carbonyl compounds; Oxanes; Polyols; Organic oxides; Oxacyclic compounds; Hydrocarbon derivatives; Organic oxygen compounds; Chemical entities	339.069	52	0.861	7.10962e+17	7.1096e+17	1155
	1	C6H12N6O5	[M - H2O + H]+	C6H11N6O4+	Amino acids and Peptides	0.322	Small peptides	0.424	Aminoacids	0.184	Organic 1,3-dipolar compounds	0.638	Allyl-type 1,3-dipolar organic compounds	0.637	Organic nitro compounds	0.677			Organic nitro compounds	0.677	Organic compounds; Organic acids and derivatives; Organonitrogen compounds; Organooxygen compounds; Organic nitro compounds; Carbonyl compounds; Amines; Organic 1,3-dipolar compounds; Allyl-type 1,3-dipolar organic compounds; Organic oxides; Hydrocarbon derivatives; Organopnictogen compounds; Organic oxygen compounds; Organic nitrogen compounds; Chemical entities	231.084	52	0.865	7.10962e+17	7.1096e+17	968
	1	C6H14O4	[M - H2O + H]+	C6H13O3+	Fatty acids	0.978	Fatty acyls	0.965	Fatty alcohols	0.98	Organic oxygen compounds	1	Organooxygen compounds	0.999	Ethers	0.702	Dialkyl ethers	0.729	Dialkyl ethers	0.729	Organic compounds; Alcohols and polyols; Ethers; Primary alcohols; Organooxygen compounds; Dialkyl ethers; Hydrocarbon derivatives; Organic oxygen compounds; Chemical entities	133.086	52	0.865	7.10962e+17	7.1096e+17	1215
	1	C8H18O5	[M + H]+	C8H19O5+	Fatty acids	0.799	Fatty acyls	0.527	Fatty alcohols	0.468	Organic oxygen compounds	1	Organooxygen compounds	1	Ethers	0.99	Dialkyl ethers	0.991	Polyethylene glycols	0.98	Organic compounds; Alcohols and polyols; Ethers; Primary alcohols; Organooxygen compounds; Dialkyl ethers; Polyethylene glycols; Hydrocarbon derivatives; Organic oxygen compounds; Chemical entities	195.123	52	0.866	7.10962e+17	7.1096e+17	1189
	1	C6H14N6O4	[M - H2O + H]+	C6H13N6O3+	Alkaloids	0.312	Small peptides	0.402	Imidazole alkaloids	0.114	Organic 1,3-dipolar compounds	0.759	Allyl-type 1,3-dipolar organic compounds	0.639	Organic nitro compounds	0.704	Nitramines	0.642	Nitramines	0.642	Organic compounds; Organic acids and derivatives; Organonitrogen compounds; Organooxygen compounds; Guanidines; Organic nitro compounds; Carbonyl compounds; Amines; Nitramines; Carboximidamides; Organic 1,3-dipolar compounds; Allyl-type 1,3-dipolar organic compounds; Propargyl-type 1,3-dipolar organic compounds; Organic oxides; Hydrocarbon derivatives; Organopnictogen compounds; Organic oxygen co…	217.105	52	0.866	7.10962e+17	7.1096e+17	1190
	1	C9H21N	[M + H]+	C9H22N+	Fatty acids	0.764	Fatty acyls	0.814	Acetate-derived alkaloids	0.452	Organic nitrogen compounds	1	Organonitrogen compounds	0.999	Amines	0.943	Tertiary amines	0.469	Trialkylamines	0.505	Organic compounds; Organonitrogen compounds; Trialkylamines; Amines; Hydrocarbon derivatives; Organopnictogen compounds; Organic nitrogen compounds; Chemical entities	144.175	52	0.873	7.10962e+17	7.1096e+17	1209
	1	C14H22N2O5	[M - H2O + H]+	C14H21N2O4+	Amino acids and Peptides	1	Small peptides	1	Dipeptides	0.939	Organic acids and derivatives	1	Carboxylic acids and derivatives	1	Amino acids, peptides, and analogues	1	Peptides	1	Oligopeptides	0.869	Organic compounds; Lipids and lipid-like molecules; Amino acids, peptides, and analogues; Alpha amino acids and derivatives; Phenols; Phenethylamines; Amphetamines and derivatives; Phenylpropanoids and polyketides; Organic acids and derivatives; Carboxylic acids and derivatives; Organonitrogen compounds; Organooxygen compounds; Fatty amides; Amino acids and derivatives; Peptides; Monoalkylamines;…	281.15	52	0.874	7.10962e+17	7.1096e+17	1216
	1	C5H7N5O	[M - H2O + H]+	C5H6N5+	Alkaloids	0.895	Pseudoalkaloids (transamidation)	0.927	Purine alkaloids	0.945	Organoheterocyclic compounds	0.999	Imidazopyrimidines	0.971	Purines and purine derivatives	0.968	6-aminopurines	0.954	6-aminopurines	0.954	Organic compounds; Organoheterocyclic compounds; Pyrimidines and pyrimidine derivatives; Imidazoles; Alcohols and polyols; Purines and purine derivatives; Organonitrogen compounds; Primary alcohols; Organooxygen compounds; Azoles; Aminopyrimidines and derivatives; Diazines; Imidazopyrimidines; Amines; Primary amines; 6-aminopurines; Imidolactams; Azacyclic compounds; Heteroaromatic compounds; Hyd…	136.062	53	0.876	7.10962e+17	7.1096e+17	1275
	1	C5H13NO2	[M - H2O + H]+	C5H12NO+	Fatty acids	0.637	Aminosugars and aminoglycosides	0.04	Sphingoid bases	0.272	Organic nitrogen compounds	1	Organonitrogen compounds	1	Amines	0.994	Alkanolamines	0.892	1,2-aminoalcohols	0.75	Organic compounds; Alcohols and polyols; Organonitrogen compounds; Primary alcohols; Organooxygen compounds; 1,2-aminoalcohols; Dialkylamines; Amines; Secondary amines; Alkanolamines; Hydrocarbon derivatives; Organopnictogen compounds; Organic oxygen compounds; Organic nitrogen compounds; Chemical entities	102.091	53	0.881	7.10962e+17	7.1096e+17	1213
	2	C10H20N2O4	[M + H]+	C10H21N2O4+	Amino acids and Peptides	1	Small peptides	1	Dipeptides	0.983	Organic acids and derivatives	1	Carboxylic acids and derivatives	1	Amino acids, peptides, and analogues	1	Peptides	0.996	Dipeptides	0.955	Organic compounds; Lipids and lipid-like molecules; Amino acids, peptides, and analogues; Alpha amino acids and derivatives; Alcohols and polyols; Fatty acids and conjugates; Organic acids and derivatives; Carboxylic acids and derivatives; Short-chain hydroxy acids and derivatives; Organonitrogen compounds; Organooxygen compounds; Fatty amides; Branched fatty acids; Hydroxy fatty acids; Amino aci…	233.15	53	0.882	7.10962e+17	7.1096e+17	1268
	2	C16H17N3O6S	[M + H]+	C16H18N3O6S+	Amino acids and Peptides	0.999	Œ≤-lactams	1	Cephalosporins	0.984	Organoheterocyclic compounds	0.989	Lactams	0.997	Beta lactams	1	Cephems	0.997	Cephalosporin 3'-esters	0.546	Organic compounds; Organoheterocyclic compounds; Organosulfur compounds; Amino acids, peptides, and analogues; Alpha amino acids and derivatives; Thiazines; Azetidines; Lactams; Beta lactams; Cephems; Cephalosporins; Organic acids and derivatives; Carboxylic acids and derivatives; Organonitrogen compounds; Organooxygen compounds; Dicarboxylic acids and derivatives; Amino acids and derivatives; Mo…	380.091	53	0.882	7.10962e+17	7.1096e+17	1252
	1	C6H12N8O4	[M + Na]+	C6H12N8NaO4+	Carbohydrates	1	Nucleosides	0.999	Purine nucleosides	0.998	Nucleosides, nucleotides, and analogues	0.896	Purine nucleosides	0.752					Purine nucleosides	0.752	Organic compounds; Organoheterocyclic compounds; Carbohydrates and carbohydrate conjugates; Pyrimidines and pyrimidine derivatives; Imidazoles; Alcohols and polyols; Purines and purine derivatives; Organonitrogen compounds; Primary alcohols; Nucleosides, nucleotides, and analogues; Organooxygen compounds; Azoles; Purine nucleosides; Aminopyrimidines and derivatives; Diazines; Monosaccharides; Sec…	283.087	53	0.884	7.10962e+17	7.1096e+17	1238
	1	C5H9NO	[M + H]+	C5H10NO+	Alkaloids	0.877	Lysine alkaloids	0.545	Piperidine alkaloids	0.379	Organoheterocyclic compounds	0.808	Lactams	0.637					Lactams	0.637	Organic compounds; Organoheterocyclic compounds; Lactams; Organonitrogen compounds; Organooxygen compounds; Carboxylic acid amides; Carbonyl compounds; Organic oxides; Azacyclic compounds; Hydrocarbon derivatives; Organopnictogen compounds; Organic oxygen compounds; Organic nitrogen compounds; Chemical entities	100.076	54	0.898	7.10962e+17	7.1096e+17	1282
	1	C10H18N2O5	[M + H]+	C10H19N2O5+	Amino acids and Peptides	1	Small peptides	1	Dipeptides	0.998	Organic acids and derivatives	1	Carboxylic acids and derivatives	1	Amino acids, peptides, and analogues	1	Peptides	0.994	Dipeptides	0.941	Organic compounds; Lipids and lipid-like molecules; Amino acids, peptides, and analogues; Alpha amino acids and derivatives; Fatty acids and conjugates; Organic acids and derivatives; Carboxylic acids and derivatives; Organonitrogen compounds; Organooxygen compounds; Fatty amides; Branched fatty acids; Dicarboxylic acids and derivatives; Amino acids and derivatives; Peptides; Monoalkylamines; Car…	247.129	54	0.898	7.10962e+17	7.1096e+17	1290
	1	C7H11N5O2	[M - H2O + H]+	C7H10N5O+	Alkaloids	0.577	Pseudoalkaloids (transamidation)	0.269	Purine alkaloids	0.336	Organoheterocyclic compounds	0.981	Heteroaromatic compounds	0.984					Heteroaromatic compounds	0.984	Organic compounds; Organoheterocyclic compounds; Organic acids and derivatives; Organonitrogen compounds; Organooxygen compounds; Amines; Primary amines; Organic oxides; Azacyclic compounds; Heteroaromatic compounds; Hydrocarbon derivatives; Organopnictogen compounds; Organic oxygen compounds; Organic nitrogen compounds; Chemical entities	180.088	54	0.902	7.10962e+17	7.1096e+17	1403
	1	C11H15N3O5S	[M + H]+	C11H16N3O5S+	Amino acids and Peptides	0.749	Small peptides	0.435	Imidazole alkaloids	0.184	Organoheterocyclic compounds	0.908	Heteroaromatic compounds	0.835					Heteroaromatic compounds	0.835	Organic compounds; Organoheterocyclic compounds; Organosulfur compounds; Organic acids and derivatives; Carboxylic acids and derivatives; Organonitrogen compounds; Organooxygen compounds; Monocarboxylic acids and derivatives; Carboxylic acids; Carbonyl compounds; Organic oxides; Azacyclic compounds; Heteroaromatic compounds; Hydrocarbon derivatives; Organopnictogen compounds; Organic oxygen compo…	302.081	54	0.902	7.10962e+17	7.1096e+17	1310
	1	C11H20N2O5	[M + H]+	C11H21N2O5+	Amino acids and Peptides	1	Small peptides	1	Dipeptides	0.993	Organic acids and derivatives	1	Carboxylic acids and derivatives	1	Amino acids, peptides, and analogues	1	Peptides	0.984	Dipeptides	0.889	Organic compounds; Lipids and lipid-like molecules; Amino acids, peptides, and analogues; Alpha amino acids and derivatives; Fatty acids and conjugates; Organic acids and derivatives; Carboxylic acids and derivatives; Organonitrogen compounds; Organooxygen compounds; Fatty amides; Branched fatty acids; Dicarboxylic acids and derivatives; Amino acids and derivatives; Peptides; Monoalkylamines; Car…	261.144	54	0.904	7.10962e+17	7.1096e+17	1319
	1	C12H12O10	[M - H2O + H]+	C12H11O9+	Shikimates and Phenylpropanoids	0.233	Phenolic acids (C6-C1)	0.441	Simple phenolic acids	0.091	Organoheterocyclic compounds	0.812	Lactones	0.743					Lactones	0.743	Organic compounds; Organoheterocyclic compounds; Lactones; Alcohols and polyols; Organic acids and derivatives; Carboxylic acids and derivatives; Organooxygen compounds; Carboxylic acid derivatives; Carboxylic acids; Carbonyl compounds; Organic oxides; Oxacyclic compounds; Hydrocarbon derivatives; Organic oxygen compounds; Chemical entities	299.04	54	0.904	7.10962e+17	7.1096e+17	1325
	1	C11H20N2O5	[M - H2O + H]+	C11H19N2O4+	Amino acids and Peptides	0.999	Small peptides	1	Dipeptides	0.99	Organic acids and derivatives	1	Carboxylic acids and derivatives	1	Amino acids, peptides, and analogues	0.999	Peptides	0.924	Dipeptides	0.792	Organic compounds; Lipids and lipid-like molecules; Amino acids, peptides, and analogues; Alpha amino acids and derivatives; Fatty acids and conjugates; Organic acids and derivatives; Carboxylic acids and derivatives; Organonitrogen compounds; Organooxygen compounds; Fatty amides; Branched fatty acids; Dicarboxylic acids and derivatives; Amino acids and derivatives; Peptides; Monoalkylamines; Car…	243.134	54	0.906	7.10962e+17	7.1096e+17	1322
	1	C12H19NO3	[M - H2O + H]+	C12H18NO2+	Amino acids and Peptides	0.89	Small peptides	0.882	Aminoacids	0.462	Organic acids and derivatives	0.983	Carboxylic acids and derivatives	0.978	Amino acids, peptides, and analogues	0.927	Amino acids and derivatives	0.926	Alpha amino acids and derivatives	0.703	Organic compounds; Lipids and lipid-like molecules; Amino acids, peptides, and analogues; Alpha amino acids and derivatives; Organic acids and derivatives; Carboxylic acids and derivatives; Organonitrogen compounds; Organooxygen compounds; Amino acids and derivatives; Carboxylic acid derivatives; Monocarboxylic acids and derivatives; Carbonyl compounds; Benzene and substituted derivatives; Benzen…	208.133	54	0.908	7.10962e+17	7.1096e+17	1306
	2	C4H10N6O3	[M - H2O + H]+	C4H9N6O2+	Alkaloids	0.798	Histidine alkaloids	0.122	Imidazole alkaloids	0.124	Organic oxygen compounds	1	Organooxygen compounds	0.972	Carbonyl compounds	0.784			Carbonyl compounds	0.784	Organic compounds; Organic acids and derivatives; Organonitrogen compounds; Organooxygen compounds; Carbonyl compounds; Organic oxides; Hydrocarbon derivatives; Organopnictogen compounds; Organic oxygen compounds; Organic nitrogen compounds; Chemical entities	173.078	55	0.909	7.10962e+17	7.1096e+17	1366
	1	C17H34N8O6	[M - H2O + H]+	C17H33N8O5+	Amino acids and Peptides	0.999	Small peptides	0.966	Tripeptides	0.944	Organic acids and derivatives	0.999	Carboxylic acids and derivatives	0.998	Amino acids, peptides, and analogues	0.997	Peptides	0.997	Oligopeptides	0.944	Organic compounds; Lipids and lipid-like molecules; Amino acids, peptides, and analogues; Alpha amino acids and derivatives; Alcohols and polyols; Fatty acids and conjugates; Organic acids and derivatives; Carboxylic acids and derivatives; Organonitrogen compounds; Primary alcohols; Organooxygen compounds; Fatty amides; Amino acids and derivatives; Peptides; Guanidines; Monoalkylamines; Carboxyli…	429.257	55	0.914	7.10962e+17	7.1096e+17	1344
	1	C9H20N2O5	[M - H2O + H]+	C9H19N2O4+	Amino acids and Peptides	0.998	Small peptides	0.998	Dipeptides	0.94	Organic acids and derivatives	1	Carboxylic acids and derivatives	1	Amino acids, peptides, and analogues	0.997	Peptides	0.955	Dipeptides	0.607	Organic compounds; Lipids and lipid-like molecules; Amino acids, peptides, and analogues; Alpha amino acids and derivatives; Alcohols and polyols; Fatty acids and conjugates; Organic acids and derivatives; Carboxylic acids and derivatives; Organonitrogen compounds; Primary alcohols; Organooxygen compounds; Fatty amides; Branched fatty acids; Hydroxy fatty acids; Amino acids and derivatives; Pepti…	219.134	55	0.916	7.10962e+17	7.1096e+17	1353
	1	C11H24N2O4	[M - H2O + H]+	C11H23N2O3+	Amino acids and Peptides	0.995	Small peptides	0.998	Dipeptides	0.856	Organic acids and derivatives	1	Carboxylic acids and derivatives	1	Amino acids, peptides, and analogues	0.991	Peptides	0.52	Peptides	0.52	Organic compounds; Lipids and lipid-like molecules; Amino acids, peptides, and analogues; Alpha amino acids and derivatives; Fatty acids and conjugates; Organic acids and derivatives; Carboxylic acids and derivatives; Organonitrogen compounds; Organooxygen compounds; Fatty amides; Branched fatty acids; Amino acids and derivatives; Peptides; Monoalkylamines; Carboxylic acid amides; Carboxylic acid…	231.17	55	0.92	7.10962e+17	7.1096e+17	1367
	2	C10H20N2O4	[M + H]+	C10H21N2O4+	Amino acids and Peptides	0.999	Small peptides	0.999	Dipeptides	0.969	Organic acids and derivatives	1	Carboxylic acids and derivatives	1	Amino acids, peptides, and analogues	0.999	Peptides	0.988	Dipeptides	0.911	Organic compounds; Lipids and lipid-like molecules; Amino acids, peptides, and analogues; Alpha amino acids and derivatives; Alcohols and polyols; Fatty acids and conjugates; Organic acids and derivatives; Carboxylic acids and derivatives; Short-chain hydroxy acids and derivatives; Organonitrogen compounds; Organooxygen compounds; Fatty amides; Branched fatty acids; Hydroxy fatty acids; Amino aci…	233.15	55	0.924	7.10962e+17	7.1096e+17	1422
	1	C9H13NO4	[M + H]+	C9H14NO4+	Amino acids and Peptides	0.921	Small peptides	0.933	Aminoacids	0.837	Organic acids and derivatives	1	Carboxylic acids and derivatives	1	Amino acids, peptides, and analogues	0.972	Amino acids and derivatives	0.972	N-acyl-alpha amino acids	0.521	Organic compounds; Amino acids, peptides, and analogues; Alpha amino acids and derivatives; Organic acids and derivatives; Carboxylic acids and derivatives; Organonitrogen compounds; Organooxygen compounds; Amino acids and derivatives; Carboxylic acid amides; Carboxylic acid derivatives; Monocarboxylic acids and derivatives; Carboxylic acids; Tertiary carboxylic acid amides; Carbonyl compounds; N…	200.092	56	0.927	7.10962e+17	7.1096e+17	1375
	1	C8H14O4	[M - H2O + H]+	C8H13O3+	Fatty acids	0.986	Fatty Acids and Conjugates	0.846	Hydroxy fatty acids	0.509	Lipids and lipid-like molecules	0.647	Fatty Acyls	0.671					Fatty Acyls	0.671	Organic compounds; Lipids and lipid-like molecules; Alcohols and polyols; Organic acids and derivatives; Carboxylic acids and derivatives; Organooxygen compounds; Monocarboxylic acids and derivatives; Carboxylic acids; Carbonyl compounds; Fatty Acyls; Organic oxides; Hydrocarbon derivatives; Organic oxygen compounds; Chemical entities	157.085	56	0.931	7.10962e+17	7.1096e+17	1396
	1	C14H19N6O8P	[M - H2O + H]+	C14H18N6O7P+	Carbohydrates	0.99	Nucleosides	0.98	Purine nucleotides	0.98	Nucleosides, nucleotides, and analogues	0.946	Purine nucleotides	0.804	Purine ribonucleotides	0.656	Purine ribonucleoside monophosphates	0.65	Purine ribonucleoside monophosphates	0.65	Organic compounds; Organoheterocyclic compounds; Carbohydrates and carbohydrate conjugates; Amino acids, peptides, and analogues; Pyrimidines and pyrimidine derivatives; Imidazoles; Alcohols and polyols; Purines and purine derivatives; Organic acids and derivatives; Organonitrogen compounds; Nucleosides, nucleotides, and analogues; Organooxygen compounds; Amino acids and derivatives; Organic phos…	413.097	56	0.933	7.10962e+17	7.1096e+17	1372
	1	C11H23NO5	[M - H2O + H]+	C11H22NO4+	Fatty acids	1	Fatty esters	1	Fatty acyl carnitines	1	Lipids and lipid-like molecules	0.995	Fatty Acyls	0.995	Fatty acid esters	0.944	Acyl carnitines	0.976	Acyl carnitines	0.976	Organic compounds; Lipids and lipid-like molecules; Alcohols and polyols; Organic acids and derivatives; Carboxylic acids and derivatives; Organonitrogen compounds; Organooxygen compounds; Fatty acid esters; Dicarboxylic acids and derivatives; Quaternary ammonium salts; Carboxylic acid derivatives; Acyl carnitines; Carboxylic acid salts; Carboxylic acids; Carboxylic acid esters; Secondary alcohol…	232.154	56	0.935	7.10962e+17	7.1096e+17	1402
	1	C9H14N2O	[M - H2O + H]+	C9H13N2+	Alkaloids	0.973	Nicotinic acid alkaloids	0.774	Pyridine alkaloids	0.775	Organoheterocyclic compounds	0.816	Pyridines and derivatives	0.863					Pyridines and derivatives	0.863	Organic compounds; Organoheterocyclic compounds; Pyridines and derivatives; Alcohols and polyols; Organonitrogen compounds; Primary alcohols; Organooxygen compounds; Amines; Azacyclic compounds; Heteroaromatic compounds; Hydrocarbon derivatives; Organopnictogen compounds; Organic oxygen compounds; Organic nitrogen compounds; Chemical entities	149.107	56	0.936	7.10962e+17	7.1096e+17	1389
	1	C6H14O3	[M - H2O + H]+	C6H13O2+	Fatty acids	0.982	Fatty acyls	0.951	Fatty alcohols	0.909	Organic oxygen compounds	1	Organooxygen compounds	1	Ethers	0.957	Dialkyl ethers	0.952	Dialkyl ethers	0.952	Organic compounds; Alcohols and polyols; Ethers; Primary alcohols; Organooxygen compounds; Dialkyl ethers; Hydrocarbon derivatives; Organic oxygen compounds; Chemical entities	117.091	56	0.939	7.10962e+17	7.1096e+17	1418
	1	C8H13NO	[M - H2O + H]+	C8H12N+	Alkaloids	0.829	Pseudoalkaloids (transamidation)	0.832	Phenylalanine-derived alkaloids	0.895	Organic nitrogen compounds	1	Organonitrogen compounds	1	Amines	0.981	Aralkylamines	0.792	Aralkylamines	0.792	Organic compounds; Alcohols and polyols; Organonitrogen compounds; Primary alcohols; Organooxygen compounds; Monoalkylamines; 1,2-aminoalcohols; Benzene and substituted derivatives; Benzenoids; Amines; Primary amines; Alkanolamines; Aralkylamines; Hydrocarbon derivatives; Organopnictogen compounds; Organic oxygen compounds; Organic nitrogen compounds; Chemical entities	122.096	56	0.94	7.10962e+17	7.1096e+17	1450
	1	C6H12N4O4S	[M - H2O + H]+	C6H11N4O3S+	Amino acids and Peptides	0.592	Small peptides	0.354	Aminoacids	0.273	Organoheterocyclic compounds	0.958	Azoles	0.575					Azoles	0.575	Organic compounds; Organoheterocyclic compounds; Organic acids and derivatives; Carboxylic acids and derivatives; Organonitrogen compounds; Organooxygen compounds; Azoles; Monocarboxylic acids and derivatives; Carboxylic acids; Carbonyl compounds; Amines; Organic oxides; Azacyclic compounds; Heteroaromatic compounds; Hydrocarbon derivatives; Organopnictogen compounds; Organic oxygen compounds; Or…	219.054	56	0.941	7.10962e+17	7.1096e+17	1427
	1	C8H10O	[M - H2O + H]+	C8H9+	Shikimates and Phenylpropanoids	0.788	Phenylpropanoids (C6-C3)	0.593	Cinnamic acids and derivatives	0.542	Benzenoids	0.966	Benzene and substituted derivatives	0.902					Benzene and substituted derivatives	0.902	Organic compounds; Organooxygen compounds; Benzene and substituted derivatives; Benzenoids; Hydrocarbon derivatives; Organic oxygen compounds; Chemical entities	105.07	56	0.941	7.10962e+17	7.1096e+17	1424
	2	C10H13N5O3	[M + H]+	C10H14N5O3+	Carbohydrates	0.999	Nucleosides	0.999	Purine nucleosides	0.998	Nucleosides, nucleotides, and analogues	0.956	Purine nucleosides	0.802	Purine 2'-deoxyribonucleosides	0.62			Purine 2'-deoxyribonucleosides	0.62	Organic compounds; Organoheterocyclic compounds; Pyrimidines and pyrimidine derivatives; Imidazoles; Alcohols and polyols; Purines and purine derivatives; Organonitrogen compounds; Primary alcohols; Nucleosides, nucleotides, and analogues; Organooxygen compounds; Azoles; Purine nucleosides; Aminopyrimidines and derivatives; Diazines; Secondary alcohols; Imidazopyrimidines; Purine 2'-deoxyribonucl…	252.109	57	0.944	7.10962e+17	7.1096e+17	1441
	2	C11H15N5O4	[M + H]+	C11H16N5O4+	Carbohydrates	0.999	Nucleosides	0.999	Purine nucleosides	0.998	Nucleosides, nucleotides, and analogues	0.93	Purine nucleosides	0.773					Purine nucleosides	0.773	Organic compounds; Organoheterocyclic compounds; Pyrimidines and pyrimidine derivatives; Imidazoles; Alcohols and polyols; Purines and purine derivatives; Organonitrogen compounds; Primary alcohols; Nucleosides, nucleotides, and analogues; Organooxygen compounds; Azoles; Purine nucleosides; Aminopyrimidines and derivatives; Diazines; Secondary alcohols; Imidazopyrimidines; Substituted imidazoles;…	282.12	57	0.946	7.10962e+17	7.1096e+17	1439
	1	C7H14N6O4	[M - H2O + H]+	C7H13N6O3+	Amino acids and Peptides	0.609	Small peptides	0.649	Aminoacids	0.419	Organic 1,3-dipolar compounds	0.717	Allyl-type 1,3-dipolar organic compounds	0.652	Organic nitro compounds	0.711	Nitramines	0.502	Nitramines	0.502	Organic compounds; Organoheterocyclic compounds; Organic acids and derivatives; Organonitrogen compounds; Organooxygen compounds; Guanidines; Organic nitro compounds; Amines; Nitramines; Carboximidamides; Organic 1,3-dipolar compounds; Allyl-type 1,3-dipolar organic compounds; Propargyl-type 1,3-dipolar organic compounds; Organic oxides; Azacyclic compounds; Hydrocarbon derivatives; Organopnictog…	229.105	57	0.949	7.10962e+17	7.1096e+17	1455
	1	C9H20N2O4	[M - H2O + H]+	C9H19N2O3+	Amino acids and Peptides	0.999	Small peptides	0.999	Dipeptides	0.957	Organic acids and derivatives	1	Carboxylic acids and derivatives	1	Amino acids, peptides, and analogues	0.998	Peptides	0.885	Dipeptides	0.686	Organic compounds; Lipids and lipid-like molecules; Amino acids, peptides, and analogues; Alpha amino acids and derivatives; Fatty acids and conjugates; Organic acids and derivatives; Carboxylic acids and derivatives; Organonitrogen compounds; Organooxygen compounds; Fatty amides; Branched fatty acids; Amino acids and derivatives; Peptides; Monoalkylamines; Carboxylic acid amides; Carboxylic acid…	203.139	57	0.953	7.10962e+17	7.1096e+17	1465
	1	C14H20N2O5	[M - H2O + H]+	C14H19N2O4+	Amino acids and Peptides	1	Small peptides	1	Dipeptides	0.996	Organic acids and derivatives	1	Carboxylic acids and derivatives	1	Amino acids, peptides, and analogues	1	Peptides	0.992	Dipeptides	0.873	Organic compounds; Organoheterocyclic compounds; Amino acids, peptides, and analogues; Alpha amino acids and derivatives; Phenols; Phenethylamines; Amphetamines and derivatives; Pyrrolidines; Organic acids and derivatives; Carboxylic acids and derivatives; Organonitrogen compounds; Organooxygen compounds; Amino acids and derivatives; Peptides; Monoalkylamines; Carboxylic acid amides; Carboxylic a…	279.134	57	0.957	7.10962e+17	7.1096e+17	1481
	1	C8H16N2O3	[M + H]+	C8H17N2O3+	Amino acids and Peptides	0.999	Small peptides	1	Dipeptides	0.994	Organic acids and derivatives	1	Carboxylic acids and derivatives	1	Amino acids, peptides, and analogues	1	Peptides	0.594	Dipeptides	0.595	Organic compounds; Lipids and lipid-like molecules; Amino acids, peptides, and analogues; Alpha amino acids and derivatives; Fatty acids and conjugates; Organic acids and derivatives; Carboxylic acids and derivatives; Organonitrogen compounds; Organooxygen compounds; Branched fatty acids; Amino acids and derivatives; Peptides; Monoalkylamines; Carboxylic acid amides; Carboxylic acid derivatives; …	189.123	58	0.96	7.10962e+17	7.1096e+17	1494
	6	C18H17NO5	[M + H]+	C18H18NO5+	Amino acids and Peptides	0.732	Coumarins	0.212	Dipeptides	0.132	Organic acids and derivatives	0.999	Carboxylic acids and derivatives	0.996	Amino acids, peptides, and analogues	0.804	Amino acids and derivatives	0.799	N-acyl-alpha amino acids and derivatives	0.783	Organic compounds; Amino acids, peptides, and analogues; Naphthalenes; Alpha amino acids and derivatives; Organic acids and derivatives; Carboxylic acids and derivatives; Organonitrogen compounds; Organooxygen compounds; Amino acids and derivatives; Carboxylic acid amides; Carboxylic acid derivatives; Monocarboxylic acids and derivatives; N-acyl-alpha amino acids and derivatives; Carboxylic acids…	328.116	58	0.96	7.10962e+17	7.1096e+17	1505
	2	C28H28N4O7S	[M + H]+	C28H29N4O7S+	Amino acids and Peptides	0.895	Coumarins	0.286	Tripeptides	0.221	Organic acids and derivatives	0.999	Carboxylic acids and derivatives	0.999	Amino acids, peptides, and analogues	0.997	Peptides	0.989	Gamma-glutamyl peptides	0.617	Organic compounds; Organoheterocyclic compounds; Organosulfur compounds; Lipids and lipid-like molecules; Amino acids, peptides, and analogues; Alpha amino acids and derivatives; Organic acids and derivatives; Carboxylic acids and derivatives; Organonitrogen compounds; Organooxygen compounds; Fatty amides; Dicarboxylic acids and derivatives; Amino acids and derivatives; Peptides; Monoalkylamines;…	565.174	58	0.961	7.10962e+17	7.1096e+17	1468
	1	C17H23NO8	[M - H2O + H]+	C17H22NO7+	Amino acids and Peptides	0.547	Amino acid glycosides	0.552	Cyanogenic glycosides	0.731	Benzenoids	0.756	Benzene and substituted derivatives	0.537					Benzene and substituted derivatives	0.537	Organic compounds; Carbohydrates and carbohydrate conjugates; Lipids and lipid-like molecules; Alcohols and polyols; Ethers; Organic acids and derivatives; Carboxylic acids and derivatives; Organonitrogen compounds; Organooxygen compounds; Carboxylic acid derivatives; Acetals; Secondary alcohols; Carbonyl compounds; Oxanes; Benzene and substituted derivatives; Polyols; Benzenoids; Fatty Acyls; Or…	352.139	58	0.965	7.10962e+17	7.1096e+17	1552
	1	C11H15NO3	[M - H2O + H]+	C11H14NO2+	Alkaloids	0.593	Small peptides	0.491	Aminoacids	0.181	Organic acids and derivatives	0.6	Carboxylic acids and derivatives	0.633	Amino acids, peptides, and analogues	0.499	Amino acids and derivatives	0.499	Amino acids	0.509	Organic compounds; Alcohols and polyols; Organic acids and derivatives; Carboxylic acids and derivatives; Organonitrogen compounds; Primary alcohols; Organooxygen compounds; Benzene and substituted derivatives; Benzenoids; Amines; Organic oxides; Hydrocarbon derivatives; Amino acids; Organopnictogen compounds; Organic oxygen compounds; Organic nitrogen compounds; Chemical entities	192.102	58	0.968	7.10962e+17	7.1096e+17	1541
	1	C6H13NO2	[M + H]+	C6H14NO2+	Amino acids and Peptides	0.995	Small peptides	0.995	Aminoacids	0.993	Organic acids and derivatives	0.993	Carboxylic acids and derivatives	0.989	Amino acids, peptides, and analogues	0.849	Amino acids and derivatives	0.848	Alpha amino acids and derivatives	0.501	Organic compounds; Lipids and lipid-like molecules; Amino acids, peptides, and analogues; Alpha amino acids and derivatives; Fatty acids and conjugates; Organic acids and derivatives; Carboxylic acids and derivatives; Organonitrogen compounds; Organooxygen compounds; Amino acids and derivatives; Monocarboxylic acids and derivatives; Carboxylic acids; Carbonyl compounds; Amines; Fatty Acyls; Organ…	132.102	58	0.968	7.10962e+17	7.1096e+17	1556
	1	C6H13NO2	[M - H2O + H]+	C6H12NO+	Amino acids and Peptides	0.968	Small peptides	0.97	Aminoacids	0.964	Organic acids and derivatives	0.997	Carboxylic acids and derivatives	0.994	Amino acids, peptides, and analogues	0.843	Amino acids and derivatives	0.842	Amino acids	0.808	Organic compounds; Lipids and lipid-like molecules; Amino acids, peptides, and analogues; Fatty acids and conjugates; Organic acids and derivatives; Carboxylic acids and derivatives; Organonitrogen compounds; Organooxygen compounds; Amino acids and derivatives; Monoalkylamines; Monocarboxylic acids and derivatives; Carboxylic acids; Carbonyl compounds; Amines; Primary amines; Fatty Acyls; Organic…	114.091	58	0.969	7.10962e+17	7.1096e+17	1555
	1	C5H10NOS	[M - H2O + H]+	C5H9NS+	Fatty acids	0.396	Monoterpenoids	0.214	Primary amides	0.132	Organosulfur compounds	0.945	Sulfoxides	0.517					Sulfoxides	0.517	Organic compounds; Organosulfur compounds; Organonitrogen compounds; Sulfoxides; Sulfinyl compounds; Organic oxides; Hydrocarbon derivatives; Organic oxygen compounds; Organic nitrogen compounds; Chemical entities	115.047	58	0.973	7.10962e+17	7.1096e+17	1559
	4	C11H22N6O4	[M - H2O + H]+	C11H21N6O3+	Amino acids and Peptides	0.988	Small peptides	0.977	Tripeptides	0.814	Organic acids and derivatives	0.998	Carboxylic acids and derivatives	0.996	Amino acids, peptides, and analogues	0.989	Peptides	0.965	Oligopeptides	0.809	Organic compounds; Organoheterocyclic compounds; Lipids and lipid-like molecules; Amino acids, peptides, and analogues; Alpha amino acids and derivatives; Imidazoles; Alcohols and polyols; Fatty acids and conjugates; Organic acids and derivatives; Carboxylic acids and derivatives; Organonitrogen compounds; Organooxygen compounds; Fatty amides; Branched fatty acids; Amino acids and derivatives; Pe…	285.166	59	0.975	7.10962e+17	7.1096e+17	1578
	2	C11H21ClN6O3	[M + H]+	C11H22ClN6O3+	Carbohydrates	0.665	Nucleosides	0.538	Purine nucleosides	0.476	Organoheterocyclic compounds	0.983	Imidazopyrimidines	0.789	Purines and purine derivatives	0.756			Purines and purine derivatives	0.756	Organic compounds; Organoheterocyclic compounds; Pyrimidines and pyrimidine derivatives; Imidazoles; Alcohols and polyols; Purines and purine derivatives; Organohalogen compounds; Organonitrogen compounds; Organooxygen compounds; Azoles; Alkyl chlorides; Aminopyrimidines and derivatives; Diazines; Organochlorides; Secondary alcohols; Imidazopyrimidines; Substituted imidazoles; N-substituted imida…	321.143	59	0.975	7.10962e+17	7.1096e+17	1579
	1	C11H26N2O9	[M + H]+	C11H27N2O9+	Amino acids and Peptides	0.732	Small peptides	0.605	Polyamines	0.163	Organic acids and derivatives	0.936	Carboxylic acids and derivatives	0.821	Amino acids, peptides, and analogues	0.745	Amino acids and derivatives	0.742	Alpha amino acids	0.514	Organic compounds; Carbohydrates and carbohydrate conjugates; Lipids and lipid-like molecules; Amino acids, peptides, and analogues; Alpha amino acids and derivatives; Alcohols and polyols; Fatty acids and conjugates; Organic acids and derivatives; Carboxylic acids and derivatives; Organonitrogen compounds; Organooxygen compounds; Branched fatty acids; Amino acids and derivatives; Carboxylic acid…	331.171	59	0.975	7.10962e+17	7.1096e+17	1583
	2	C19H33N5O7	[M + H]+	C19H34N5O7+	Amino acids and Peptides	1	Small peptides	0.972	Tripeptides	0.998	Organic acids and derivatives	1	Carboxylic acids and derivatives	1	Amino acids, peptides, and analogues	0.999	Peptides	0.999	Oligopeptides	0.991	Organic compounds; Organoheterocyclic compounds; Lipids and lipid-like molecules; Amino acids, peptides, and analogues; Alpha amino acids and derivatives; Pyrrolidines; Fatty acids and conjugates; Organic acids and derivatives; Carboxylic acids and derivatives; Organonitrogen compounds; Organooxygen compounds; Fatty amides; Amino acids and derivatives; Peptides; Monoalkylamines; Carboxylic acid a…	444.245	59	0.977	7.10962e+17	7.1096e+17	1526
	1	C17H23NO7	[M + H]+	C17H24NO7+	Alkaloids	0.675	Ornithine alkaloids	0.271	Pyridine alkaloids	0.105	Organic acids and derivatives	0.986	Carboxylic acids and derivatives	0.977	Amino acids, peptides, and analogues	0.546	Amino acids and derivatives	0.546	Amino acids and derivatives	0.546	Organic compounds; Organoheterocyclic compounds; Lipids and lipid-like molecules; Amino acids, peptides, and analogues; Alcohols and polyols; Organic acids and derivatives; Carboxylic acids and derivatives; Organonitrogen compounds; Organooxygen compounds; Dicarboxylic acids and derivatives; Amino acids and derivatives; Carboxylic acid derivatives; Carboxylic acid esters; Secondary alcohols; Carb…	354.154	59	0.982	7.10962e+17	7.1096e+17	1654
	2	C9H20NO2S	[M + H]+	C9H21NO2S+	Amino acids and Peptides	0.972	Small peptides	0.975	Aminoacids	0.979	Organic acids and derivatives	0.997	Carboxylic acids and derivatives	0.993	Amino acids, peptides, and analogues	0.974	Amino acids and derivatives	0.973	Alpha amino acids and derivatives	0.871	Organic compounds; Organosulfur compounds; Lipids and lipid-like molecules; Amino acids, peptides, and analogues; Alpha amino acids and derivatives; Fatty acids and conjugates; Organic acids and derivatives; Carboxylic acids and derivatives; Organonitrogen compounds; Organooxygen compounds; Amino acids and derivatives; Monoalkylamines; Monocarboxylic acids and derivatives; Thioethers; Carboxylic …	207.129	59	0.983	7.10962e+17	7.1096e+17	1610
	1	C4H10N6O2	[M - H2O + H]+	C4H9N6O+	Alkaloids	0.595	Histidine alkaloids	0.18	Imidazole alkaloids	0.179	Organoheterocyclic compounds	0.871	Azoles	0.607					Azoles	0.607	Organic compounds; Organoheterocyclic compounds; Organic acids and derivatives; Carboxylic acids and derivatives; Organonitrogen compounds; Organooxygen compounds; Azoles; Organic oxides; Azacyclic compounds; Heteroaromatic compounds; Hydrocarbon derivatives; Organopnictogen compounds; Organic oxygen compounds; Organic nitrogen compounds; Chemical entities	157.083	59	0.984	7.10962e+17	7.1096e+17	1693
	1	C18H23NO8	[M - H2O + H]+	C18H22NO7+	Alkaloids	0.693	Ornithine alkaloids	0.127	Open-chain polyketides	0.106	Organic oxygen compounds	1	Organooxygen compounds	0.998	Carbohydrates and carbohydrate conjugates	0.943	Sugar acids and derivatives	0.807	O-glucuronides	0.545	Organic compounds; Organoheterocyclic compounds; Carbohydrates and carbohydrate conjugates; Lipids and lipid-like molecules; Pyrans; Alcohols and polyols; Sugar acids and derivatives; Ethers; Organic acids and derivatives; Carboxylic acids and derivatives; Organonitrogen compounds; Organooxygen compounds; Glucuronides; Hydroxy acids and derivatives; Carboxylic acid derivatives; Carboxylic acids; …	364.139	59	0.985	7.10962e+17	7.1096e+17	1638
	1	C12H23N3O5S	[M - H2O + H]+	C12H22N3O4S+	Amino acids and Peptides	0.972	Small peptides	0.977	Dipeptides	0.587	Organic acids and derivatives	1	Carboxylic acids and derivatives	0.999	Amino acids, peptides, and analogues	0.99	Peptides	0.878	Peptides	0.878	Organic compounds; Organosulfur compounds; Lipids and lipid-like molecules; Amino acids, peptides, and analogues; Alpha amino acids and derivatives; Fatty acids and conjugates; Organic acids and derivatives; Carboxylic acids and derivatives; Organonitrogen compounds; Organooxygen compounds; Fatty amides; Branched fatty acids; Dicarboxylic acids and derivatives; Amino acids and derivatives; Peptid…	304.133	59	0.988	7.10962e+17	7.1096e+17	1642
	1	C22H24N2O6S	[M + Na]+	C22H24N2NaO6S+	Amino acids and Peptides	0.604	Nicotinic acid alkaloids	0.038	Pyridine alkaloids	0.037	Benzenoids	0.962	Phenol ethers	0.584	Anisoles	0.506			Anisoles	0.506	Organic compounds; Organoheterocyclic compounds; Organosulfur compounds; Alkyl aryl ethers; Anisoles; Ethers; Organic acids and derivatives; Carboxylic acids and derivatives; Organonitrogen compounds; Organooxygen compounds; Carboxylic acid amides; Carboxylic acid derivatives; Monocarboxylic acids and derivatives; Thioethers; Secondary carboxylic acid amides; Carbonyl compounds; Benzene and subst…	467.123	60	0.997	7.10962e+17	7.1096e+17	1650
	1	C18H32N4O8	[M + H]+	C18H33N4O8+	Amino acids and Peptides	0.996	Small peptides	0.962	Tripeptides	0.984	Organic acids and derivatives	1	Carboxylic acids and derivatives	1	Amino acids, peptides, and analogues	0.996	Peptides	0.987	Oligopeptides	0.908	Organic compounds; Lipids and lipid-like molecules; Amino acids, peptides, and analogues; Alpha amino acids and derivatives; Alcohols and polyols; Fatty acids and conjugates; Organic acids and derivatives; Carboxylic acids and derivatives; Organonitrogen compounds; Primary alcohols; Organooxygen compounds; Fatty amides; Branched fatty acids; Hydroxy fatty acids; Dicarboxylic acids and derivatives…	433.229	60	0.997	7.10962e+17	7.1096e+17	1640
	2	C17H23N3O7	[M + H]+	C17H24N3O7+	Amino acids and Peptides	0.999	Small peptides	0.998	Tripeptides	0.974	Organic acids and derivatives	1	Carboxylic acids and derivatives	1	Amino acids, peptides, and analogues	0.999	Peptides	0.998	Oligopeptides	0.976	Organic compounds; Lipids and lipid-like molecules; Amino acids, peptides, and analogues; Alpha amino acids and derivatives; Alcohols and polyols; Phenethylamines; Amphetamines and derivatives; Organic acids and derivatives; Carboxylic acids and derivatives; Organonitrogen compounds; Primary alcohols; Organooxygen compounds; Fatty amides; Dicarboxylic acids and derivatives; Amino acids and deriva…	382.161	61	1.009	7.10962e+17	7.1096e+17	1671
	1	C6H11N3O3	[M - H2O + H]+	C6H10N3O2+	Alkaloids	0.862	Histidine alkaloids	0.33	Imidazole alkaloids	0.329	Organic oxygen compounds	1	Organooxygen compounds	0.999	Ethers	0.812	Alkyl aryl ethers	0.828	Alkyl aryl ethers	0.828	Organic compounds; Organoheterocyclic compounds; Alkyl aryl ethers; Ethers; Organic acids and derivatives; Organonitrogen compounds; Organooxygen compounds; Amines; Primary amines; Organic oxides; Azacyclic compounds; Heteroaromatic compounds; Hydrocarbon derivatives; Organopnictogen compounds; Organic oxygen compounds; Organic nitrogen compounds; Chemical entities	156.077	61	1.009	7.10962e+17	7.1096e+17	1665
	2	C14H23N3O6S	[M - H2O + H]+	C14H22N3O5S+	Amino acids and Peptides	0.865	Small peptides	0.545	Dipeptides	0.336	Organic acids and derivatives	1	Carboxylic acids and derivatives	0.999	Amino acids, peptides, and analogues	0.993	Peptides	0.516	Peptides	0.516	Organic compounds; Organosulfur compounds; Lipids and lipid-like molecules; Amino acids, peptides, and analogues; Alpha amino acids and derivatives; Fatty acids and conjugates; Organic acids and derivatives; Carboxylic acids and derivatives; Organonitrogen compounds; Organooxygen compounds; Fatty amides; Dicarboxylic acids and derivatives; Amino acids and derivatives; Peptides; Carboxylic acid am…	344.128	61	1.015	7.10962e+17	7.1096e+17	1689
	2	C9H18N4O3	[M + H]+	C9H19N4O3+	Amino acids and Peptides	0.999	Small peptides	1	Dipeptides	0.976	Organic acids and derivatives	1	Carboxylic acids and derivatives	0.999	Amino acids, peptides, and analogues	0.997	Peptides	0.984	Dipeptides	0.856	Organic compounds; Lipids and lipid-like molecules; Amino acids, peptides, and analogues; Alpha amino acids and derivatives; Fatty acids and conjugates; Organic acids and derivatives; Carboxylic acids and derivatives; Organonitrogen compounds; Organooxygen compounds; Fatty amides; Amino acids and derivatives; Peptides; Monoalkylamines; Carboxylic acid amides; Carboxylic acid derivatives; Monocarb…	231.144	61	1.015	7.10962e+17	7.1096e+17	1677
	1	C7H10O4	[M - H2O + H]+	C7H9O3+	Fatty acids	0.993	Fatty Acids and Conjugates	0.97	Dicarboxylic acids	0.905	Lipids and lipid-like molecules	0.9	Fatty Acyls	0.9	Fatty acids and conjugates	0.883	Branched fatty acids	0.758	Methyl-branched fatty acids	0.647	Organic compounds; Lipids and lipid-like molecules; Ketones; Fatty acids and conjugates; Organic acids and derivatives; Carboxylic acids and derivatives; Organooxygen compounds; Branched fatty acids; Unsaturated fatty acids; Dicarboxylic acids and derivatives; Keto acids and derivatives; Carboxylic acids; Carbonyl compounds; Methyl-branched fatty acids; Fatty Acyls; Organic oxides; Hydrocarbon de…	141.055	61	1.017	7.10962e+17	7.1096e+17	1619
	1	C7H9NO3	[M - H2O + H]+	C7H8NO2+	Alkaloids	0.985	Nicotinic acid alkaloids	0.991	Pyridine alkaloids	0.991	Organoheterocyclic compounds	0.998	Pyridines and derivatives	0.963	Pyridinecarboxylic acids and derivatives	0.853	Pyridinecarboxylic acids	0.853	Pyridinecarboxylic acids	0.853	Organic compounds; Organoheterocyclic compounds; Pyridines and derivatives; Organic acids and derivatives; Carboxylic acids and derivatives; Organonitrogen compounds; Organooxygen compounds; Carboxylic acid derivatives; Monocarboxylic acids and derivatives; Carboxylic acids; Pyridinecarboxylic acids and derivatives; Pyridinecarboxylic acids; Methyl esters; Organic oxides; Azacyclic compounds; Het…	138.056	61	1.018	7.10962e+17	7.1096e+17	1684
	1	C16H13NO5	[M - H2O + H]+	C16H12NO4+	Alkaloids	0.96	Tryptophan alkaloids	0.457	Simple oxindole alkaloids	0.164	Organoheterocyclic compounds	0.775	Indoles and derivatives	0.686					Indoles and derivatives	0.686	Organic compounds; Organoheterocyclic compounds; Indoles and derivatives; Organic acids and derivatives; Carboxylic acids and derivatives; Organonitrogen compounds; Organooxygen compounds; Monocarboxylic acids and derivatives; Carboxylic acids; Carbonyl compounds; Benzene and substituted derivatives; Benzenoids; Organic oxides; Azacyclic compounds; Hydrocarbon derivatives; Organopnictogen compoun…	282.076	62	1.029	7.10962e+17	7.1096e+17	1711
	2	C11H15NO2	[M + H]+	C11H16NO2+	Amino acids and Peptides	0.875	Small peptides	0.939	Aminoacids	0.898	Organic acids and derivatives	0.97	Carboxylic acids and derivatives	0.956	Amino acids, peptides, and analogues	0.916	Amino acids and derivatives	0.914	Alpha amino acids	0.594	Organic compounds; Amino acids, peptides, and analogues; Alpha amino acids and derivatives; Phenylmethylamines; Organic acids and derivatives; Carboxylic acids and derivatives; Organonitrogen compounds; Organooxygen compounds; Amino acids and derivatives; Monocarboxylic acids and derivatives; Carboxylic acids; Carbonyl compounds; Benzene and substituted derivatives; Alpha amino acids; Benzenoids;…	194.117	62	1.03	7.10962e+17	7.1096e+17	1717
	1	C7H16N6O5	[M - H2O + H]+	C7H15N6O4+	Amino acids and Peptides	0.533	Small peptides	0.389	Imidazole alkaloids	0.251	Organic acids and derivatives	0.969	Carboxylic acids and derivatives	0.942	Amino acids, peptides, and analogues	0.868	Amino acids and derivatives	0.865	Alpha amino acid esters	0.766	Organic compounds; Organoheterocyclic compounds; Amino acids, peptides, and analogues; Alpha amino acids and derivatives; Organic acids and derivatives; Carboxylic acids and derivatives; Organonitrogen compounds; Organooxygen compounds; Amino acids and derivatives; Alpha amino acid esters; Carboxylic acid derivatives; Monocarboxylic acids and derivatives; Carboxylic acid esters; Carbonyl compound…	247.115	62	1.031	7.10962e+17	7.1096e+17	1709
	1	C11H22N2O4	[M - H2O + H]+	C11H21N2O3+	Amino acids and Peptides	1	Small peptides	1	Dipeptides	0.986	Organic acids and derivatives	1	Carboxylic acids and derivatives	1	Amino acids, peptides, and analogues	1	Peptides	0.995	Dipeptides	0.899	Organic compounds; Organoheterocyclic compounds; Amino acids, peptides, and analogues; Alpha amino acids and derivatives; Pyrrolidines; Organic acids and derivatives; Carboxylic acids and derivatives; Organonitrogen compounds; Organooxygen compounds; Amino acids and derivatives; Peptides; Monoalkylamines; Carboxylic acid amides; Carboxylic acid derivatives; Monocarboxylic acids and derivatives; N…	229.155	62	1.033	7.10962e+17	7.1096e+17	1714
	1	C12H19NO3	[M - H2O + H]+	C12H18NO2+	Alkaloids	0.788	Tyrosine alkaloids	0.912	Phenylethylamines	0.98	Organic acids and derivatives	0.848	Carboxylic acids and derivatives	0.858	Amino acids, peptides, and analogues	0.746	Amino acids and derivatives	0.745	Amino acids	0.537	Organic compounds; Amino acids, peptides, and analogues; Alcohols and polyols; Organic acids and derivatives; Carboxylic acids and derivatives; Organonitrogen compounds; Organooxygen compounds; Amino acids and derivatives; Monocarboxylic acids and derivatives; Carboxylic acids; Secondary alcohols; Carbonyl compounds; 1,2-aminoalcohols; Dialkylamines; Benzene and substituted derivatives; Benzenoid…	208.133	62	1.038	7.10962e+17	7.1096e+17	1729
	1	C38H33BrN8O5	[M - H2O + H]+	C38H32BrN8O4+	Alkaloids	0.759	Pseudoalkaloids (transamidation)	0.58	Purine alkaloids	0.394	Nucleosides, nucleotides, and analogues	0.811	Purine nucleosides	0.552					Purine nucleosides	0.552	Organic compounds; Organoheterocyclic compounds; Pyrimidines and pyrimidine derivatives; Furans; Imidazoles; Alcohols and polyols; Purines and purine derivatives; Organic acids and derivatives; Carboxylic acids and derivatives; Organohalogen compounds; Organonitrogen compounds; Nucleosides, nucleotides, and analogues; Organooxygen compounds; Azoles; Purine nucleosides; Diazines; Secondary alcohol…	743.17	62	1.038	7.10962e+17	7.1096e+17	1848
	2	C5H7NO3S	[M + H]+	C5H8NO3S+	Amino acids and Peptides	0.954	Small peptides	0.438	Aminoacids	0.577	Organic acids and derivatives	0.988	Carboxylic acids and derivatives	0.975	Amino acids, peptides, and analogues	0.727	Amino acids and derivatives	0.726	Alpha amino acids and derivatives	0.598	Organic compounds; Organosulfur compounds; Amino acids, peptides, and analogues; Alpha amino acids and derivatives; Organic acids and derivatives; Carboxylic acids and derivatives; Organonitrogen compounds; Organooxygen compounds; Amino acids and derivatives; Monocarboxylic acids and derivatives; Carboxylic acids; Carbonyl compounds; Organic oxides; Hydrocarbon derivatives; Organopnictogen compou…	162.022	63	1.042	7.10962e+17	7.1096e+17	1731
	1	C9H20N2O4	[M - H2O + H]+	C9H19N2O3+	Amino acids and Peptides	0.979	Small peptides	0.99	Dipeptides	0.851	Organic acids and derivatives	1	Carboxylic acids and derivatives	1	Amino acids, peptides, and analogues	0.989	Peptides	0.646	Peptides	0.646	Organic compounds; Lipids and lipid-like molecules; Amino acids, peptides, and analogues; Alpha amino acids and derivatives; Fatty acids and conjugates; Organic acids and derivatives; Carboxylic acids and derivatives; Organonitrogen compounds; Organooxygen compounds; Fatty amides; Branched fatty acids; Amino acids and derivatives; Peptides; Monoalkylamines; Carboxylic acid amides; Carboxylic acid…	203.139	63	1.043	7.10962e+17	7.1096e+17	1745
	1	C8H13NO6	[M - H2O + H]+	C8H12NO5+	Amino acids and Peptides	0.983	Small peptides	0.964	Aminoacids	0.91	Organic acids and derivatives	1	Carboxylic acids and derivatives	0.999	Amino acids, peptides, and analogues	0.979	Amino acids and derivatives	0.979	N-acyl-alpha amino acids and derivatives	0.507	Organic compounds; Lipids and lipid-like molecules; Amino acids, peptides, and analogues; Alpha amino acids and derivatives; Alcohols and polyols; Fatty acids and conjugates; Organic acids and derivatives; Carboxylic acids and derivatives; Organonitrogen compounds; Organooxygen compounds; Amino acids and derivatives; Hydroxy acids and derivatives; Carboxylic acid amides; Carboxylic acid derivativ…	202.071	63	1.044	7.10962e+17	7.1096e+17	1747
	1	C7H9N2O3	[M - H2O + H]+	C7H8N2O2+	Amino acids and Peptides	0.705	Small peptides	0.737	Aminoacids	0.482	Organic acids and derivatives	0.654	Carboxylic acids and derivatives	0.617	Carboxylic acids	0.598			Carboxylic acids	0.598	Organic compounds; Organic acids and derivatives; Carboxylic acids and derivatives; Organonitrogen compounds; Organooxygen compounds; Carboxylic acids; Organic oxides; Hydrocarbon derivatives; Organopnictogen compounds; Organic oxygen compounds; Organic nitrogen compounds; Chemical entities	152.057	63	1.045	7.10962e+17	7.1096e+17	1760
	1	C11H14F2O3	[M - H2O + H]+	C11H13F2O2+	Terpenoids	0.213	Fatty Acids and Conjugates	0.133	Halogenated fatty acids	0.061	Benzenoids	0.621	Benzene and substituted derivatives	0.537					Benzene and substituted derivatives	0.537	Organic compounds; Organic acids and derivatives; Carboxylic acids and derivatives; Organohalogen compounds; Organooxygen compounds; Alkyl fluorides; Carboxylic acid derivatives; Monocarboxylic acids and derivatives; Carboxylic acid esters; Organofluorides; Carbonyl compounds; Benzene and substituted derivatives; Benzenoids; Alkyl halides; Organic oxides; Hydrocarbon derivatives; Organic oxygen c…	215.089	63	1.049	7.10962e+17	7.1096e+17	1752
	1	C19H16FN5O4	[M + K]+	C19H16FKN5O4+	Carbohydrates	0.378	Nucleosides	0.537	Purine nucleosides	0.292	Organoheterocyclic compounds	0.994	Imidazopyrimidines	0.667	Purines and purine derivatives	0.741			Purines and purine derivatives	0.741	Organic compounds; Organoheterocyclic compounds; Halobenzenes; Pyrimidines and pyrimidine derivatives; Imidazoles; Purines and purine derivatives; Organic acids and derivatives; Carboxylic acids and derivatives; Organohalogen compounds; Organonitrogen compounds; Organooxygen compounds; Azoles; Aryl fluorides; Fluorobenzenes; Monocarboxylic acids and derivatives; Diazines; Organofluorides; Imidazo…	436.081	63	1.052	7.10962e+17	7.1096e+17	1766
	1	C13H25N3O5	[M + H]+	C13H26N3O5+	Amino acids and Peptides	0.954	Small peptides	0.967	Tripeptides	0.985	Organic acids and derivatives	0.999	Carboxylic acids and derivatives	0.999	Amino acids, peptides, and analogues	0.992	Peptides	0.922	Oligopeptides	0.782	Organic compounds; Lipids and lipid-like molecules; Amino acids, peptides, and analogues; Alpha amino acids and derivatives; Alcohols and polyols; Organic acids and derivatives; Carboxylic acids and derivatives; Organonitrogen compounds; Organooxygen compounds; Fatty amides; Amino acids and derivatives; Peptides; Carboxylic acid amides; Carboxylic acid derivatives; N-acyl amines; Monocarboxylic a…	304.187	63	1.055	7.10962e+17	7.1096e+17	1785
	2	C3H6N3O2P	[M - H2O + H]+	C3H5N3OP+	Alkaloids	0.482	Small peptides	0.274	Aminoacids	0.389	Organoheterocyclic compounds	0.548	Azacyclic compounds	0.601					Azacyclic compounds	0.601	Organic compounds; Organoheterocyclic compounds; Organic acids and derivatives; Organonitrogen compounds; Organophosphorus compounds; Organic oxides; Azacyclic compounds; Hydrocarbon derivatives; Organopnictogen compounds; Organic oxygen compounds; Organic nitrogen compounds; Chemical entities	130.017	64	1.061	7.10962e+17	7.1096e+17	1834
	1	C12H18N2O5	[M - H2O + H]+	C12H17N2O4+	Amino acids and Peptides	1	Small peptides	1	Dipeptides	0.999	Organic acids and derivatives	1	Carboxylic acids and derivatives	1	Amino acids, peptides, and analogues	1	Peptides	0.991	Dipeptides	0.941	Organic compounds; Amino acids, peptides, and analogues; Alpha amino acids and derivatives; Alcohols and polyols; Phenethylamines; Amphetamines and derivatives; Phenylpropanoids and polyketides; Organic acids and derivatives; Carboxylic acids and derivatives; Organonitrogen compounds; Primary alcohols; Organooxygen compounds; Amino acids and derivatives; Peptides; Monoalkylamines; Hydroxy acids a…	253.118	64	1.061	7.10962e+17	7.1096e+17	1770
	2	C17H33N7O6	[M + H]+	C17H34N7O6+	Amino acids and Peptides	0.959	Small peptides	0.919	Tripeptides	0.781	Organic acids and derivatives	1	Carboxylic acids and derivatives	1	Amino acids, peptides, and analogues	0.999	Peptides	0.87	Peptides	0.87	Organic compounds; Lipids and lipid-like molecules; Amino acids, peptides, and analogues; Alpha amino acids and derivatives; Organic acids and derivatives; Carboxylic acids and derivatives; Organonitrogen compounds; Organooxygen compounds; Fatty acid esters; Fatty amides; Amino acids and derivatives; Peptides; Guanidines; Alpha amino acid esters; Monoalkylamines; Carboxylic acid amides; Carboxyli…	432.256	64	1.063	7.10962e+17	7.1096e+17	1772
	2	C12H17N5O5	[M + H]+	C12H18N5O5+	Carbohydrates	0.999	Nucleosides	0.999	Purine nucleosides	0.998	Nucleosides, nucleotides, and analogues	0.963	Purine nucleosides	0.958					Purine nucleosides	0.958	Organic compounds; Organoheterocyclic compounds; Carbohydrates and carbohydrate conjugates; Pyrimidines and pyrimidine derivatives; Imidazoles; Alcohols and polyols; Purines and purine derivatives; Hypoxanthines; Organic acids and derivatives; Organonitrogen compounds; Primary alcohols; Nucleosides, nucleotides, and analogues; Pyrimidones; Organooxygen compounds; Azoles; Purine nucleosides; Purin…	312.13	64	1.063	7.10962e+17	7.1096e+17	1784
	1	C7H9NO3	[M - H2O + H]+	C7H8NO2+	Alkaloids	0.957	Nicotinic acid alkaloids	0.952	Pyridine alkaloids	0.951	Organoheterocyclic compounds	0.99	Pyridines and derivatives	0.799	Pyridinecarboxylic acids and derivatives	0.608	Pyridinecarboxylic acids	0.622	Pyridinecarboxylic acids	0.622	Organic compounds; Organoheterocyclic compounds; Pyridines and derivatives; Organic acids and derivatives; Carboxylic acids and derivatives; Organonitrogen compounds; Organooxygen compounds; Carboxylic acid derivatives; Monocarboxylic acids and derivatives; Carboxylic acids; Pyridinecarboxylic acids and derivatives; Pyridinecarboxylic acids; Methyl esters; Organic oxides; Azacyclic compounds; Het…	138.053	64	1.065	7.10962e+17	7.1096e+17	1824
	2	C14H19N5O7	[M + H]+	C14H20N5O7+	Carbohydrates	0.994	Nucleosides	0.994	Purine nucleosides	0.991	Nucleosides, nucleotides, and analogues	0.927	Purine nucleosides	0.926					Purine nucleosides	0.926	Organic compounds; Organoheterocyclic compounds; Carbohydrates and carbohydrate conjugates; Amino acids, peptides, and analogues; Pyrimidines and pyrimidine derivatives; Imidazoles; Alcohols and polyols; Purines and purine derivatives; Organic acids and derivatives; Carboxylic acids and derivatives; Organonitrogen compounds; Primary alcohols; Nucleosides, nucleotides, and analogues; Organooxygen …	370.135	64	1.066	7.10962e+17	7.1096e+17	1801
	1	C17H23NO8	[M - H2O + H]+	C17H22NO7+	Amino acids and Peptides	0.957	Amino acid glycosides	0.795	Cyanogenic glycosides	0.877	Organic oxygen compounds	0.999	Organooxygen compounds	0.996	Carbohydrates and carbohydrate conjugates	0.585	Glycosyl compounds	0.49	O-glycosyl compounds	0.538	Organic compounds; Carbohydrates and carbohydrate conjugates; Lipids and lipid-like molecules; Alcohols and polyols; Ethers; Organic acids and derivatives; Carboxylic acids and derivatives; Organonitrogen compounds; Primary alcohols; Organooxygen compounds; Hydroxy acids and derivatives; Secondary alcohols; Beta hydroxy acids and derivatives; Carbonyl compounds; Oxanes; O-glycosyl compounds; Benz…	352.139	64	1.075	7.10962e+17	7.1096e+17	1822
	1	C12H14N4O2S2	[M - H2O + H]+	C12H13N4OS2+	Alkaloids	0.695	Nicotinic acid alkaloids	0.022	Cyclamides	0.051	Organoheterocyclic compounds	0.995	Azoles	0.906	Thiazoles	0.914			Thiazoles	0.914	Organic compounds; Organoheterocyclic compounds; Thiazoles; Organic acids and derivatives; Carboxylic acids and derivatives; Organonitrogen compounds; Organooxygen compounds; Azoles; Carboxylic acid amides; Carboxylic acid derivatives; Secondary carboxylic acid amides; Organic oxides; Azacyclic compounds; Heteroaromatic compounds; Hydrocarbon derivatives; Organopnictogen compounds; Organic oxygen…	293.053	64	1.075	7.10962e+17	7.1096e+17	1815
	2	C7H17NO3S2	[M - H2O + H]+	C7H16NO2S2+	Fatty acids	0.983	Fatty amides	0.812	N-acyl amines	0.392	Organosulfur compounds	0.977	Sulfenyl compounds	0.673					Sulfenyl compounds	0.673	Organic compounds; Organosulfur compounds; Organic acids and derivatives; Organonitrogen compounds; Organooxygen compounds; Sulfenyl compounds; Organic oxides; Hydrocarbon derivatives; Organic oxygen compounds; Organic nitrogen compounds; Chemical entities	210.061	65	1.075	7.10962e+17	7.1096e+17	1779
	1	C7H17NO3	[M - H2O + H]+	C7H16NO2+	Fatty acids	0.626	Small peptides	0.319	Aminoacids	0.478	Lipids and lipid-like molecules	0.516	Fatty Acyls	0.522					Fatty Acyls	0.522	Organic compounds; Lipids and lipid-like molecules; Alcohols and polyols; Organonitrogen compounds; Organooxygen compounds; Monoalkylamines; 1,2-aminoalcohols; Amines; Primary amines; Alkanolamines; Fatty Acyls; Hydrocarbon derivatives; Organopnictogen compounds; Organic oxygen compounds; Organic nitrogen compounds; Chemical entities	146.118	65	1.079	7.10962e+17	7.1096e+17	1841
	1	C8H14N6O3	[M - H2O + H]+	C8H13N6O2+	Alkaloids	0.565	Pseudoalkaloids (transamidation)	0.74	Purine alkaloids	0.755	Organoheterocyclic compounds	0.946	Imidazopyrimidines	0.418	Purines and purine derivatives	0.396	Purinones	0.514	6-oxopurines	0.504	Organic compounds; Organoheterocyclic compounds; Pyrimidines and pyrimidine derivatives; Imidazoles; Alcohols and polyols; Organic acids and derivatives; Organonitrogen compounds; Pyrimidones; Organooxygen compounds; Azoles; Purinones; Diazines; 6-oxopurines; Substituted imidazoles; N-substituted imidazoles; Amines; Primary amines; Vinylogous amides; Organic oxides; Azacyclic compounds; Heteroaro…	225.11	65	1.08	7.10962e+17	7.1096e+17	1839
	1	C13H19NO3	[M - H2O + H]+	C13H18NO2+	Alkaloids	0.518	Small peptides	0.482	Tropane alkaloids	0.339	Organic acids and derivatives	0.984	Carboxylic acids and derivatives	0.979	Amino acids, peptides, and analogues	0.846	Amino acids and derivatives	0.845	Amino acids	0.615	Organic compounds; Organoheterocyclic compounds; Amino acids, peptides, and analogues; Phenylmethylamines; Piperidines; Organic acids and derivatives; Carboxylic acids and derivatives; Organonitrogen compounds; Organooxygen compounds; Amino acids and derivatives; Monocarboxylic acids and derivatives; Carboxylic acids; Carbonyl compounds; Piperidinecarboxylic acids and derivatives; Benzene and sub…	220.133	65	1.081	7.10962e+17	7.1096e+17	1836
	3	C15H22N8O8S	[M + Na]+	C15H22N8NaO8S+	Carbohydrates	0.999	Nucleosides	0.999	Purine nucleosides	0.999	Nucleosides, nucleotides, and analogues	0.978	5'-deoxyribonucleosides	0.994	5'-deoxy-5'-thionucleosides	0.972			5'-deoxy-5'-thionucleosides	0.972	Organic compounds; Organoheterocyclic compounds; Organosulfur compounds; Carbohydrates and carbohydrate conjugates; Lipids and lipid-like molecules; Amino acids, peptides, and analogues; Alpha amino acids and derivatives; Pyrimidines and pyrimidine derivatives; Imidazoles; Alcohols and polyols; Purines and purine derivatives; Fatty acids and conjugates; Organic acids and derivatives; Carboxylic a…	497.116	65	1.082	7.10962e+17	7.1096e+17	1851
	1	C5H13NO2	[M - H2O + H]+	C5H12NO+	Fatty acids	0.815	Fatty amides	0.208	Sphingoid bases	0.336	Organic nitrogen compounds	1	Organonitrogen compounds	0.998	Amines	0.96	Alkanolamines	0.625	Alkanolamines	0.625	Organic compounds; Alcohols and polyols; Organonitrogen compounds; Primary alcohols; Organooxygen compounds; Monoalkylamines; Amines; Primary amines; Alkanolamines; Hydrocarbon derivatives; Organopnictogen compounds; Organic oxygen compounds; Organic nitrogen compounds; Chemical entities	102.091	65	1.085	7.10962e+17	7.1096e+17	1781
	2	C15H27NO5	[M + H]+	C15H28NO5+	Fatty acids	0.859	Fatty amides	0.715	N-acyl amines	0.508	Lipids and lipid-like molecules	0.92	Fatty Acyls	0.922	Fatty amides	0.826	N-acyl amines	0.837	N-acyl amines	0.837	Organic compounds; Lipids and lipid-like molecules; Alcohols and polyols; Organic acids and derivatives; Carboxylic acids and derivatives; Organonitrogen compounds; Organooxygen compounds; Fatty amides; Carboxylic acid amides; Carboxylic acid derivatives; N-acyl amines; Monocarboxylic acids and derivatives; Secondary alcohols; Secondary carboxylic acid amides; Carbonyl compounds; Fatty Acyls; Org…	302.196	65	1.086	7.10962e+17	7.1096e+17	1858
	1	C6H7N5O2	[M - H2O + H]+	C6H6N5O+	Alkaloids	0.883	Pseudoalkaloids (transamidation)	0.889	Purine alkaloids	0.946	Organoheterocyclic compounds	0.999	Pteridines and derivatives	0.468	Pterins and derivatives	0.69			Pterins and derivatives	0.69	Organic compounds; Organoheterocyclic compounds; Pyrimidines and pyrimidine derivatives; Imidazoles; Pterins and derivatives; Organic acids and derivatives; Organonitrogen compounds; Pyrimidones; Organooxygen compounds; Azoles; Aminopyrimidines and derivatives; Diazines; Imidazopyrimidines; Amines; Primary amines; Vinylogous amides; Organic oxides; Azacyclic compounds; Heteroaromatic compounds; H…	164.057	65	1.086	7.10962e+17	7.1096e+17	1843
	1	C11H24N2O4	[M - H2O + H]+	C11H23N2O3+	Amino acids and Peptides	1	Small peptides	1	Dipeptides	0.99	Organic acids and derivatives	1	Carboxylic acids and derivatives	1	Amino acids, peptides, and analogues	1	Peptides	0.995	Dipeptides	0.955	Organic compounds; Lipids and lipid-like molecules; Amino acids, peptides, and analogues; Alpha amino acids and derivatives; Fatty acids and conjugates; Organic acids and derivatives; Carboxylic acids and derivatives; Organonitrogen compounds; Organooxygen compounds; Fatty amides; Branched fatty acids; Amino acids and derivatives; Peptides; Monoalkylamines; Carboxylic acid amides; Carboxylic acid…	231.17	65	1.087	7.10962e+17	7.1096e+17	1861
	2	C13H17N3O4	[M + H]+	C13H18N3O4+	Amino acids and Peptides	1	Small peptides	1	Tripeptides	0.841	Organic acids and derivatives	1	Carboxylic acids and derivatives	1	Amino acids, peptides, and analogues	0.999	Peptides	0.998	Oligopeptides	0.856	Organic compounds; Lipids and lipid-like molecules; Amino acids, peptides, and analogues; Alpha amino acids and derivatives; Phenethylamines; Amphetamines and derivatives; Phenylpropanoids and polyketides; Organic acids and derivatives; Carboxylic acids and derivatives; Organonitrogen compounds; Organooxygen compounds; Fatty amides; Amino acids and derivatives; Peptides; Monoalkylamines; Carboxyl…	280.129	66	1.096	7.10962e+17	7.1096e+17	1892
	1	C10H11N3	[M + Na]+	C10H11N3Na+	Alkaloids	0.956	Nicotinic acid alkaloids	0.79	Pyridine alkaloids	0.79	Organoheterocyclic compounds	0.902	Heteroaromatic compounds	0.746					Heteroaromatic compounds	0.746	Organic compounds; Organoheterocyclic compounds; Organonitrogen compounds; Amines; Azacyclic compounds; Heteroaromatic compounds; Hydrocarbon derivatives; Organopnictogen compounds; Organic nitrogen compounds; Chemical entities	196.083	66	1.096	7.10962e+17	7.1096e+17	1854
	1	C20H26N7O11P	[M + H]+	C20H27N7O11P+	Carbohydrates	0.999	Nucleosides	0.973	Purine nucleotides	0.937	Nucleosides, nucleotides, and analogues	0.98	Purine nucleotides	0.917	Purine deoxyribonucleotides	0.888			Purine deoxyribonucleotides	0.888	Organic compounds; Organoheterocyclic compounds; Pyrimidines and pyrimidine derivatives; Imidazoles; Alcohols and polyols; Lactams; Purines and purine derivatives; Hypoxanthines; Organic acids and derivatives; Organonitrogen compounds; Nucleosides, nucleotides, and analogues; Pyrimidones; Organooxygen compounds; Organic carbonic acids and derivatives; Organic phosphoric acids and derivatives; Pho…	572.15	66	1.101	7.10962e+17	7.1096e+17	1887
	1	C14H27N3O7	[M - H2O + H]+	C14H26N3O6+	Amino acids and Peptides	0.992	Small peptides	0.998	Tripeptides	0.999	Organic acids and derivatives	1	Carboxylic acids and derivatives	1	Amino acids, peptides, and analogues	0.997	Peptides	0.995	Oligopeptides	0.962	Organic compounds; Lipids and lipid-like molecules; Amino acids, peptides, and analogues; Alpha amino acids and derivatives; Alcohols and polyols; Fatty acids and conjugates; Organic acids and derivatives; Carboxylic acids and derivatives; Organonitrogen compounds; Primary alcohols; Organooxygen compounds; Fatty amides; Branched fatty acids; Dicarboxylic acids and derivatives; Amino acids and der…	332.182	66	1.107	7.10962e+17	7.1096e+17	1901
	1	C4H7N3O2	[M - H2O + H]+	C4H6N3O+	Amino acids and Peptides	0.483	Small peptides	0.675	Aminoacids	0.81	Organic acids and derivatives	0.728	Carboxylic acids and derivatives	0.554					Carboxylic acids and derivatives	0.554	Organic compounds; Organic acids and derivatives; Carboxylic acids and derivatives; Organonitrogen compounds; Organooxygen compounds; Amines; Primary amines; Organic oxides; Hydrocarbon derivatives; Organopnictogen compounds; Organic oxygen compounds; Organic nitrogen compounds; Chemical entities	112.05	67	1.109	7.10962e+17	7.1096e+17	1918
	1	C17H23NO7	[M - H2O + H]+	C17H22NO6+	Alkaloids	0.46	Macrolides	0.357	Macrolide lactones	0.028	Organic acids and derivatives	0.977	Carboxylic acids and derivatives	0.966	Amino acids, peptides, and analogues	0.749	Amino acids and derivatives	0.75	Amino acids and derivatives	0.75	Organic compounds; Organoheterocyclic compounds; Lipids and lipid-like molecules; Amino acids, peptides, and analogues; Alcohols and polyols; Organic acids and derivatives; Carboxylic acids and derivatives; Organonitrogen compounds; Organooxygen compounds; Dicarboxylic acids and derivatives; Amino acids and derivatives; Carboxylic acid derivatives; Carboxylic acids; Carboxylic acid esters; Carbon…	336.144	67	1.113	7.10962e+17	7.1096e+17	1914
	1	C13H25N3O6	[M + H]+	C13H26N3O6+	Amino acids and Peptides	1	Small peptides	1	Tripeptides	0.996	Organic acids and derivatives	1	Carboxylic acids and derivatives	1	Amino acids, peptides, and analogues	1	Peptides	1	Oligopeptides	0.996	Organic compounds; Lipids and lipid-like molecules; Amino acids, peptides, and analogues; Alpha amino acids and derivatives; Alcohols and polyols; Fatty acids and conjugates; Organic acids and derivatives; Carboxylic acids and derivatives; Short-chain hydroxy acids and derivatives; Organonitrogen compounds; Organooxygen compounds; Fatty amides; Branched fatty acids; Hydroxy fatty acids; Amino aci…	320.181	67	1.123	7.10962e+17	7.1096e+17	1912
	1	C9H14O4	[M + H]+	C9H15O4+	Fatty acids	0.774	Fatty Acids and Conjugates	0.435	Dicarboxylic acids	0.389	Organic acids and derivatives	0.991	Carboxylic acids and derivatives	0.986	Dicarboxylic acids and derivatives	0.509			Dicarboxylic acids and derivatives	0.509	Organic compounds; Organic acids and derivatives; Carboxylic acids and derivatives; Organooxygen compounds; Dicarboxylic acids and derivatives; Carboxylic acids; Carbonyl compounds; Organic oxides; Hydrocarbon derivatives; Organic oxygen compounds; Chemical entities	187.096	67	1.124	7.10962e+17	7.1096e+17	1946
	1	C4H7NO2S	[M - H2O + H]+	C4H6NOS+	Amino acids and Peptides	0.979	Small peptides	0.761	Aminoacids	0.916	Organic acids and derivatives	0.945	Carboxylic acids and derivatives	0.924	Amino acids, peptides, and analogues	0.571	Amino acids and derivatives	0.569	Amino acids and derivatives	0.569	Organic compounds; Organosulfur compounds; Amino acids, peptides, and analogues; Organic acids and derivatives; Carboxylic acids and derivatives; Organonitrogen compounds; Organooxygen compounds; Amino acids and derivatives; Monocarboxylic acids and derivatives; Carboxylic acids; Carbonyl compounds; Organic oxides; Hydrocarbon derivatives; Organopnictogen compounds; Organic oxygen compounds; Orga…	116.016	67	1.125	7.10962e+17	7.1096e+17	1917
	3	C32H22ClN3O3	[M + H]+	C32H23ClN3O3+	Alkaloids	0.969	Tryptophan alkaloids	0.876	Carbazole alkaloids	0.292	Organoheterocyclic compounds	0.999	Indoles and derivatives	0.763	Indoles	0.784	3-alkylindoles	0.585	3-alkylindoles	0.585	Organic compounds; Organoheterocyclic compounds; Halobenzenes; Pyrroles; Lactams; Indoles and derivatives; Organic acids and derivatives; Carboxylic acids and derivatives; Organohalogen compounds; Organonitrogen compounds; Organooxygen compounds; Aryl chlorides; Chlorobenzenes; Organochlorides; Benzene and substituted derivatives; Benzenoids; Indoles; Aryl halides; Organic oxides; Azacyclic compo…	532.144	68	1.128	7.10962e+17	7.1096e+17	1940
	1	C11H21NO3	[M - H2O + H]+	C11H20NO2+	Fatty acids	0.908	Fatty amides	0.87	N-acyl amines	0.708	Organic acids and derivatives	1	Carboxylic acids and derivatives	0.999	Amino acids, peptides, and analogues	0.578	Amino acids and derivatives	0.571	N-acyl-alpha amino acids and derivatives	0.558	Organic compounds; Lipids and lipid-like molecules; Amino acids, peptides, and analogues; Fatty acids and conjugates; Organic acids and derivatives; Carboxylic acids and derivatives; Organonitrogen compounds; Organooxygen compounds; Fatty amides; Branched fatty acids; Amino acids and derivatives; Carboxylic acid amides; Carboxylic acid derivatives; N-acyl amines; Monocarboxylic acids and derivati…	198.149	68	1.13	7.10962e+17	7.1096e+17	1950
	2	C19H16N6O7	[M - H2O + H]+	C19H15N6O6+	Carbohydrates	0.996	Nucleosides	0.992	Purine nucleosides	0.977	Nucleosides, nucleotides, and analogues	0.923	Purine nucleosides	0.719					Purine nucleosides	0.719	Organic compounds; Organoheterocyclic compounds; Carbohydrates and carbohydrate conjugates; Pyrimidines and pyrimidine derivatives; Imidazoles; Alcohols and polyols; Benzoic acids and derivatives; Purines and purine derivatives; Organic acids and derivatives; Carboxylic acids and derivatives; Organonitrogen compounds; Nucleosides, nucleotides, and analogues; Benzoyl derivatives; Organooxygen comp…	423.104	68	1.134	7.10962e+17	7.1096e+17	1948
	1	C9H17NO5	[M - H2O + H]+	C9H16NO4+	Amino acids and Peptides	0.689	Small peptides	0.887	Aminoacids	0.477	Organic acids and derivatives	1	Carboxylic acids and derivatives	1	Amino acids, peptides, and analogues	0.995	Amino acids and derivatives	0.995	N-acyl-alpha amino acids	0.88	Organic compounds; Lipids and lipid-like molecules; Amino acids, peptides, and analogues; Alpha amino acids and derivatives; Fatty acids and conjugates; Organic acids and derivatives; Carboxylic acids and derivatives; Organonitrogen compounds; Organooxygen compounds; Dicarboxylic acids and derivatives; Amino acids and derivatives; Carboxylic acid amides; Amino fatty acids; Carboxylic acid derivat…	202.107	68	1.135	7.10962e+17	7.1096e+17	1981
	1	C17H26N2O6S	[M + H]+	C17H27N2O6S+	Amino acids and Peptides	0.866	Œ≤-lactams	0.418	Penicillins	0.233	Organic acids and derivatives	0.998	Carboxylic acids and derivatives	0.994	Amino acids, peptides, and analogues	0.924	Amino acids and derivatives	0.918	N-acyl-alpha amino acids and derivatives	0.539	Organic compounds; Organosulfur compounds; Lipids and lipid-like molecules; Amino acids, peptides, and analogues; Alpha amino acids and derivatives; Alcohols and polyols; Fatty acids and conjugates; Organic acids and derivatives; Carboxylic acids and derivatives; Organonitrogen compounds; Organooxygen compounds; Amino acids and derivatives; Carboxylic acid amides; Carboxylic acid derivatives; Mon…	387.157	68	1.137	7.10962e+17	7.1096e+17	1966
	1	C12H21N3O6	[M + H]+	C12H22N3O6+	Amino acids and Peptides	0.999	Small peptides	0.997	Tripeptides	0.999	Organic acids and derivatives	1	Carboxylic acids and derivatives	1	Amino acids, peptides, and analogues	0.998	Peptides	0.994	Oligopeptides	0.981	Organic compounds; Lipids and lipid-like molecules; Amino acids, peptides, and analogues; Alpha amino acids and derivatives; Fatty acids and conjugates; Organic acids and derivatives; Carboxylic acids and derivatives; Organonitrogen compounds; Organooxygen compounds; Fatty amides; Branched fatty acids; Amino acids and derivatives; Peptides; Monoalkylamines; Carboxylic acid amides; Carboxylic acid…	304.15	68	1.14	7.10962e+17	7.1096e+17	1988
	1	C11H16N2O4	[M - H2O + H]+	C11H15N2O3+	Amino acids and Peptides	1	Small peptides	1	Dipeptides	0.931	Organic acids and derivatives	1	Carboxylic acids and derivatives	1	Amino acids, peptides, and analogues	0.999	Peptides	0.986	Dipeptides	0.863	Organic compounds; Amino acids, peptides, and analogues; Alpha amino acids and derivatives; Phenethylamines; Amphetamines and derivatives; Phenylpropanoids and polyketides; Organic acids and derivatives; Carboxylic acids and derivatives; Organonitrogen compounds; Organooxygen compounds; Amino acids and derivatives; Peptides; Monoalkylamines; Carboxylic acid amides; Carboxylic acid derivatives; Mo…	223.108	69	1.142	7.10962e+17	7.1096e+17	1978
	1	C19H21N5O6	[M - H2O + H]+	C19H20N5O5+	Amino acids and Peptides	0.933	Small peptides	0.818	Dipeptides	0.347	Organic acids and derivatives	0.998	Carboxylic acids and derivatives	0.99	Amino acids, peptides, and analogues	0.822	Amino acids and derivatives	0.815	N-acyl-alpha amino acids	0.592	Organic compounds; Organoheterocyclic compounds; Amino acids, peptides, and analogues; Alpha amino acids and derivatives; Benzoic acids and derivatives; Benzamides; Hippuric acids and derivatives; Organic acids and derivatives; Carboxylic acids and derivatives; Organonitrogen compounds; Benzoyl derivatives; Organooxygen compounds; Amino acids and derivatives; Carboxylic acid amides; Carboxylic ac…	398.144	69	1.144	7.10962e+17	7.1096e+17	1986
	2	C19H32N4O5	[M + Na]+	C19H32N4NaO5+	Amino acids and Peptides	0.981	Small peptides	0.855	Tripeptides	0.803	Organic acids and derivatives	0.999	Carboxylic acids and derivatives	0.997	Amino acids, peptides, and analogues	0.959	Peptides	0.772	Peptides	0.772	Organic compounds; Lipids and lipid-like molecules; Amino acids, peptides, and analogues; Alpha amino acids and derivatives; Organic acids and derivatives; Carboxylic acids and derivatives; Organonitrogen compounds; Organooxygen compounds; Fatty amides; Amino acids and derivatives; Peptides; Carboxylic acid amides; Carboxylic acid derivatives; N-acyl amines; Monocarboxylic acids and derivatives; …	419.225	69	1.149	7.10962e+17	7.1096e+17	1993
	1	C9H14O5	[M + Na]+	C9H14NaO5+	Fatty acids	0.884	Fatty Acids and Conjugates	0.746	Dicarboxylic acids	0.636	Organic acids and derivatives	0.99	Carboxylic acids and derivatives	0.985	Dicarboxylic acids and derivatives	0.56			Dicarboxylic acids and derivatives	0.56	Organic compounds; Organic acids and derivatives; Carboxylic acids and derivatives; Organooxygen compounds; Dicarboxylic acids and derivatives; Carboxylic acids; Carbonyl compounds; Organic oxides; Hydrocarbon derivatives; Organic oxygen compounds; Chemical entities	225.073	69	1.154	7.10962e+17	7.1096e+17	2066
	1	C6H14O3	[M + H]+	C6H15O3+	Fatty acids	0.752	Fatty acyls	0.513	Fatty alcohols	0.387	Organic oxygen compounds	1	Organooxygen compounds	1	Ethers	0.997	Dialkyl ethers	0.997	Polyethylene glycols	0.953	Organic compounds; Alcohols and polyols; Ethers; Primary alcohols; Organooxygen compounds; Dialkyl ethers; Polyethylene glycols; Hydrocarbon derivatives; Organic oxygen compounds; Chemical entities	135.102	69	1.154	7.10962e+17	7.1096e+17	2014
	1	C14H16O10	[M - H2O + H]+	C14H15O9+	Terpenoids	0.366	Phenolic acids (C6-C1)	0.409	Iridoids monoterpenoids	0.335	Organic acids and derivatives	0.996	Carboxylic acids and derivatives	0.986	Carboxylic acid derivatives	0.976	Carboxylic acid esters	0.975	Methyl esters	0.993	Organic compounds; Alcohols and polyols; Organic acids and derivatives; Carboxylic acids and derivatives; Organooxygen compounds; Carboxylic acid derivatives; Carboxylic acid esters; Secondary alcohols; Carbonyl compounds; Polyols; Methyl esters; Vinylogous acids; Organic oxides; Hydrocarbon derivatives; Organic oxygen compounds; Chemical entities	327.071	69	1.155	7.10962e+17	7.1096e+17	2001
	1	C13H14O10	[M - H2O + H]+	C13H13O9+	Shikimates and Phenylpropanoids	0.618	Phenolic acids (C6-C1)	0.568	Isocoumarins	0.32	Organic acids and derivatives	0.988	Carboxylic acids and derivatives	0.97	Carboxylic acid derivatives	0.767	Carboxylic acid esters	0.75	Carboxylic acid esters	0.75	Organic compounds; Organoheterocyclic compounds; Lactones; Alcohols and polyols; Ethers; Organic acids and derivatives; Carboxylic acids and derivatives; Organooxygen compounds; Carboxylic acid derivatives; Carboxylic acids; Carboxylic acid esters; Secondary alcohols; Carbonyl compounds; Polyols; Organic oxides; Oxacyclic compounds; Hydrocarbon derivatives; Organic oxygen compounds; Chemical enti…	313.055	70	1.16	7.10962e+17	7.1096e+17	2025
	3	C19H25N5O5S2	[M + H]+	C19H26N5O5S2+	Amino acids and Peptides	0.982	Oligopeptides	0.957	Cyclamides	0.536	Organic acids and derivatives	0.987	Carboxylic acids and derivatives	0.932	Amino acids, peptides, and analogues	0.653	Amino acids and derivatives	0.63	Alpha amino acids and derivatives	0.545	Organic compounds; Organoheterocyclic compounds; Organosulfur compounds; Amino acids, peptides, and analogues; Alpha amino acids and derivatives; Organic acids and derivatives; Carboxylic acids and derivatives; Organonitrogen compounds; Organooxygen compounds; Amino acids and derivatives; Carboxylic acid amides; Carboxylic acid derivatives; Secondary carboxylic acid amides; Carbonyl compounds; Be…	468.137	70	1.16	7.10962e+17	7.1096e+17	2031
	2	C12H23N3O4	[M + H]+	C12H24N3O4+	Amino acids and Peptides	0.999	Small peptides	1	Tripeptides	0.843	Organic acids and derivatives	1	Carboxylic acids and derivatives	1	Amino acids, peptides, and analogues	1	Peptides	0.994	Oligopeptides	0.668	Organic compounds; Lipids and lipid-like molecules; Amino acids, peptides, and analogues; Alpha amino acids and derivatives; Organic acids and derivatives; Carboxylic acids and derivatives; Organonitrogen compounds; Organooxygen compounds; Fatty amides; Amino acids and derivatives; Peptides; Monoalkylamines; Carboxylic acid amides; Carboxylic acid derivatives; N-acyl amines; Monocarboxylic acids …	274.176	70	1.162	7.10962e+17	7.1096e+17	2012
	2	C13H19NO2	[M + H]+	C13H20NO2+	Alkaloids	0.365	Small peptides	0.299	Aminoacids	0.17	Organic acids and derivatives	0.984	Carboxylic acids and derivatives	0.978	Amino acids, peptides, and analogues	0.873	Amino acids and derivatives	0.872	Alpha amino acids and derivatives	0.515	Organic compounds; Amino acids, peptides, and analogues; Alpha amino acids and derivatives; Phenylmethylamines; Organic acids and derivatives; Carboxylic acids and derivatives; Organonitrogen compounds; Organooxygen compounds; Amino acids and derivatives; Carboxylic acid derivatives; Monocarboxylic acids and derivatives; Carboxylic acid esters; Carbonyl compounds; Trialkylamines; Benzene and subs…	222.149	70	1.164	7.10962e+17	7.1096e+17	1976
	2	C17H21NO2	[M + Na]+	C17H21NNaO2+	Alkaloids	0.802	Pseudoalkaloids (transamidation)	0.32	Aminoacids	0.219	Organic acids and derivatives	0.93	Carboxylic acids and derivatives	0.915	Amino acids, peptides, and analogues	0.687	Amino acids and derivatives	0.686	Amino acids	0.67	Organic compounds; Amino acids, peptides, and analogues; Phenethylamines; Amphetamines and derivatives; Organic acids and derivatives; Carboxylic acids and derivatives; Organonitrogen compounds; Organooxygen compounds; Amino acids and derivatives; Monocarboxylic acids and derivatives; Carboxylic acids; Carbonyl compounds; Benzene and substituted derivatives; Benzenoids; Amines; Aralkylamines; Org…	294.145	70	1.165	7.10962e+17	7.1096e+17	2034
	1	C7H10N4O3	[M - H2O + H]+	C7H9N4O2+	Alkaloids	0.988	Pseudoalkaloids (transamidation)	0.999	Purine alkaloids	0.999	Organoheterocyclic compounds	0.999	Imidazopyrimidines	0.999	Purines and purine derivatives	0.999	Xanthines	1	Xanthines	1	Organic compounds; Organoheterocyclic compounds; Pyrimidines and pyrimidine derivatives; Imidazoles; Alcohols and polyols; Lactams; Purines and purine derivatives; Xanthines; Organic acids and derivatives; Organonitrogen compounds; Alkaloids and derivatives; Primary alcohols; Pyrimidones; Organooxygen compounds; Organic carbonic acids and derivatives; Azoles; Ureas; Purinones; Diazines; 6-oxopuri…	181.072	70	1.174	7.10962e+17	7.1096e+17	2061
	2	C18H30N4O8	[M + H]+	C18H31N4O8+	Amino acids and Peptides	0.995	Small peptides	0.808	Tripeptides	0.651	Organic acids and derivatives	1	Carboxylic acids and derivatives	1	Amino acids, peptides, and analogues	0.998	Peptides	0.992	Oligopeptides	0.952	Organic compounds; Organoheterocyclic compounds; Lipids and lipid-like molecules; Amino acids, peptides, and analogues; Alpha amino acids and derivatives; Alcohols and polyols; Pyrrolidines; Fatty acids and conjugates; Organic acids and derivatives; Carboxylic acids and derivatives; Organonitrogen compounds; Primary alcohols; Organooxygen compounds; Fatty amides; Branched fatty acids; Hydroxy fat…	431.214	71	1.178	7.10962e+17	7.1096e+17	2081
	1	C5H13NO2	[M - H2O + H]+	C5H12NO+	Fatty acids	0.851	Fatty amides	0.323	Sphingoid bases	0.244	Organic nitrogen compounds	1	Organonitrogen compounds	0.998	Amines	0.931	Alkanolamines	0.544	Alkanolamines	0.544	Organic compounds; Alcohols and polyols; Organonitrogen compounds; Organooxygen compounds; Monoalkylamines; Amines; Primary amines; Alkanolamines; Hydrocarbon derivatives; Organopnictogen compounds; Organic oxygen compounds; Organic nitrogen compounds; Chemical entities	102.091	71	1.184	7.10962e+17	7.1096e+17	2096
	1	C16H13NO5	[M - H2O + H]+	C16H12NO4+	Alkaloids	0.946	Tryptophan alkaloids	0.432	Simple oxindole alkaloids	0.161	Organoheterocyclic compounds	0.75	Indoles and derivatives	0.7					Indoles and derivatives	0.7	Organic compounds; Organoheterocyclic compounds; Indoles and derivatives; Organic acids and derivatives; Carboxylic acids and derivatives; Organonitrogen compounds; Organooxygen compounds; Monocarboxylic acids and derivatives; Carboxylic acids; Carbonyl compounds; Benzene and substituted derivatives; Benzenoids; Organic oxides; Azacyclic compounds; Hydrocarbon derivatives; Organopnictogen compoun…	282.076	71	1.188	7.10962e+17	7.1096e+17	2110
	1	C13H15Cl2NO7	[M - H2O + H]+	C13H14Cl2NO6+	Polyketides	0.291	Coumarins	0.288	Simple coumarins	0.093	Organic acids and derivatives	0.965	Carboxylic acids and derivatives	0.952	Amino acids, peptides, and analogues	0.541	Amino acids and derivatives	0.542	Amino acids and derivatives	0.542	Organic compounds; Amino acids, peptides, and analogues; Halobenzenes; Ethers; Organic acids and derivatives; Carboxylic acids and derivatives; Organohalogen compounds; Organonitrogen compounds; Organooxygen compounds; Amino acids and derivatives; Aryl chlorides; Carboxylic acid derivatives; Chlorobenzenes; Monocarboxylic acids and derivatives; Carboxylic acids; Organochlorides; Carbonyl compound…	350.018	71	1.188	7.10962e+17	7.1096e+17	2094
	1	C14H11Cl2NO5	[M + Na]+	C14H11Cl2NNaO5+	Shikimates and Phenylpropanoids	0.35	Coumarins	0.269	Simple coumarins	0.037	Organic acids and derivatives	0.994	Carboxylic acids and derivatives	0.989	Amino acids, peptides, and analogues	0.632	Amino acids and derivatives	0.634	Amino acids and derivatives	0.634	Organic compounds; Organoheterocyclic compounds; Amino acids, peptides, and analogues; Halobenzenes; Organic acids and derivatives; Carboxylic acids and derivatives; Organohalogen compounds; Organonitrogen compounds; Organooxygen compounds; Amino acids and derivatives; Aryl chlorides; Chlorobenzenes; Monocarboxylic acids and derivatives; Carboxylic acids; Organochlorides; Carbonyl compounds; Benz…	365.991	71	1.191	7.10962e+17	7.1096e+17	2107
	1	C8H10O4	[M - H2O + H]+	C8H9O3+	Fatty acids	0.952	Fatty Acids and Conjugates	0.737	Dicarboxylic acids	0.181	Organic acids and derivatives	0.979	Carboxylic acids and derivatives	0.967	Carboxylic acids	0.877			Carboxylic acids	0.877	Organic compounds; Organic acids and derivatives; Carboxylic acids and derivatives; Organooxygen compounds; Monocarboxylic acids and derivatives; Carboxylic acids; Carbonyl compounds; Organic oxides; Hydrocarbon derivatives; Organic oxygen compounds; Chemical entities	153.055	72	1.193	7.10962e+17	7.1096e+17	2203
	1	C5H14NO4P	[M - H2O + H]+	C5H13NO3P+	Amino acids and Peptides	0.688	Small peptides	0.597	Aminoacids	0.614	Organic acids and derivatives	0.912	Organic phosphonic acids and derivatives	0.81	Organic phosphonic acids	0.818			Organic phosphonic acids	0.818	Organic compounds; Organic acids and derivatives; Organonitrogen compounds; Organooxygen compounds; Organophosphorus compounds; Organic phosphonic acids and derivatives; Monoalkylamines; Organic phosphonic acids; Amines; Primary amines; Organic oxides; Hydrocarbon derivatives; Organopnictogen compounds; Organic oxygen compounds; Organic nitrogen compounds; Chemical entities	166.063	72	1.194	7.10962e+17	7.1096e+17	2119
	1	C9H10N6O	[M - H2O + H]+	C9H9N6+	Alkaloids	0.817	Pseudoalkaloids (transamidation)	0.73	Purine alkaloids	0.865	Organoheterocyclic compounds	0.998	Imidazopyrimidines	0.6	Purines and purine derivatives	0.64			Purines and purine derivatives	0.64	Organic compounds; Organoheterocyclic compounds; Pyrimidines and pyrimidine derivatives; Purines and purine derivatives; Organic acids and derivatives; Carboxylic acids and derivatives; Organonitrogen compounds; Organooxygen compounds; Azoles; Aminopyrimidines and derivatives; Diazines; Imidazopyrimidines; Amines; Primary amines; Imidolactams; Organic oxides; Azacyclic compounds; Heteroaromatic c…	201.088	72	1.196	7.10962e+17	7.1096e+17	2095
	2	C17H26N6O4S	[M + Na]+	C17H26N6NaO4S+	Amino acids and Peptides	0.973	Small peptides	0.892	Tripeptides	0.963	Organic acids and derivatives	0.999	Carboxylic acids and derivatives	0.999	Amino acids, peptides, and analogues	0.997	Peptides	0.998	Oligopeptides	0.989	Organic compounds; Organosulfur compounds; Lipids and lipid-like molecules; Amino acids, peptides, and analogues; Alpha amino acids and derivatives; Fatty acids and conjugates; Organic acids and derivatives; Carboxylic acids and derivatives; Organonitrogen compounds; Organooxygen compounds; Fatty amides; Amino acids and derivatives; Peptides; Monoalkylamines; Carboxylic acid amides; Carboxylic ac…	433.162	72	1.205	7.10962e+17	7.1096e+17	2128
	2	C12H16N2O3	[M + H]+	C12H17N2O3+	Amino acids and Peptides	1	Small peptides	1	Dipeptides	0.998	Organic acids and derivatives	1	Carboxylic acids and derivatives	1	Amino acids, peptides, and analogues	1	Peptides	0.953	Dipeptides	0.916	Organic compounds; Amino acids, peptides, and analogues; Alpha amino acids and derivatives; Phenethylamines; Amphetamines and derivatives; Phenylpropanoids and polyketides; Organic acids and derivatives; Carboxylic acids and derivatives; Organonitrogen compounds; Organooxygen compounds; Amino acids and derivatives; Peptides; Monoalkylamines; Carboxylic acid amides; Carboxylic acid derivatives; Mo…	237.123	72	1.206	7.10962e+17	7.1096e+17	2132
	1	C11H11N3O	[M - H2O + H]+	C11H10N3+	Alkaloids	0.971	Anthranilic acid alkaloids	0.356	Quinazoline alkaloids	0.257	Benzenoids	0.907							Benzenoids	0.907	Organic compounds; Organoheterocyclic compounds; Organonitrogen compounds; Organooxygen compounds; Benzenoids; Organic oxides; Azacyclic compounds; Heteroaromatic compounds; Hydrocarbon derivatives; Organopnictogen compounds; Organic oxygen compounds; Organic nitrogen compounds; Chemical entities	184.087	73	1.209	7.10962e+17	7.1096e+17	2143
	1	C8H14O2	[M - H2O + H]+	C8H13O+	Fatty acids	0.984	Fatty Acids and Conjugates	0.554	Unsaturated fatty acids	0.529	Lipids and lipid-like molecules	0.54	Fatty Acyls	0.538					Fatty Acyls	0.538	Organic compounds; Lipids and lipid-like molecules; Organic acids and derivatives; Carboxylic acids and derivatives; Organooxygen compounds; Monocarboxylic acids and derivatives; Carbonyl compounds; Fatty Acyls; Organic oxides; Hydrocarbon derivatives; Organic oxygen compounds; Chemical entities	125.096	73	1.212	7.10962e+17	7.1096e+17	2159
	1	C8H16O3	[M + Na]+	C8H16NaO3+	Fatty acids	0.947	Fatty Acids and Conjugates	0.875	Hydroxy fatty acids	0.627	Lipids and lipid-like molecules	0.711	Fatty Acyls	0.687	Fatty acids and conjugates	0.602			Fatty acids and conjugates	0.602	Organic compounds; Lipids and lipid-like molecules; Alcohols and polyols; Fatty acids and conjugates; Organooxygen compounds; Carboxylic acids; Carbonyl compounds; Fatty Acyls; Organic oxides; Hydrocarbon derivatives; Organic oxygen compounds; Chemical entities	183.099	73	1.212	7.10962e+17	7.1096e+17	2158
	1	C8H16O3	[M - H2O + H]+	C8H15O2+	Fatty acids	0.897	Fatty Acids and Conjugates	0.612	Hydroxy fatty acids	0.516	Lipids and lipid-like molecules	0.617	Fatty Acyls	0.571					Fatty Acyls	0.571	Organic compounds; Lipids and lipid-like molecules; Alcohols and polyols; Primary alcohols; Organooxygen compounds; Carbonyl compounds; Fatty Acyls; Organic oxides; Hydrocarbon derivatives; Organic oxygen compounds; Chemical entities	143.107	73	1.213	7.10962e+17	7.1096e+17	2162
	1	C8H12O	[M - H2O + H]+	C8H11+	Terpenoids	0.85	Monoterpenoids	0.852	Menthane monoterpenoids	0.36	Organic oxygen compounds	0.998	Organooxygen compounds	0.996	Alcohols and polyols	0.627			Alcohols and polyols	0.627	Organic compounds; Alcohols and polyols; Organooxygen compounds; Hydrocarbon derivatives; Organic oxygen compounds; Chemical entities	107.085	73	1.213	7.10962e+17	7.1096e+17	2160
	1	C11H22N2O4	[M - H2O + H]+	C11H21N2O3+	Amino acids and Peptides	1	Small peptides	1	Dipeptides	0.983	Organic acids and derivatives	1	Carboxylic acids and derivatives	1	Amino acids, peptides, and analogues	1	Peptides	0.989	Dipeptides	0.853	Organic compounds; Organoheterocyclic compounds; Amino acids, peptides, and analogues; Alpha amino acids and derivatives; Pyrrolidines; Organic acids and derivatives; Carboxylic acids and derivatives; Organonitrogen compounds; Organooxygen compounds; Amino acids and derivatives; Peptides; Monoalkylamines; Carboxylic acid amides; Carboxylic acid derivatives; Monocarboxylic acids and derivatives; N…	229.155	73	1.216	7.10962e+17	7.1096e+17	2172
	2	C27H42N8O10	[M + H]+	C27H43N8O10+	Carbohydrates	0.998	Aminosugars and aminoglycosides	0.864	Aminosugars	0.821	Organic acids and derivatives	0.993	Carboxylic acids and derivatives	0.972	Amino acids, peptides, and analogues	0.813	Peptides	0.529	Peptides	0.529	Organic compounds; Organoheterocyclic compounds; Carbohydrates and carbohydrate conjugates; Lipids and lipid-like molecules; Amino acids, peptides, and analogues; Alpha amino acids and derivatives; Pyrimidines and pyrimidine derivatives; Alcohols and polyols; Ethers; Organic acids and derivatives; Carboxylic acids and derivatives; Organonitrogen compounds; Primary alcohols; Organooxygen compounds…	639.308	73	1.222	7.10962e+17	7.1096e+17	2186
	1	C34H42N2O15	[M + H]+	C34H43N2O15+	Carbohydrates	0.995	Aminosugars and aminoglycosides	0.909	Aminosugars	0.763	Organic oxygen compounds	1	Organooxygen compounds	1	Carbohydrates and carbohydrate conjugates	0.999	Aminosaccharides	0.997	N-acyl-alpha-hexosamines	0.996	Organic compounds; Organoheterocyclic compounds; Carbohydrates and carbohydrate conjugates; Alcohols and polyols; Ethers; Organic acids and derivatives; Carboxylic acids and derivatives; Organonitrogen compounds; Primary alcohols; Organooxygen compounds; Carboxylic acid amides; Carboxylic acid derivatives; Monosaccharides; Acetals; Secondary alcohols; Secondary carboxylic acid amides; Carbonyl co…	719.265	73	1.222	7.10962e+17	7.1096e+17	2183
	2	C3H6N3O2P	[M - H2O + H]+	C3H5N3OP+	Alkaloids	0.462	Small peptides	0.333	Aminoacids	0.494	Organoheterocyclic compounds	0.806	Azacyclic compounds	0.835					Azacyclic compounds	0.835	Organic compounds; Organoheterocyclic compounds; Organic acids and derivatives; Organonitrogen compounds; Organophosphorus compounds; Organic oxides; Azacyclic compounds; Hydrocarbon derivatives; Organopnictogen compounds; Organic oxygen compounds; Organic nitrogen compounds; Chemical entities	130.017	74	1.226	7.10962e+17	7.1096e+17	2231
	2	C14H19N5O7	[M + H]+	C14H20N5O7+	Carbohydrates	0.992	Nucleosides	0.993	Purine nucleosides	0.987	Nucleosides, nucleotides, and analogues	0.941	Purine nucleosides	0.948					Purine nucleosides	0.948	Organic compounds; Organoheterocyclic compounds; Carbohydrates and carbohydrate conjugates; Pyrimidines and pyrimidine derivatives; Imidazoles; Alcohols and polyols; Purines and purine derivatives; Hypoxanthines; Organic acids and derivatives; Carboxylic acids and derivatives; Organonitrogen compounds; Primary alcohols; Nucleosides, nucleotides, and analogues; Organooxygen compounds; Azoles; Puri…	370.136	74	1.228	7.10962e+17	7.1096e+17	2189
	1	C13H19NO3	[M - H2O + H]+	C13H18NO2+	Alkaloids	0.913	Pseudoalkaloids (transamidation)	0.286	Anthranillic acid derivatives	0.064	Benzenoids	0.592	Benzene and substituted derivatives	0.625					Benzene and substituted derivatives	0.625	Organic compounds; Alcohols and polyols; Ethers; Organonitrogen compounds; Primary alcohols; Organooxygen compounds; Dialkyl ethers; Secondary alcohols; Benzene and substituted derivatives; Benzenoids; Amines; Hydrocarbon derivatives; Organopnictogen compounds; Organic oxygen compounds; Organic nitrogen compounds; Chemical entities	220.133	74	1.229	7.10962e+17	7.1096e+17	2232
	1	C20H26N7O10P	[M + H]+	C20H27N7O10P+	Carbohydrates	0.997	Nucleosides	0.997	Purine nucleotides	0.991	Nucleosides, nucleotides, and analogues	0.944	Purine nucleotides	0.892	Purine deoxyribonucleotides	0.826	Purine deoxyribonucleoside monophosphates	0.498	Purine 2'-deoxyribonucleoside monophosphates	0.514	Organic compounds; Organoheterocyclic compounds; Carbohydrates and carbohydrate conjugates; Pyrimidines and pyrimidine derivatives; Imidazoles; Alcohols and polyols; Purines and purine derivatives; Organic acids and derivatives; Organonitrogen compounds; Nucleosides, nucleotides, and analogues; Organooxygen compounds; Organic phosphoric acids and derivatives; Phosphate esters; Azoles; Aminopyrimi…	556.155	74	1.232	7.10962e+17	7.1096e+17	2213
	1	C20H26N7O10P	[M + Na]+	C20H26N7NaO10P+	Carbohydrates	0.984	Nucleosides	0.979	Purine nucleotides	0.775	Nucleosides, nucleotides, and analogues	0.878	Purine nucleotides	0.524	Purine deoxyribonucleotides	0.65			Purine deoxyribonucleotides	0.65	Organic compounds; Organoheterocyclic compounds; Pyrimidines and pyrimidine derivatives; Imidazoles; Alcohols and polyols; Lactams; Purines and purine derivatives; Organic acids and derivatives; Organonitrogen compounds; Nucleosides, nucleotides, and analogues; Pyrimidones; Organooxygen compounds; Organic carbonic acids and derivatives; Organic phosphoric acids and derivatives; Phosphate esters; …	578.137	74	1.233	7.10962e+17	7.1096e+17	2208
	2	C13H18N2O4	[M + H]+	C13H19N2O4+	Amino acids and Peptides	1	Small peptides	1	Dipeptides	0.998	Organic acids and derivatives	1	Carboxylic acids and derivatives	1	Amino acids, peptides, and analogues	1	Peptides	0.997	Dipeptides	0.979	Organic compounds; Lipids and lipid-like molecules; Amino acids, peptides, and analogues; Alpha amino acids and derivatives; Alcohols and polyols; Phenethylamines; Amphetamines and derivatives; Phenylpropanoids and polyketides; Organic acids and derivatives; Carboxylic acids and derivatives; Organonitrogen compounds; Organooxygen compounds; Fatty amides; Amino acids and derivatives; Peptides; Mon…	267.134	74	1.234	7.10962e+17	7.1096e+17	2207
	2	C10H9ClN4	[M + H]+	C10H10ClN4+	Alkaloids	0.942	Nicotinic acid alkaloids	0.166	Pyridine alkaloids	0.166	Benzenoids	0.973	Benzene and substituted derivatives	0.818	Aniline and substituted anilines	0.622			Aniline and substituted anilines	0.622	Organic compounds; Organoheterocyclic compounds; Halobenzenes; Organohalogen compounds; Organonitrogen compounds; Aniline and substituted anilines; Aryl chlorides; Chlorobenzenes; Organochlorides; Benzene and substituted derivatives; Benzenoids; Amines; Primary amines; Aryl halides; Azacyclic compounds; Heteroaromatic compounds; Hydrocarbon derivatives; Organopnictogen compounds; Organic nitrogen…	221.059	74	1.238	7.10962e+17	7.1096e+17	2223
	1	C7H14N6O5	[M - H2O + H]+	C7H13N6O4+	Carbohydrates	0.46	Small peptides	0.352	Aminoacids	0.139	Organic nitrogen compounds	1	Organonitrogen compounds	0.997	Guanidines	0.556			Guanidines	0.556	Organic compounds; Alcohols and polyols; Organic acids and derivatives; Organonitrogen compounds; Organooxygen compounds; Guanidines; Organic nitro compounds; Carbonyl compounds; Amines; Organic 1,3-dipolar compounds; Organic oxides; Hydrocarbon derivatives; Organopnictogen compounds; Organic oxygen compounds; Organic nitrogen compounds; Chemical entities	245.099	75	1.246	7.10962e+17	7.1096e+17	2243
	2	C16H21N2O3	[M + H]+	C16H22N2O3+	Amino acids and Peptides	0.594	Small peptides	0.65	Dipeptides	0.476	Organic acids and derivatives	0.95	Carboxylic acids and derivatives	0.917	Amino acids, peptides, and analogues	0.753	Amino acids and derivatives	0.749	Alpha amino acid amides	0.625	Organic compounds; Organoheterocyclic compounds; Amino acids, peptides, and analogues; Alpha amino acids and derivatives; Organic acids and derivatives; Carboxylic acids and derivatives; Organonitrogen compounds; Organooxygen compounds; Amino acids and derivatives; Monoalkylamines; Carboxylic acid amides; Carboxylic acid derivatives; Secondary carboxylic acid amides; Carbonyl compounds; Benzene a…	290.162	75	1.249	7.10962e+17	7.1096e+17	2245
	2	C9H10INO3	[M + H]+	C9H11INO3+	Amino acids and Peptides	0.995	Small peptides	0.999	Aminoacids	0.999	Organic acids and derivatives	1	Carboxylic acids and derivatives	1	Amino acids, peptides, and analogues	1	Amino acids and derivatives	0.999	Tyrosine and derivatives	0.729	Organic compounds; Amino acids, peptides, and analogues; Halobenzenes; Alpha amino acids and derivatives; Phenols; Phenethylamines; Amphetamines and derivatives; Phenylpropanoids and polyketides; Organic acids and derivatives; Carboxylic acids and derivatives; Organohalogen compounds; Organonitrogen compounds; Organooxygen compounds; Amino acids and derivatives; Monoalkylamines; Aryl iodides; Iod…	307.978	75	1.251	7.10962e+17	7.1096e+17	2247
	1	C8H14O3	[M - H2O + H]+	C8H13O2+	Fatty acids	0.931	Fatty Acids and Conjugates	0.479	Lactones	0.552	Organic acids and derivatives	0.696	Carboxylic acids and derivatives	0.718	Carboxylic acids	0.594			Carboxylic acids	0.594	Organic compounds; Alcohols and polyols; Organic acids and derivatives; Carboxylic acids and derivatives; Organooxygen compounds; Monocarboxylic acids and derivatives; Carboxylic acids; Carbonyl compounds; Organic oxides; Hydrocarbon derivatives; Organic oxygen compounds; Chemical entities	141.091	75	1.258	7.10962e+17	7.1096e+17	2264
	1	C8H14O3	[M + Na]+	C8H14NaO3+	Fatty acids	0.962	Fatty acyls	0.732	Oxygenated hydrocarbons	0.348	Organic oxygen compounds	1	Organooxygen compounds	1	Carbonyl compounds	0.749			Carbonyl compounds	0.749	Organic compounds; Organooxygen compounds; Carbonyl compounds; Organic oxides; Hydrocarbon derivatives; Organic oxygen compounds; Chemical entities	181.083	75	1.258	7.10962e+17	7.1096e+17	2269
	1	C20H26N7O11P	[M + H]+	C20H27N7O11P+	Carbohydrates	0.998	Nucleosides	0.991	Purine nucleotides	0.991	Nucleosides, nucleotides, and analogues	0.932	Purine nucleotides	0.927	Purine deoxyribonucleotides	0.897	Purine deoxyribonucleoside monophosphates	0.589	Purine 2'-deoxyribonucleoside monophosphates	0.55	Organic compounds; Organoheterocyclic compounds; Pyrimidines and pyrimidine derivatives; Imidazoles; Alcohols and polyols; Purines and purine derivatives; Hypoxanthines; Organic acids and derivatives; Organonitrogen compounds; Nucleosides, nucleotides, and analogues; Pyrimidones; Organooxygen compounds; Organic phosphoric acids and derivatives; Phosphate esters; Azoles; Purinones; Aminopyrimidine…	572.15	76	1.259	7.10962e+17	7.1096e+17	2273
	1	C11H9NO2	[M + H3N + H]+	C11H13N2O2+	Alkaloids	0.997	Tryptophan alkaloids	0.991	Simple indole alkaloids	0.967	Organoheterocyclic compounds	1	Indoles and derivatives	0.981	Indolyl carboxylic acids and derivatives	0.797	Indole-3-acetic acid derivatives	0.54	Indole-3-acetic acid derivatives	0.54	Organic compounds; Organoheterocyclic compounds; Pyrroles; Indoles and derivatives; Organic acids and derivatives; Carboxylic acids and derivatives; Organonitrogen compounds; Organooxygen compounds; Monocarboxylic acids and derivatives; Carboxylic acids; Indole-3-acetic acid derivatives; Indolyl carboxylic acids and derivatives; Carbonyl compounds; Substituted pyrroles; Benzenoids; Indoles; Organ…	205.097	76	1.261	7.10962e+17	7.1096e+17	2292
	1	C11H9NO2	[M + H]+	C11H10NO2+	Alkaloids	0.998	Tryptophan alkaloids	0.996	Simple indole alkaloids	0.973	Organoheterocyclic compounds	0.999	Indoles and derivatives	0.981	Indolyl carboxylic acids and derivatives	0.647			Indolyl carboxylic acids and derivatives	0.647	Organic compounds; Organoheterocyclic compounds; Pyrroles; Indoles and derivatives; Organic acids and derivatives; Carboxylic acids and derivatives; Organonitrogen compounds; Organooxygen compounds; Monocarboxylic acids and derivatives; Carboxylic acids; Indolyl carboxylic acids and derivatives; Carbonyl compounds; Substituted pyrroles; Benzenoids; Indoles; Organic oxides; Azacyclic compounds; He…	188.07	76	1.263	7.10962e+17	7.1096e+17	2294
	1	C11H12N2O2	[M + Na]+	C11H12N2NaO2+	Amino acids and Peptides	1	Small peptides	1	Aminoacids	1	Organic acids and derivatives	1	Carboxylic acids and derivatives	1	Amino acids, peptides, and analogues	1	Amino acids and derivatives	1	Alpha amino acids	0.972	Organic compounds; Organoheterocyclic compounds; Amino acids, peptides, and analogues; Alpha amino acids and derivatives; Pyrroles; Indoles and derivatives; Organic acids and derivatives; Carboxylic acids and derivatives; Organonitrogen compounds; Organooxygen compounds; Amino acids and derivatives; Monoalkylamines; Monocarboxylic acids and derivatives; Carboxylic acids; Indolyl carboxylic acids …	227.079	76	1.263	7.10962e+17	7.1096e+17	2289
	2	C6H10N3O4	[M + H]+	C6H11N3O4+	Amino acids and Peptides	0.991	Small peptides	0.991	Aminoacids	0.986	Organic acids and derivatives	0.995	Carboxylic acids and derivatives	0.987	Amino acids, peptides, and analogues	0.894	Amino acids and derivatives	0.892	Alpha amino acids	0.53	Organic compounds; Organoheterocyclic compounds; Amino acids, peptides, and analogues; Alpha amino acids and derivatives; Organic acids and derivatives; Carboxylic acids and derivatives; Organonitrogen compounds; Organooxygen compounds; Amino acids and derivatives; Monocarboxylic acids and derivatives; Carboxylic acids; Carbonyl compounds; Alpha amino acids; Amines; Organic 1,3-dipolar compounds;…	189.074	76	1.264	7.10962e+17	7.1096e+17	2304
	1	C17H20N6O6	[M + K]+	C17H20KN6O6+	Carbohydrates	0.994	Nucleosides	0.989	Purine nucleosides	0.983	Nucleosides, nucleotides, and analogues	0.906	Purine nucleosides	0.89					Purine nucleosides	0.89	Organic compounds; Organoheterocyclic compounds; Carbohydrates and carbohydrate conjugates; Pyrimidines and pyrimidine derivatives; Imidazoles; Alcohols and polyols; Purines and purine derivatives; Organic acids and derivatives; Organonitrogen compounds; Primary alcohols; Nucleosides, nucleotides, and analogues; Organooxygen compounds; Azoles; Purine nucleosides; Aminopyrimidines and derivatives;…	443.107	76	1.267	7.10962e+17	7.1096e+17	2302
	2	C13H16N2O5	[M + H]+	C13H17N2O5+	Amino acids and Peptides	1	Small peptides	1	Dipeptides	0.993	Organic acids and derivatives	1	Carboxylic acids and derivatives	1	Amino acids, peptides, and analogues	1	Peptides	0.994	Dipeptides	0.882	Organic compounds; Lipids and lipid-like molecules; Amino acids, peptides, and analogues; Alpha amino acids and derivatives; Phenethylamines; Amphetamines and derivatives; Phenylpropanoids and polyketides; Organic acids and derivatives; Carboxylic acids and derivatives; Organonitrogen compounds; Organooxygen compounds; Fatty amides; Dicarboxylic acids and derivatives; Amino acids and derivatives;…	281.113	77	1.278	7.10962e+17	7.1096e+17	2317
	1	C5H13NO2	[M - H2O + H]+	C5H12NO+	Fatty acids	0.877	Fatty amides	0.406	Fatty alcohols	0.339	Organic oxygen compounds	0.995	Organooxygen compounds	0.925	Alcohols and polyols	0.695			Alcohols and polyols	0.695	Organic compounds; Alcohols and polyols; Organonitrogen compounds; Organooxygen compounds; Amines; Hydrocarbon derivatives; Organopnictogen compounds; Organic oxygen compounds; Organic nitrogen compounds; Chemical entities	102.091	78	1.292	7.10962e+17	7.1096e+17	2422
	1	C11H18O6	[M + Na]+	C11H18NaO6+	Fatty acids	0.877	Fatty Acids and Conjugates	0.347	Dicarboxylic acids	0.726	Organic acids and derivatives	0.993	Hydroxy acids and derivatives	0.593					Hydroxy acids and derivatives	0.593	Organic compounds; Lipids and lipid-like molecules; Alcohols and polyols; Fatty acids and conjugates; Organic acids and derivatives; Carboxylic acids and derivatives; Organooxygen compounds; Dicarboxylic acids and derivatives; Hydroxy acids and derivatives; Carboxylic acid derivatives; Carboxylic acids; Carboxylic acid esters; Secondary alcohols; Carbonyl compounds; Fatty Acyls; Organic oxides; O…	269.099	78	1.293	7.10962e+17	7.1096e+17	2371
	1	C9H12N4	[M + H]+	C9H13N4+	Alkaloids	0.856	Nicotinic acid alkaloids	0.036	Pyridine alkaloids	0.036	Organoheterocyclic compounds	0.98	Diazines	0.845	Pyrimidines and pyrimidine derivatives	0.831	Aminopyrimidines and derivatives	0.769	Aminopyrimidines and derivatives	0.769	Organic compounds; Organoheterocyclic compounds; Pyrimidines and pyrimidine derivatives; Organonitrogen compounds; Aminopyrimidines and derivatives; Diazines; Amines; Azacyclic compounds; Heteroaromatic compounds; Hydrocarbon derivatives; Organopnictogen compounds; Organic nitrogen compounds; Chemical entities	177.113	78	1.298	7.10962e+17	7.1096e+17	2338
	1	C8H12N6O3	[M - H2O + H]+	C8H11N6O2+	Alkaloids	0.442	Pseudoalkaloids (transamidation)	0.553	Purine alkaloids	0.335	Organoheterocyclic compounds	0.955	Azoles	0.813	Imidazoles	0.792	Substituted imidazoles	0.711	N-substituted imidazoles	0.659	Organic compounds; Organoheterocyclic compounds; Imidazoles; Alcohols and polyols; Organic acids and derivatives; Organonitrogen compounds; Organooxygen compounds; Azoles; Substituted imidazoles; N-substituted imidazoles; Amines; Primary amines; Organic oxides; Azacyclic compounds; Heteroaromatic compounds; Hydrocarbon derivatives; Organopnictogen compounds; Organic oxygen compounds; Organic nitr…	223.094	78	1.302	7.10962e+17	7.1096e+17	2362
	1	C10H16O4	[M - H2O + H]+	C10H15O3+	Fatty acids	0.987	Fatty Acids and Conjugates	0.863	Dicarboxylic acids	0.784	Lipids and lipid-like molecules	0.723	Fatty Acyls	0.784	Fatty acids and conjugates	0.656	Branched fatty acids	0.556	Branched fatty acids	0.556	Organic compounds; Lipids and lipid-like molecules; Fatty acids and conjugates; Organic acids and derivatives; Carboxylic acids and derivatives; Organooxygen compounds; Branched fatty acids; Dicarboxylic acids and derivatives; Carboxylic acids; Carbonyl compounds; Fatty Acyls; Organic oxides; Hydrocarbon derivatives; Organic oxygen compounds; Chemical entities	183.101	78	1.302	7.10962e+17	7.1096e+17	2356
	1	C12H20N2O5	[M - H2O + H]+	C12H19N2O4+	Amino acids and Peptides	0.679	Small peptides	0.689	Dipeptides	0.364	Organic acids and derivatives	0.999	Carboxylic acids and derivatives	0.996	Amino acids, peptides, and analogues	0.663	Amino acids and derivatives	0.662	N-acyl-alpha amino acids and derivatives	0.582	Organic compounds; Lipids and lipid-like molecules; Amino acids, peptides, and analogues; Alpha amino acids and derivatives; Fatty acids and conjugates; Organic acids and derivatives; Carboxylic acids and derivatives; Organonitrogen compounds; Organooxygen compounds; Amino acids and derivatives; Carboxylic acid amides; Ureas; Carboxylic acid derivatives; Monocarboxylic acids and derivatives; N-ac…	255.134	78	1.307	7.10962e+17	7.1096e+17	2367
	1	C9H16O6	[M - H2O + H]+	C9H15O5+	Fatty acids	0.968	Fatty Acids and Conjugates	0.305	Dicarboxylic acids	0.432	Lipids and lipid-like molecules	0.907	Glycerolipids	0.735	Monoradylglycerols	0.608	Monoacylglycerols	0.62	Monoacylglycerols	0.62	Organic compounds; Lipids and lipid-like molecules; Alcohols and polyols; Glycerolipids; Organic acids and derivatives; Carboxylic acids and derivatives; Organooxygen compounds; Fatty acid esters; Dicarboxylic acids and derivatives; Carboxylic acid derivatives; Monoacylglycerols; Carboxylic acids; Carboxylic acid esters; Secondary alcohols; Carbonyl compounds; Polyols; Monoradylglycerols; Fatty A…	203.091	78	1.308	7.10962e+17	7.1096e+17	2370
	1	C7H17NO3	[M - H2O + H]+	C7H16NO2+	Fatty acids	0.891	Spingolipids	0.046	Sphingoid bases	0.215	Organic nitrogen compounds	1	Organonitrogen compounds	1	Quaternary ammonium salts	0.601			Quaternary ammonium salts	0.601	Organic compounds; Alcohols and polyols; Organonitrogen compounds; Primary alcohols; Organooxygen compounds; Quaternary ammonium salts; 1,2-aminoalcohols; Dialkylamines; Amines; Secondary amines; Alkanolamines; Hydrocarbon derivatives; Organopnictogen compounds; Organic oxygen compounds; Organic nitrogen compounds; Chemical entities	146.118	79	1.311	7.10962e+17	7.1096e+17	2403
	1	C7H17NO4	[M + H]+	C7H18NO4+	Amino acids and Peptides	0.984	Small peptides	0.983	Aminoacids	0.99	Organic acids and derivatives	0.975	Carboxylic acids and derivatives	0.954	Amino acids, peptides, and analogues	0.913	Amino acids and derivatives	0.912	Alpha amino acids and derivatives	0.721	Organic compounds; Lipids and lipid-like molecules; Amino acids, peptides, and analogues; Alpha amino acids and derivatives; Fatty acids and conjugates; Organic acids and derivatives; Carboxylic acids and derivatives; Organonitrogen compounds; Organooxygen compounds; Amino acids and derivatives; Monocarboxylic acids and derivatives; Carboxylic acids; Carbonyl compounds; Amines; Fatty Acyls; Organ…	180.124	79	1.321	7.10962e+17	7.1096e+17	2402
	2	C13H27N5O3	[M + H]+	C13H28N5O3+	Amino acids and Peptides	0.992	Small peptides	0.999	Dipeptides	0.984	Organic acids and derivatives	1	Carboxylic acids and derivatives	1	Amino acids, peptides, and analogues	1	Peptides	0.946	Dipeptides	0.637	Organic compounds; Lipids and lipid-like molecules; Amino acids, peptides, and analogues; Alpha amino acids and derivatives; Organic acids and derivatives; Carboxylic acids and derivatives; Organonitrogen compounds; Organooxygen compounds; Fatty acid esters; Fatty amides; Amino acids and derivatives; Peptides; Guanidines; Alpha amino acid esters; Monoalkylamines; Carboxylic acid amides; Carboxyli…	302.219	79	1.321	7.10962e+17	7.1096e+17	2406
	2	C15H30N6O4	[M + H]+	C15H31N6O4+	Amino acids and Peptides	0.981	Small peptides	0.986	Tripeptides	0.965	Organic acids and derivatives	0.998	Carboxylic acids and derivatives	0.995	Amino acids, peptides, and analogues	0.996	Peptides	0.939	Oligopeptides	0.724	Organic compounds; Lipids and lipid-like molecules; Amino acids, peptides, and analogues; Alpha amino acids and derivatives; Organic acids and derivatives; Carboxylic acids and derivatives; Organonitrogen compounds; Organooxygen compounds; Fatty amides; Amino acids and derivatives; Peptides; Guanidines; Monoalkylamines; Carboxylic acid amides; Carboxylic acid derivatives; N-acyl amines; Monocarbo…	359.24	79	1.321	7.10962e+17	7.1096e+17	2412
	1	C4H8N2O3	[M - H2O + H]+	C4H7N2O2+	Amino acids and Peptides	0.998	Small peptides	0.999	Aminoacids	0.914	Organic acids and derivatives	0.999	Carboxylic acids and derivatives	0.997	Amino acids, peptides, and analogues	0.984	Amino acids and derivatives	0.984	N-acyl-alpha amino acids and derivatives	0.573	Organic compounds; Amino acids, peptides, and analogues; Alpha amino acids and derivatives; Organic acids and derivatives; Carboxylic acids and derivatives; Organonitrogen compounds; Organooxygen compounds; Amino acids and derivatives; Monoalkylamines; Monocarboxylic acids and derivatives; N-acyl-alpha amino acids and derivatives; Carboxylic acids; Carbonyl compounds; Amines; Primary amines; Orga…	115.05	79	1.322	7.10962e+17	7.1096e+17	2408
	1	C10H20N6O4	[M - H2O + H]+	C10H19N6O3+	Amino acids and Peptides	0.999	Small peptides	1	Tripeptides	0.913	Organic acids and derivatives	1	Carboxylic acids and derivatives	1	Amino acids, peptides, and analogues	0.998	Peptides	0.989	Oligopeptides	0.849	Organic compounds; Lipids and lipid-like molecules; Amino acids, peptides, and analogues; Alpha amino acids and derivatives; Fatty acids and conjugates; Organic acids and derivatives; Carboxylic acids and derivatives; Organonitrogen compounds; Organooxygen compounds; Fatty amides; Amino acids and derivatives; Peptides; Guanidines; Monoalkylamines; Carboxylic acid amides; Carboxylic acid derivativ…	271.151	79	1.322	7.10962e+17	7.1096e+17	2415
	2	C24H32N2O6	[M + H]+	C24H33N2O6+	Amino acids and Peptides	0.749	Small peptides	0.309	Dipeptides	0.099	Organic acids and derivatives	0.994	Carboxylic acids and derivatives	0.985	Amino acids, peptides, and analogues	0.916	Amino acids and derivatives	0.912	N-acyl-alpha amino acids and derivatives	0.642	Organic compounds; Organoheterocyclic compounds; Lipids and lipid-like molecules; Amino acids, peptides, and analogues; Alpha amino acids and derivatives; Alkyl aryl ethers; Ethers; Phenylpropanoids and polyketides; Organic acids and derivatives; Carboxylic acids and derivatives; Organonitrogen compounds; Organooxygen compounds; Amino acids and derivatives; Carboxylic acid amides; Carboxylic acid…	445.235	79	1.322	7.10962e+17	7.1096e+17	2419
	1	C15H24N2O5	[M - H2O + H]+	C15H23N2O4+	Amino acids and Peptides	0.999	Small peptides	1	Tripeptides	0.918	Organic acids and derivatives	1	Carboxylic acids and derivatives	1	Amino acids, peptides, and analogues	1	Peptides	0.996	Oligopeptides	0.71	Organic compounds; Lipids and lipid-like molecules; Amino acids, peptides, and analogues; Alpha amino acids and derivatives; Phenols; Phenethylamines; Amphetamines and derivatives; Phenylpropanoids and polyketides; Organic acids and derivatives; Carboxylic acids and derivatives; Organonitrogen compounds; Organooxygen compounds; Fatty amides; Amino acids and derivatives; Peptides; Monoalkylamines;…	295.165	80	1.334	7.10962e+17	7.1096e+17	2458
	1	C14H19N5O6	[M + H]+	C14H20N5O6+	Carbohydrates	0.995	Nucleosides	0.994	Purine nucleosides	0.985	Nucleosides, nucleotides, and analogues	0.918	Purine nucleosides	0.915	Purine 2'-deoxyribonucleosides	0.884			Purine 2'-deoxyribonucleosides	0.884	Organic compounds; Organoheterocyclic compounds; Pyrimidines and pyrimidine derivatives; Imidazoles; Alcohols and polyols; Purines and purine derivatives; Hypoxanthines; Organic acids and derivatives; Carboxylic acids and derivatives; Organonitrogen compounds; Primary alcohols; Nucleosides, nucleotides, and analogues; Pyrimidones; Organooxygen compounds; Azoles; Carboxylic acid amides; Purine nuc…	354.141	80	1.339	7.10962e+17	7.1096e+17	2459
	1	C11H24N2O4	[M - H2O + H]+	C11H23N2O3+	Amino acids and Peptides	1	Small peptides	1	Dipeptides	0.975	Organic acids and derivatives	1	Carboxylic acids and derivatives	1	Amino acids, peptides, and analogues	1	Peptides	0.988	Dipeptides	0.912	Organic compounds; Lipids and lipid-like molecules; Amino acids, peptides, and analogues; Alpha amino acids and derivatives; Fatty acids and conjugates; Organic acids and derivatives; Carboxylic acids and derivatives; Organonitrogen compounds; Organooxygen compounds; Fatty amides; Branched fatty acids; Amino acids and derivatives; Peptides; Monoalkylamines; Carboxylic acid amides; Carboxylic acid…	231.17	80	1.34	7.10962e+17	7.1096e+17	2453
	1	C9H13N5O4	[M - H2O + H]+	C9H12N5O3+	Carbohydrates	0.775	Pseudoalkaloids (transamidation)	0.629	Purine nucleosides	0.298	Organoheterocyclic compounds	0.998	Pteridines and derivatives	0.739	Pterins and derivatives	0.843	Biopterins and derivatives	0.922	Biopterins and derivatives	0.922	Organic compounds; Organoheterocyclic compounds; Pyrimidines and pyrimidine derivatives; Imidazoles; Pteridines and derivatives; Pterins and derivatives; Alcohols and polyols; Purines and purine derivatives; Organic acids and derivatives; Organonitrogen compounds; Primary alcohols; Pyrimidones; Organooxygen compounds; Azoles; Aminopyrimidines and derivatives; Diazines; Biopterins and derivatives;…	238.093	80	1.341	7.10962e+17	7.1096e+17	2454
	1	C3H6N3O2P	[M - H2O + H]+	C3H5N3OP+	Alkaloids	0.576	Pseudoalkaloids (transamidation)	0.195	Aminoacids	0.221	Organoheterocyclic compounds	0.723	Azacyclic compounds	0.755					Azacyclic compounds	0.755	Organic compounds; Organoheterocyclic compounds; Organonitrogen compounds; Organophosphorus compounds; Organic oxides; Azacyclic compounds; Hydrocarbon derivatives; Organopnictogen compounds; Organic oxygen compounds; Organic nitrogen compounds; Chemical entities	130.017	81	1.354	7.10962e+17	7.1096e+17	2493
	1	C12H21N3O4S	[M + H]+	C12H22N3O4S+	Amino acids and Peptides	0.998	Small peptides	0.996	Tripeptides	0.835	Organic acids and derivatives	1	Carboxylic acids and derivatives	1	Amino acids, peptides, and analogues	0.999	Peptides	0.996	Oligopeptides	0.687	Organic compounds; Organosulfur compounds; Lipids and lipid-like molecules; Amino acids, peptides, and analogues; Alpha amino acids and derivatives; Organic acids and derivatives; Carboxylic acids and derivatives; Organonitrogen compounds; Organooxygen compounds; Fatty amides; Amino acids and derivatives; Peptides; Monoalkylamines; Carboxylic acid amides; Carboxylic acid derivatives; N-acyl amine…	304.133	82	1.359	7.10962e+17	7.1096e+17	2474
	1	C11H20N2O5	[M + H]+	C11H21N2O5+	Amino acids and Peptides	0.994	Small peptides	0.999	Dipeptides	0.95	Organic acids and derivatives	1	Carboxylic acids and derivatives	1	Amino acids, peptides, and analogues	1	Peptides	0.837	Gamma-glutamyl amino acids	0.936	Organic compounds; Lipids and lipid-like molecules; Amino acids, peptides, and analogues; Alpha amino acids and derivatives; Fatty acids and conjugates; Organic acids and derivatives; Carboxylic acids and derivatives; Organonitrogen compounds; Organooxygen compounds; Fatty amides; Branched fatty acids; Dicarboxylic acids and derivatives; Amino acids and derivatives; Peptides; Monoalkylamines; Car…	261.144	82	1.374	7.10962e+17	7.1096e+17	2495
	1	C11H18N4O2	[M + Na]+	C11H18N4NaO2+	Amino acids and Peptides	0.95	Small peptides	0.984	Dipeptides	0.704	Organic acids and derivatives	0.974	Carboxylic acids and derivatives	0.952	Amino acids, peptides, and analogues	0.933	Amino acids and derivatives	0.928	Alpha amino acid amides	0.556	Organic compounds; Organoheterocyclic compounds; Lipids and lipid-like molecules; Amino acids, peptides, and analogues; Alpha amino acids and derivatives; Imidazoles; Organic acids and derivatives; Carboxylic acids and derivatives; Organonitrogen compounds; Organooxygen compounds; Amino acids and derivatives; Azoles; Monoalkylamines; Carboxylic acid amides; Carboxylic acid derivatives; Secondary …	261.131	83	1.379	7.10962e+17	7.1096e+17	2507
	1	C11H27N5O2	[M + Na]+	C11H27N5NaO2+	Alkaloids	0.418	Ornithine alkaloids	0.282	Polyamines	0.339	Organic nitrogen compounds	1	Organonitrogen compounds	1	Amines	0.776			Amines	0.776	Organic compounds; Organonitrogen compounds; Organooxygen compounds; Amines; Hydrocarbon derivatives; Organopnictogen compounds; Organic oxygen compounds; Organic nitrogen compounds; Chemical entities	284.207	83	1.379	7.10962e+17	7.1096e+17	2504
	1	C10H22O6	[M + H]+	C10H23O6+	Fatty acids	0.795	Fatty acyls	0.525	Fatty alcohols	0.451	Organic oxygen compounds	1	Organooxygen compounds	1	Ethers	0.991	Dialkyl ethers	0.992	Polyethylene glycols	0.986	Organic compounds; Alcohols and polyols; Ethers; Primary alcohols; Organooxygen compounds; Dialkyl ethers; Polyethylene glycols; Hydrocarbon derivatives; Organic oxygen compounds; Chemical entities	239.149	83	1.38	7.10962e+17	7.1096e+17	2508
	1	C12H27NO7	[M + H]+	C12H28NO7+	Fatty acids	0.745	Aminosugars and aminoglycosides	0.09	N-acyl amines	0.161	Organic oxygen compounds	0.999	Organooxygen compounds	0.998	Ethers	0.806	Dialkyl ethers	0.579	Dialkyl ethers	0.579	Organic compounds; Alcohols and polyols; Ethers; Organonitrogen compounds; Organooxygen compounds; Monoalkylamines; Dialkyl ethers; Amines; Primary amines; Hydrocarbon derivatives; Organopnictogen compounds; Organic oxygen compounds; Organic nitrogen compounds; Chemical entities	298.186	83	1.385	7.10962e+17	7.1096e+17	2523
	1	C15H29N3O8	[M - H2O + H]+	C15H28N3O7+	Amino acids and Peptides	0.997	Small peptides	0.994	Tripeptides	0.995	Organic acids and derivatives	1	Carboxylic acids and derivatives	1	Amino acids, peptides, and analogues	0.997	Peptides	0.993	Oligopeptides	0.961	Organic compounds; Lipids and lipid-like molecules; Amino acids, peptides, and analogues; Alpha amino acids and derivatives; Alcohols and polyols; Fatty acids and conjugates; Organic acids and derivatives; Carboxylic acids and derivatives; Organonitrogen compounds; Organooxygen compounds; Fatty amides; Branched fatty acids; Hydroxy fatty acids; Amino acids and derivatives; Peptides; Monoalkylamin…	362.192	83	1.387	7.10962e+17	7.1096e+17	2531
	1	C10H20O7	[M + H]+	C10H21O7+	Fatty acids	0.864	Fatty Acids and Conjugates	0.878	Dicarboxylic acids	0.135	Organic acids and derivatives	0.954	Carboxylic acids and derivatives	0.93	Carboxylic acids	0.871			Carboxylic acids	0.871	Organic compounds; Ethers; Organic acids and derivatives; Carboxylic acids and derivatives; Organooxygen compounds; Monocarboxylic acids and derivatives; Dialkyl ethers; Carboxylic acids; Carbonyl compounds; Organic oxides; Hydrocarbon derivatives; Organic oxygen compounds; Chemical entities	253.128	83	1.388	7.10962e+17	7.1096e+17	2530
	2	C14H25N3O6	[M + H]+	C14H26N3O6+	Amino acids and Peptides	0.999	Small peptides	0.994	Tripeptides	0.97	Organic acids and derivatives	1	Carboxylic acids and derivatives	1	Amino acids, peptides, and analogues	0.999	Peptides	0.996	Oligopeptides	0.949	Organic compounds; Lipids and lipid-like molecules; Amino acids, peptides, and analogues; Alpha amino acids and derivatives; Fatty acids and conjugates; Organic acids and derivatives; Carboxylic acids and derivatives; Organonitrogen compounds; Organooxygen compounds; Fatty amides; Branched fatty acids; Amino acids and derivatives; Peptides; Monoalkylamines; Carboxylic acid amides; Carboxylic acid…	332.182	84	1.398	7.10962e+17	7.1096e+17	2516
	1	C10H11ClN4O	[M - H2O + H]+	C10H10ClN4+	Alkaloids	0.774	Nicotinic acid alkaloids	0.098	Pyridine alkaloids	0.099	Benzenoids	0.763	Benzene and substituted derivatives	0.746	Halobenzenes	0.788	Chlorobenzenes	0.814	Chlorobenzenes	0.814	Organic compounds; Organoheterocyclic compounds; Halobenzenes; Organic acids and derivatives; Carboxylic acids and derivatives; Organohalogen compounds; Organonitrogen compounds; Organooxygen compounds; Carboxylic acid amides; Aryl chlorides; Carboxylic acid derivatives; Chlorobenzenes; Organochlorides; Secondary carboxylic acid amides; Carbonyl compounds; Benzene and substituted derivatives; Ben…	221.059	84	1.399	7.10962e+17	7.1096e+17	2484
	3	C18H25N13O7	[M + K]+	C18H25KN13O7+	Amino acids and Peptides	0.997	Small peptides	0.975	Dipeptides	0.845	Organic acids and derivatives	1	Carboxylic acids and derivatives	1	Amino acids, peptides, and analogues	0.997	Peptides	0.746	Oligopeptides	0.586	Organic compounds; Lipids and lipid-like molecules; Amino acids, peptides, and analogues; Alpha amino acids and derivatives; Benzoic acids and derivatives; Benzamides; Hippuric acids and derivatives; Organic acids and derivatives; Carboxylic acids and derivatives; Organonitrogen compounds; Aminobenzoic acids and derivatives; Aniline and substituted anilines; Benzoyl derivatives; Organooxygen comp…	574.164	84	1.401	7.10962e+17	7.1096e+17	2550
	1	C17H23NO2	[M - H2O + H]+	C17H22NO+	Alkaloids	0.585	Pseudoalkaloids (transamidation)	0.274	Phenylalanine-derived alkaloids	0.396	Benzenoids	0.986	Benzene and substituted derivatives	0.862					Benzene and substituted derivatives	0.862	Organic compounds; Alcohols and polyols; Organonitrogen compounds; Organooxygen compounds; Secondary alcohols; 1,2-aminoalcohols; Benzene and substituted derivatives; Benzenoids; Amines; Alkanolamines; Hydrocarbon derivatives; Organopnictogen compounds; Organic oxygen compounds; Organic nitrogen compounds; Chemical entities	256.171	85	1.41	7.10962e+17	7.1096e+17	2566
	1	C11H11N3O	[M - H2O + H]+	C11H10N3+	Alkaloids	0.921	Anthranilic acid alkaloids	0.088	Quinazoline alkaloids	0.086	Benzenoids	0.924	Benzene and substituted derivatives	0.738					Benzene and substituted derivatives	0.738	Organic compounds; Organoheterocyclic compounds; Organonitrogen compounds; Organooxygen compounds; Azoles; Benzene and substituted derivatives; Benzenoids; Organic oxides; Azacyclic compounds; Heteroaromatic compounds; Hydrocarbon derivatives; Organopnictogen compounds; Organic oxygen compounds; Organic nitrogen compounds; Chemical entities	184.087	86	1.425	7.10962e+17	7.1096e+17	2587
	1	C11H24N2O4S	[M - H2O + H]+	C11H23N2O3S+	Amino acids and Peptides	1	Small peptides	1	Dipeptides	1	Organic acids and derivatives	1	Carboxylic acids and derivatives	1	Amino acids, peptides, and analogues	1	Peptides	0.998	Dipeptides	0.992	Organic compounds; Organosulfur compounds; Lipids and lipid-like molecules; Amino acids, peptides, and analogues; Alpha amino acids and derivatives; Fatty acids and conjugates; Organic acids and derivatives; Carboxylic acids and derivatives; Organonitrogen compounds; Organooxygen compounds; Fatty amides; Branched fatty acids; Amino acids and derivatives; Peptides; Monoalkylamines; Carboxylic acid…	263.142	86	1.43	7.10962e+17	7.1096e+17	2594
	1	C9H14O4	[M - H2O + H]+	C9H13O3+	Fatty acids	0.936	Fatty Acids and Conjugates	0.803	Dicarboxylic acids	0.694	Organic acids and derivatives	0.969	Carboxylic acids and derivatives	0.96	Dicarboxylic acids and derivatives	0.545			Dicarboxylic acids and derivatives	0.545	Organic compounds; Lipids and lipid-like molecules; Fatty acids and conjugates; Organic acids and derivatives; Carboxylic acids and derivatives; Organooxygen compounds; Dicarboxylic acids and derivatives; Carboxylic acids; Carbonyl compounds; Fatty Acyls; Organic oxides; Hydrocarbon derivatives; Organic oxygen compounds; Chemical entities	169.086	86	1.435	7.10962e+17	7.1096e+17	2608
	1	C8H8N2O4S	[M - H2O + H]+	C8H7N2O3S+	Alkaloids	0.595	Œ≤-lactams	0.142	Cephalosporins	0.07	Organic 1,3-dipolar compounds	0.744	Allyl-type 1,3-dipolar organic compounds	0.767	Organic nitro compounds	0.788	C-nitro compounds	0.777	Nitroaromatic compounds	0.76	Organic compounds; Organoheterocyclic compounds; Thiazoles; Organic acids and derivatives; Carboxylic acids and derivatives; Organonitrogen compounds; Organooxygen compounds; Azoles; Monocarboxylic acids and derivatives; Organic nitro compounds; Carboxylic acids; Organic oxoazanium compounds; Organic 1,3-dipolar compounds; Allyl-type 1,3-dipolar organic compounds; Propargyl-type 1,3-dipolar organ…	211.017	86	1.439	7.10962e+17	7.1096e+17	2606
	1	C12H19N5O5	[M - H2O + H]+	C12H18N5O4+	Carbohydrates	0.993	Nucleosides	0.987	Purine nucleosides	0.991	Nucleosides, nucleotides, and analogues	0.944	Purine nucleosides	0.942					Purine nucleosides	0.942	Organic compounds; Organoheterocyclic compounds; Carbohydrates and carbohydrate conjugates; Pyrimidines and pyrimidine derivatives; Imidazoles; Alcohols and polyols; Purines and purine derivatives; Organonitrogen compounds; Primary alcohols; Nucleosides, nucleotides, and analogues; Organooxygen compounds; Azoles; Purine nucleosides; Aminopyrimidines and derivatives; Diazines; Pentoses; Monosaccha…	296.135	86	1.44	7.10962e+17	7.1096e+17	2607
	1	C7H13NO3S	[M - H2O + H]+	C7H12NO2S+	Amino acids and Peptides	0.691	Small peptides	0.117	Aminoacids	0.164	Organic acids and derivatives	0.819	Carboxylic acids and derivatives	0.788	Amino acids, peptides, and analogues	0.518	Amino acids and derivatives	0.516	Amino acids and derivatives	0.516	Organic compounds; Organosulfur compounds; Amino acids, peptides, and analogues; Organic acids and derivatives; Carboxylic acids and derivatives; Organonitrogen compounds; Organooxygen compounds; Amino acids and derivatives; Monocarboxylic acids and derivatives; Thioethers; Carboxylic acids; Carbonyl compounds; Sulfenyl compounds; Dialkylthioethers; Organic oxides; Hydrocarbon derivatives; Organo…	174.058	87	1.45	7.10962e+17	7.1096e+17	2627
	1	C6H10N2O3	[M - H2O + H]+	C6H9N2O2+	Amino acids and Peptides	0.998	Small peptides	0.994	Aminoacids	0.989	Organic acids and derivatives	0.996	Carboxylic acids and derivatives	0.988	Amino acids, peptides, and analogues	0.846	Amino acids and derivatives	0.843	Alpha amino acids and derivatives	0.778	Organic compounds; Organoheterocyclic compounds; Amino acids, peptides, and analogues; Alpha amino acids and derivatives; Organic acids and derivatives; Carboxylic acids and derivatives; Organonitrogen compounds; Organooxygen compounds; Amino acids and derivatives; Monocarboxylic acids and derivatives; Carboxylic acids; Carbonyl compounds; Organic oxides; Azacyclic compounds; Hydrocarbon derivati…	141.066	87	1.457	7.10962e+17	7.1096e+17	2796
	1	C11H20N3	[M + Na]+	C11H20N3Na+	Alkaloids	0.964	Tryptophan alkaloids	0.517	Simple indole alkaloids	0.388	Organic nitrogen compounds	1	Organonitrogen compounds	1	Amines	0.908	Aralkylamines	0.57	Aralkylamines	0.57	Organic compounds; Organoheterocyclic compounds; Organonitrogen compounds; Trialkylamines; Benzenoids; Amines; Tertiary amines; Aralkylamines; Azacyclic compounds; Heteroaromatic compounds; Hydrocarbon derivatives; Organopnictogen compounds; Organic nitrogen compounds; Chemical entities	217.155	88	1.469	7.10962e+17	7.1096e+17	2644
	1	C9H18O6	[M + H]+	C9H19O6+	Fatty acids	0.785	Fatty Acids and Conjugates	0.517	Dicarboxylic acids	0.121	Organic acids and derivatives	0.845	Carboxylic acids and derivatives	0.815					Carboxylic acids and derivatives	0.815	Organic compounds; Alcohols and polyols; Ethers; Organic acids and derivatives; Carboxylic acids and derivatives; Organooxygen compounds; Dialkyl ethers; Carbonyl compounds; Organic oxides; Hydrocarbon derivatives; Organic oxygen compounds; Chemical entities	223.118	89	1.48	7.10962e+17	7.1096e+17	2666
	1	C12H22N2O2	[M + H]+	C12H23N2O2+	Amino acids and Peptides	0.762	Small peptides	0.962	Dipeptides	0.682	Organic acids and derivatives	1	Carboxylic acids and derivatives	1	Amino acids, peptides, and analogues	0.975	Amino acids and derivatives	0.973	N-acyl-alpha amino acids and derivatives	0.692	Organic compounds; Lipids and lipid-like molecules; Amino acids, peptides, and analogues; Alpha amino acids and derivatives; Organic acids and derivatives; Carboxylic acids and derivatives; Organonitrogen compounds; Organooxygen compounds; Fatty amides; Amino acids and derivatives; Monoalkylamines; Carboxylic acid amides; Carboxylic acid derivatives; N-acyl amines; N-acyl-alpha amino acids and de…	227.175	89	1.481	7.10962e+17	7.1096e+17	2676
	1	C9H18O6	[M + Na]+	C9H18NaO6+	Fatty acids	0.518	Fatty Acids and Conjugates	0.372	Dicarboxylic acids	0.124	Organic acids and derivatives	0.965	Carboxylic acids and derivatives	0.943	Carboxylic acids	0.658			Carboxylic acids	0.658	Organic compounds; Ethers; Organic acids and derivatives; Carboxylic acids and derivatives; Organooxygen compounds; Monocarboxylic acids and derivatives; Dialkyl ethers; Carboxylic acids; Carbonyl compounds; Organic oxides; Hydrocarbon derivatives; Organic oxygen compounds; Chemical entities	245.099	89	1.483	7.10962e+17	7.1096e+17	2685
	2	C12H12N2O2	[M + H]+	C12H13N2O2+	Alkaloids	0.955	Tryptophan alkaloids	0.964	Carboline alkaloids	0.631	Organic acids and derivatives	0.993	Carboxylic acids and derivatives	0.989	Amino acids, peptides, and analogues	0.67	Amino acids and derivatives	0.67	Amino acids	0.674	Organic compounds; Organoheterocyclic compounds; Amino acids, peptides, and analogues; Pyrroles; Indoles and derivatives; Organic acids and derivatives; Carboxylic acids and derivatives; Organonitrogen compounds; Organooxygen compounds; Amino acids and derivatives; Monocarboxylic acids and derivatives; Carboxylic acids; Indolecarboxylic acids and derivatives; Substituted pyrroles; Benzenoids; Ami…	217.097	89	1.489	7.10962e+17	7.1096e+17	2687
	1	C11H14N2O	[M - H2O + H]+	C11H13N2+	Alkaloids	0.969	Tryptophan alkaloids	0.925	Simple indole alkaloids	0.42	Organoheterocyclic compounds	0.936	Indoles and derivatives	0.816	Indoles	0.809	3-alkylindoles	0.791	3-alkylindoles	0.791	Organic compounds; Organoheterocyclic compounds; Pyrroles; Indoles and derivatives; Organic acids and derivatives; Carboxylic acids and derivatives; Organonitrogen compounds; Organooxygen compounds; Carboxylic acid amides; Carboxylic acid derivatives; Substituted pyrroles; Benzenoids; Indoles; Organic oxides; Azacyclic compounds; Heteroaromatic compounds; Hydrocarbon derivatives; 3-alkylindoles; …	173.107	89	1.49	7.10962e+17	7.1096e+17	2684
	1	C14H19N5O6	[M + H]+	C14H20N5O6+	Carbohydrates	0.996	Nucleosides	0.994	Purine nucleosides	0.98	Nucleosides, nucleotides, and analogues	0.929	Purine nucleosides	0.908	Purine 2'-deoxyribonucleosides	0.894			Purine 2'-deoxyribonucleosides	0.894	Organic compounds; Organoheterocyclic compounds; Pyrimidines and pyrimidine derivatives; Imidazoles; Alcohols and polyols; Purines and purine derivatives; Hypoxanthines; Organic acids and derivatives; Carboxylic acids and derivatives; Organonitrogen compounds; Primary alcohols; Nucleosides, nucleotides, and analogues; Pyrimidones; Organooxygen compounds; Azoles; Carboxylic acid amides; Purine nuc…	354.141	90	1.497	7.10962e+17	7.1096e+17	2700
	1	C9H13N5O4	[M - H2O + H]+	C9H12N5O3+	Carbohydrates	0.832	Pseudoalkaloids (transamidation)	0.568	Purine nucleosides	0.406	Organoheterocyclic compounds	0.998	Pteridines and derivatives	0.577	Pterins and derivatives	0.718	Biopterins and derivatives	0.872	Biopterins and derivatives	0.872	Organic compounds; Organoheterocyclic compounds; Pyrimidines and pyrimidine derivatives; Imidazoles; Pteridines and derivatives; Pterins and derivatives; Alcohols and polyols; Purines and purine derivatives; Hypoxanthines; Organic acids and derivatives; Organonitrogen compounds; Primary alcohols; Pyrimidones; Organooxygen compounds; Azoles; Purinones; Aminopyrimidines and derivatives; Diazines; 6…	238.093	90	1.499	7.10962e+17	7.1096e+17	2716
	2	C3H6N3O2P	[M - H2O + H]+	C3H5N3OP+	Alkaloids	0.658	Pseudoalkaloids (transamidation)	0.243	Imidazole alkaloids	0.076	Organoheterocyclic compounds	0.79	Azacyclic compounds	0.823					Azacyclic compounds	0.823	Organic compounds; Organoheterocyclic compounds; Organonitrogen compounds; Organophosphorus compounds; Organic oxides; Azacyclic compounds; Hydrocarbon derivatives; Organopnictogen compounds; Organic oxygen compounds; Organic nitrogen compounds; Chemical entities	130.017	90	1.501	7.10962e+17	7.1096e+17	2780
	2	C11H15N5O3S	[M + H]+	C11H16N5O3S+	Carbohydrates	1	Nucleosides	1	Purine nucleosides	0.999	Nucleosides, nucleotides, and analogues	0.977	5'-deoxyribonucleosides	0.997	5'-deoxy-5'-thionucleosides	0.996			5'-deoxy-5'-thionucleosides	0.996	Organic compounds; Organoheterocyclic compounds; Organosulfur compounds; Carbohydrates and carbohydrate conjugates; Pyrimidines and pyrimidine derivatives; Imidazoles; Alcohols and polyols; Purines and purine derivatives; Organonitrogen compounds; Nucleosides, nucleotides, and analogues; Organooxygen compounds; Azoles; Thioethers; Aminopyrimidines and derivatives; Diazines; Pentoses; Monosacchari…	298.097	90	1.504	7.10962e+17	7.1096e+17	2737
	1	C6H11NO	[M + H]+	C6H12NO+	Alkaloids	0.543	Fatty amides	0.796	Primary amides	0.871	Organoheterocyclic compounds	0.556	Lactams	0.621					Lactams	0.621	Organic compounds; Organoheterocyclic compounds; Lactams; Organic acids and derivatives; Carboxylic acids and derivatives; Organonitrogen compounds; Organooxygen compounds; Carboxylic acid amides; Carboxylic acid derivatives; Carbonyl compounds; Organic oxides; Azacyclic compounds; Hydrocarbon derivatives; Organopnictogen compounds; Organic oxygen compounds; Organic nitrogen compounds; Chemical e…	114.091	90	1.507	7.10962e+17	7.1096e+17	2752
	1	C12H17BrN2O2	[M + Na]+	C12H17BrN2NaO2+	Alkaloids	0.703	Ornithine alkaloids	0.577	Pyrrolidine alkaloids	0.063	Organic acids and derivatives	0.91	Carboxylic acids and derivatives	0.862	Amino acids, peptides, and analogues	0.623	Amino acids and derivatives	0.622	Amino acids and derivatives	0.622	Organic compounds; Amino acids, peptides, and analogues; Halobenzenes; Organic acids and derivatives; Carboxylic acids and derivatives; Organohalogen compounds; Organonitrogen compounds; Organooxygen compounds; Amino acids and derivatives; Carboxylic acid amides; Aryl bromides; Carboxylic acid derivatives; Bromobenzenes; Organobromides; Secondary carboxylic acid amides; Carbonyl compounds; Benzen…	323.037	90	1.508	7.10962e+17	7.1096e+17	2753
	1	C12H12O9	[M + H]+	C12H13O9+	Shikimates and Phenylpropanoids	0.42	Phenolic acids (C6-C1)	0.397	Shikimic acids and derivatives	0.205	Organoheterocyclic compounds	0.937	Pyrans	0.515					Pyrans	0.515	Organic compounds; Organoheterocyclic compounds; Lactones; Pyrans; Alcohols and polyols; Ethers; Organic acids and derivatives; Carboxylic acids and derivatives; Organooxygen compounds; Carboxylic acid derivatives; Carboxylic acids; Carboxylic acid esters; Secondary alcohols; Carbonyl compounds; Organic oxides; Oxacyclic compounds; Hydrocarbon derivatives; Organic oxygen compounds; Chemical entit…	301.055	91	1.511	7.10962e+17	7.1096e+17	2760
	1	C12H12O9	[M - H2O + H]+	C12H11O8+	Shikimates and Phenylpropanoids	0.818	Phenolic acids (C6-C1)	0.917	Simple phenolic acids	0.455	Organic oxygen compounds	1	Organooxygen compounds	1	Alcohols and polyols	0.789	Secondary alcohols	0.634	Secondary alcohols	0.634	Organic compounds; Organoheterocyclic compounds; Alcohols and polyols; Organic acids and derivatives; Carboxylic acids and derivatives; Organooxygen compounds; Carboxylic acid derivatives; Carboxylic acids; Secondary alcohols; Carbonyl compounds; Polyols; Organic oxides; Oxacyclic compounds; Hydrocarbon derivatives; Organic oxygen compounds; Chemical entities	283.045	91	1.512	7.10962e+17	7.1096e+17	2761
	3	C5H14N6O4	[M - H2O + H]+	C5H13N6O3+	Amino acids and Peptides	0.927	Small peptides	0.891	Aminoacids	0.8	Organic acids and derivatives	0.996	Carboxylic acids and derivatives	0.986	Amino acids, peptides, and analogues	0.945	Amino acids and derivatives	0.943	Alpha amino acids and derivatives	0.937	Organic compounds; Amino acids, peptides, and analogues; Alpha amino acids and derivatives; Fatty acids and conjugates; Organic acids and derivatives; Carboxylic acids and derivatives; Organonitrogen compounds; Organooxygen compounds; Amino acids and derivatives; Guanidines; Monocarboxylic acids and derivatives; Carboxylic acids; Carbonyl compounds; Amines; Carboximidamides; Organic 1,3-dipolar c…	205.105	91	1.512	7.10962e+17	7.1096e+17	2763
	2	C32H38N2O4S	[M + H]+	C32H39N2O4S+	Amino acids and Peptides	0.558	Coumarins	0.1	Penicillins	0.116	Organic acids and derivatives	0.998	Carboxylic acids and derivatives	0.992	Amino acids, peptides, and analogues	0.978	Peptides	0.593	Peptides	0.593	Organic compounds; Organoheterocyclic compounds; Organosulfur compounds; Lipids and lipid-like molecules; Amino acids, peptides, and analogues; Alpha amino acids and derivatives; Fatty acids and conjugates; Organic acids and derivatives; Carboxylic acids and derivatives; Organonitrogen compounds; Organooxygen compounds; Amino acids and derivatives; Peptides; Carboxylic acid amides; Carboxylic aci…	547.263	91	1.513	7.10962e+17	7.1096e+17	2651
	1	C8H10O4	[M + H]+	C8H11O4+	Fatty acids	0.884	Fatty Acids and Conjugates	0.849	Dicarboxylic acids	0.788	Organic acids and derivatives	0.985	Carboxylic acids and derivatives	0.982	Dicarboxylic acids and derivatives	0.673			Dicarboxylic acids and derivatives	0.673	Organic compounds; Organic acids and derivatives; Carboxylic acids and derivatives; Organooxygen compounds; Dicarboxylic acids and derivatives; Carboxylic acids; Carbonyl compounds; Organic oxides; Hydrocarbon derivatives; Organic oxygen compounds; Chemical entities	171.065	91	1.514	7.10962e+17	7.1096e+17	2775
	4	C8H19N2O3P	[M - H2O + H]+	C8H18N2O2P+	Amino acids and Peptides	0.371	Small peptides	0.359	Aminoacids	0.142	Organic acids and derivatives	0.846	Organic phosphonic acids and derivatives	0.783	Organic phosphonic acids	0.587			Organic phosphonic acids	0.587	Organic compounds; Organic acids and derivatives; Organonitrogen compounds; Organooxygen compounds; Organophosphorus compounds; Organic phosphonic acids and derivatives; Organic phosphonic acids; Organic oxides; Hydrocarbon derivatives; Organopnictogen compounds; Organic oxygen compounds; Organic nitrogen compounds; Chemical entities	205.11	91	1.516	7.10962e+17	7.1096e+17	2771
	1	C12H12O10	[M - H2O + H]+	C12H11O9+	Shikimates and Phenylpropanoids	0.266	Phenolic acids (C6-C1)	0.586	Simple phenolic acids	0.334	Organic acids and derivatives	0.998	Carboxylic acids and derivatives	0.997	Carboxylic acids	0.934			Carboxylic acids	0.934	Organic compounds; Organic acids and derivatives; Carboxylic acids and derivatives; Organooxygen compounds; Carboxylic acids; Carbonyl compounds; Organic oxides; Oxacyclic compounds; Hydrocarbon derivatives; Organic oxygen compounds; Chemical entities	299.04	91	1.517	7.10962e+17	7.1096e+17	2701
	1	C19H28N4O12	[M + H]+	C19H29N4O12+	Amino acids and Peptides	0.956	Small peptides	0.953	Tripeptides	0.804	Organic acids and derivatives	1	Carboxylic acids and derivatives	1	Amino acids, peptides, and analogues	0.999	Peptides	0.948	Oligopeptides	0.72	Organic compounds; Lipids and lipid-like molecules; Amino acids, peptides, and analogues; Alpha amino acids and derivatives; Organic acids and derivatives; Carboxylic acids and derivatives; Organonitrogen compounds; Organooxygen compounds; Fatty amides; Dicarboxylic acids and derivatives; Amino acids and derivatives; Peptides; Carboxylic acid amides; Carboxylic acid derivatives; N-acyl amines; N-…	505.178	91	1.52	7.10962e+17	7.1096e+17	2783
	3	C8H8F6N4O4	[M + K]+	C8H8F6KN4O4+	Amino acids and Peptides	0.205	Small peptides	0.32	Aminoacids	0.231	Organoheterocyclic compounds	0.938	Heteroaromatic compounds	0.928					Heteroaromatic compounds	0.928	Organic compounds; Organoheterocyclic compounds; Organic acids and derivatives; Carboxylic acids and derivatives; Organohalogen compounds; Organonitrogen compounds; Organooxygen compounds; Alkyl fluorides; Organic nitro compounds; Organic oxoazanium compounds; Organofluorides; Alkyl halides; Organic 1,3-dipolar compounds; Allyl-type 1,3-dipolar organic compounds; Organic oxides; C-nitro compounds…	377.007	92	1.531	7.10962e+17	7.1096e+17	2789
	1	C15H24N2O5	[M - H2O + H]+	C15H23N2O4+	Amino acids and Peptides	1	Small peptides	1	Dipeptides	0.997	Organic acids and derivatives	1	Carboxylic acids and derivatives	1	Amino acids, peptides, and analogues	1	Peptides	0.991	Dipeptides	0.96	Organic compounds; Lipids and lipid-like molecules; Amino acids, peptides, and analogues; Alpha amino acids and derivatives; Phenols; Phenethylamines; Amphetamines and derivatives; Phenylpropanoids and polyketides; Organic acids and derivatives; Carboxylic acids and derivatives; Organonitrogen compounds; Organooxygen compounds; Fatty amides; Amino acids and derivatives; Peptides; Monoalkylamines;…	295.165	92	1.538	7.10962e+17	7.1096e+17	2818
	1	C19H25NO9	[M - H2O + H]+	C19H24NO8+	Amino acids and Peptides	0.474	Cyclic polyketides	0.126	Open-chain polyketides	0.083	Lipids and lipid-like molecules	0.599							Lipids and lipid-like molecules	0.599	Organic compounds; Lipids and lipid-like molecules; Alcohols and polyols; Organic acids and derivatives; Carboxylic acids and derivatives; Organonitrogen compounds; Primary alcohols; Organooxygen compounds; Carboxylic acid derivatives; Secondary alcohols; Carbonyl compounds; Polyols; Organic oxides; Hydrocarbon derivatives; Organopnictogen compounds; Organic oxygen compounds; Organic nitrogen com…	394.149	92	1.541	7.10962e+17	7.1096e+17	2822
	1	C8H15IO4	[M - H2O + H]+	C8H14IO3+	Fatty acids	0.831	Fatty Acids and Conjugates	0.87	Halogenated fatty acids	0.571	Benzenoids	0.325	Benzene and substituted derivatives	0.414	Halobenzenes	0.468	Iodobenzenes	0.722	Iodobenzenes	0.722	Organic compounds; Lipids and lipid-like molecules; Organic acids and derivatives; Carboxylic acids and derivatives; Organohalogen compounds; Organooxygen compounds; Aryl iodides; Iodobenzenes; Monocarboxylic acids and derivatives; Carboxylic acids; Organoiodides; Carbonyl compounds; Organic oxides; Hydrocarbon derivatives; Organic oxygen compounds; Chemical entities	284.998	93	1.546	7.10962e+17	7.1096e+17	2813
	1	C8H12N6O4	[M - H2O + H]+	C8H11N6O3+	Carbohydrates	0.604	Nucleosides	0.553	Purine nucleosides	0.411	Organoheterocyclic compounds	0.995	Azoles	0.796	Imidazoles	0.803	Substituted imidazoles	0.791	N-substituted imidazoles	0.76	Organic compounds; Organoheterocyclic compounds; Imidazoles; Alcohols and polyols; Organonitrogen compounds; Primary alcohols; Organooxygen compounds; Azoles; Organic nitro compounds; Diazines; Secondary alcohols; Substituted imidazoles; N-substituted imidazoles; Amines; Primary amines; Organic 1,3-dipolar compounds; Allyl-type 1,3-dipolar organic compounds; Organic oxides; Azacyclic compounds; H…	239.089	93	1.552	7.10962e+17	7.1096e+17	2853
	1	C7H12O3	[M - H2O + H]+	C7H11O2+	Fatty acids	0.975	Fatty Acids and Conjugates	0.631	Lactones	0.353	Organic acids and derivatives	0.572	Carboxylic acids and derivatives	0.612	Monocarboxylic acids and derivatives	0.542			Monocarboxylic acids and derivatives	0.542	Organic compounds; Alcohols and polyols; Organic acids and derivatives; Carboxylic acids and derivatives; Organooxygen compounds; Monocarboxylic acids and derivatives; Carbonyl compounds; Organic oxides; Hydrocarbon derivatives; Organic oxygen compounds; Chemical entities	127.075	95	1.578	7.10962e+17	7.1096e+17	2865
	1	C5H13NO2	[M - H2O + H]+	C5H12NO+	Fatty acids	0.704	Fatty amides	0.06	Sphingoid bases	0.248	Organic nitrogen compounds	1	Organonitrogen compounds	0.999	Amines	0.967	Alkanolamines	0.789	1,2-aminoalcohols	0.63	Organic compounds; Alcohols and polyols; Organonitrogen compounds; Primary alcohols; Organooxygen compounds; 1,2-aminoalcohols; Amines; Alkanolamines; Hydrocarbon derivatives; Organopnictogen compounds; Organic oxygen compounds; Organic nitrogen compounds; Chemical entities	102.091	96	1.594	7.10962e+17	7.1096e+17	2896
	1	C7H15NO2	[M + H]+	C7H16NO2+	Fatty acids	0.679	Small peptides	0.451	Aminoacids	0.551	Organic acids and derivatives	0.998	Carboxylic acids and derivatives	0.997	Amino acids, peptides, and analogues	0.905	Amino acids and derivatives	0.906	Amino acids	0.775	Organic compounds; Lipids and lipid-like molecules; Amino acids, peptides, and analogues; Fatty acids and conjugates; Organic acids and derivatives; Carboxylic acids and derivatives; Organonitrogen compounds; Organooxygen compounds; Straight chain fatty acids; Amino acids and derivatives; Monocarboxylic acids and derivatives; Carboxylic acids; Carbonyl compounds; Trialkylamines; Amines; Tertiary …	146.118	96	1.601	7.10962e+17	7.1096e+17	2934
	1	C14H26N2O3	[M - H2O + H]+	C14H25N2O2+	Amino acids and Peptides	0.32	Small peptides	0.589	Aminoacids	0.242	Organic acids and derivatives	0.991	Carboxylic acids and derivatives	0.98	Amino acids, peptides, and analogues	0.885	Amino acids and derivatives	0.884	Alpha amino acids and derivatives	0.641	Organic compounds; Amino acids, peptides, and analogues; Alpha amino acids and derivatives; Organic acids and derivatives; Carboxylic acids and derivatives; Organonitrogen compounds; Organooxygen compounds; Amino acids and derivatives; Carboxylic acid amides; Carboxylic acid derivatives; Monocarboxylic acids and derivatives; Carbonyl compounds; Dialkylamines; Amines; Secondary amines; Organic oxi…	253.191	97	1.609	7.10962e+17	7.1096e+17	2918
	1	C7H9NO3	[M - H2O + H]+	C7H8NO2+	Alkaloids	0.778	Nicotinic acid alkaloids	0.813	Pyridine alkaloids	0.811	Organoheterocyclic compounds	0.936	Pyridines and derivatives	0.614	Methylpyridines	0.581			Methylpyridines	0.581	Organic compounds; Organoheterocyclic compounds; Pyridines and derivatives; Organic acids and derivatives; Carboxylic acids and derivatives; Organonitrogen compounds; Organooxygen compounds; Monocarboxylic acids and derivatives; Carboxylic acids; Carbonyl compounds; Organic oxides; Azacyclic compounds; Heteroaromatic compounds; Hydrocarbon derivatives; Methylpyridines; Organopnictogen compounds; …	138.055	97	1.615	7.10962e+17	7.1096e+17	2977
	1	C22H24N2O7	[M + K]+	C22H24KN2O7+	Amino acids and Peptides	0.853	Small peptides	0.554	Aminoacids	0.213	Organic acids and derivatives	0.995	Carboxylic acids and derivatives	0.981	Amino acids, peptides, and analogues	0.944	Amino acids and derivatives	0.943	Phenylalanine and derivatives	0.683	Organic compounds; Amino acids, peptides, and analogues; Alpha amino acids and derivatives; Phenols; Ethers; Phenylpropanoids and polyketides; Organic acids and derivatives; Carboxylic acids and derivatives; Organonitrogen compounds; Organooxygen compounds; Amino acids and derivatives; Monoalkylamines; Carboxylic acid amides; Carboxylic acid derivatives; Monocarboxylic acids and derivatives; Carb…	467.123	97	1.624	7.10962e+17	7.1096e+17	2939
	1	C12H12O10	[M - H2O + H]+	C12H11O9+	Shikimates and Phenylpropanoids	0.319	Phenolic acids (C6-C1)	0.658	Simple phenolic acids	0.376	Organic acids and derivatives	0.998	Carboxylic acids and derivatives	0.996	Carboxylic acids	0.936			Carboxylic acids	0.936	Organic compounds; Organic acids and derivatives; Carboxylic acids and derivatives; Organooxygen compounds; Carboxylic acids; Carbonyl compounds; Organic oxides; Hydrocarbon derivatives; Organic oxygen compounds; Chemical entities	299.04	98	1.637	7.10962e+17	7.1096e+17	2919
	2	C17H21NO7	[M + H]+	C17H22NO7+	Alkaloids	0.674	Pseudoalkaloids (transamidation)	0.162	Simple indole alkaloids	0.061	Organic acids and derivatives	0.954	Carboxylic acids and derivatives	0.931	Amino acids, peptides, and analogues	0.593	Amino acids and derivatives	0.595	Amino acids and derivatives	0.595	Organic compounds; Organoheterocyclic compounds; Amino acids, peptides, and analogues; Alcohols and polyols; Organic acids and derivatives; Carboxylic acids and derivatives; Organonitrogen compounds; Organooxygen compounds; Dicarboxylic acids and derivatives; Amino acids and derivatives; Carboxylic acid derivatives; Carboxylic acid esters; Secondary alcohols; Carbonyl compounds; Benzenoids; Organ…	352.139	98	1.639	7.10962e+17	7.1096e+17	2959
	1	C12H26N2O4	[M - H2O + H]+	C12H25N2O3+	Amino acids and Peptides	0.998	Small peptides	0.999	Dipeptides	0.896	Organic acids and derivatives	1	Carboxylic acids and derivatives	1	Amino acids, peptides, and analogues	0.998	Peptides	0.912	Dipeptides	0.699	Organic compounds; Lipids and lipid-like molecules; Amino acids, peptides, and analogues; Alpha amino acids and derivatives; Fatty acids and conjugates; Organic acids and derivatives; Carboxylic acids and derivatives; Organonitrogen compounds; Organooxygen compounds; Fatty amides; Branched fatty acids; Amino acids and derivatives; Peptides; Monoalkylamines; Carboxylic acid amides; Carboxylic acid…	245.186	99	1.65	7.10962e+17	7.1096e+17	2974
	1	C35H54N6O12	[M + Na]+	C35H54N6NaO12+	Amino acids and Peptides	0.997	Oligopeptides	0.99	Cyclic peptides	0.655	Organic acids and derivatives	1	Carboxylic acids and derivatives	0.999	Amino acids, peptides, and analogues	0.992	Peptides	0.974	Oligopeptides	0.792	Organic compounds; Organoheterocyclic compounds; Lipids and lipid-like molecules; Amino acids, peptides, and analogues; Alpha amino acids and derivatives; Pyrrolidines; Fatty acids and conjugates; Organic acids and derivatives; Carboxylic acids and derivatives; Organonitrogen compounds; Organooxygen compounds; Fatty amides; Branched fatty acids; Amino acids and derivatives; Peptides; Monoalkylami…	773.367	99	1.65	7.10962e+17	7.1096e+17	2973
	2	C16H26N4O7	[M + H]+	C16H27N4O7+	Amino acids and Peptides	0.956	Small peptides	0.829	Tripeptides	0.869	Organic acids and derivatives	0.999	Carboxylic acids and derivatives	0.997	Amino acids, peptides, and analogues	0.944	Peptides	0.932	Oligopeptides	0.823	Organic compounds; Lipids and lipid-like molecules; Amino acids, peptides, and analogues; Alpha amino acids and derivatives; Alcohols and polyols; Fatty acids and conjugates; Organic acids and derivatives; Carboxylic acids and derivatives; Organonitrogen compounds; Primary alcohols; Organooxygen compounds; Fatty amides; Amino acids and derivatives; Peptides; Monoalkylamines; Carboxylic acid amide…	387.187	99	1.653	7.10962e+17	7.1096e+17	2972
	1	C12H24N2O6	[M - H2O + H]+	C12H23N2O5+	Amino acids and Peptides	0.999	Small peptides	0.999	Tripeptides	0.872	Organic acids and derivatives	1	Carboxylic acids and derivatives	1	Amino acids, peptides, and analogues	0.998	Peptides	0.977	Oligopeptides	0.611	Organic compounds; Lipids and lipid-like molecules; Amino acids, peptides, and analogues; Alpha amino acids and derivatives; Alcohols and polyols; Fatty acids and conjugates; Organic acids and derivatives; Carboxylic acids and derivatives; Organonitrogen compounds; Organooxygen compounds; Fatty amides; Branched fatty acids; Hydroxy fatty acids; Dicarboxylic acids and derivatives; Amino acids and …	275.16	100	1.672	7.10962e+17	7.1096e+17	3005
	1	C12H18N2O4	[M - H2O + H]+	C12H17N2O3+	Amino acids and Peptides	0.999	Small peptides	0.999	Dipeptides	0.986	Organic acids and derivatives	1	Carboxylic acids and derivatives	1	Amino acids, peptides, and analogues	0.999	Peptides	0.965	Dipeptides	0.744	Organic compounds; Lipids and lipid-like molecules; Amino acids, peptides, and analogues; Alpha amino acids and derivatives; Phenethylamines; Amphetamines and derivatives; Phenylpropanoids and polyketides; Organic acids and derivatives; Carboxylic acids and derivatives; Organonitrogen compounds; Organooxygen compounds; Fatty amides; Amino acids and derivatives; Peptides; Monoalkylamines; Carboxyl…	237.123	100	1.675	7.10962e+17	7.1096e+17	3007
	2	C8H11F3O3	[M - H2O + H]+	C8H10F3O2+	Fatty acids	0.57	Fatty Acids and Conjugates	0.332	Halogenated fatty acids	0.396	Organic acids and derivatives	0.661	Carboxylic acids and derivatives	0.686	Monocarboxylic acids and derivatives	0.535			Monocarboxylic acids and derivatives	0.535	Organic compounds; Organic acids and derivatives; Carboxylic acids and derivatives; Organohalogen compounds; Organooxygen compounds; Alkyl fluorides; Monocarboxylic acids and derivatives; Organofluorides; Carbonyl compounds; Alkyl halides; Organic oxides; Hydrocarbon derivatives; Organic oxygen compounds; Chemical entities	195.063	101	1.678	7.10962e+17	7.1096e+17	3020
	1	C8H11NO	[M - H2O + H]+	C8H10N+	Alkaloids	0.986	Tyrosine alkaloids	0.826	Phenylethylamines	0.848	Organic nitrogen compounds	1	Organonitrogen compounds	1	Amines	0.991	Aralkylamines	0.951	Aralkylamines	0.951	Organic compounds; Alcohols and polyols; Organonitrogen compounds; Organooxygen compounds; Monoalkylamines; Secondary alcohols; 1,2-aminoalcohols; Benzene and substituted derivatives; Benzenoids; Amines; Primary amines; Alkanolamines; Aromatic alcohols; Aralkylamines; Hydrocarbon derivatives; Organopnictogen compounds; Organic oxygen compounds; Organic nitrogen compounds; Chemical entities	120.081	101	1.681	7.10962e+17	7.1096e+17	3022
	2	C10H13NO2	[M + H]+	C10H14NO2+	Amino acids and Peptides	0.979	Small peptides	0.985	Aminoacids	0.865	Organic acids and derivatives	1	Carboxylic acids and derivatives	1	Amino acids, peptides, and analogues	0.999	Amino acids and derivatives	0.999	Phenylalanine and derivatives	0.888	Organic compounds; Lipids and lipid-like molecules; Amino acids, peptides, and analogues; Alpha amino acids and derivatives; Phenethylamines; Amphetamines and derivatives; Organic acids and derivatives; Carboxylic acids and derivatives; Organonitrogen compounds; Organooxygen compounds; Fatty acid esters; Amino acids and derivatives; Alpha amino acid esters; Monoalkylamines; Carboxylic acid deriva…	180.102	101	1.682	7.10962e+17	7.1096e+17	3024
	1	C14H18N6O5	[M - H2O + H]+	C14H17N6O4+	Carbohydrates	0.987	Nucleosides	0.983	Purine nucleosides	0.994	Nucleosides, nucleotides, and analogues	0.96	Purine nucleosides	0.964					Purine nucleosides	0.964	Organic compounds; Organoheterocyclic compounds; Carbohydrates and carbohydrate conjugates; Pyrimidines and pyrimidine derivatives; Imidazoles; Alcohols and polyols; Purines and purine derivatives; Organonitrogen compounds; Primary alcohols; Nucleosides, nucleotides, and analogues; Organooxygen compounds; Azoles; Purine nucleosides; Aminopyrimidines and derivatives; Diazines; Pentoses; Monosaccha…	333.131	101	1.685	7.10962e+17	7.1096e+17	3027
	1	C8H19N	[M + H]+	C8H20N+	Fatty acids	0.694	Fatty acyls	0.532	Polyamines	0.807	Organic nitrogen compounds	1	Organonitrogen compounds	1	Amines	0.967	Secondary amines	0.459	Dialkylamines	0.535	Organic compounds; Organonitrogen compounds; Dialkylamines; Amines; Hydrocarbon derivatives; Organopnictogen compounds; Organic nitrogen compounds; Chemical entities	130.159	101	1.687	7.10962e+17	7.1096e+17	3038
	2	C17H34N4	[M + H]+	C17H35N4+	Alkaloids	0.963	Ornithine alkaloids	0.813	Polyamines	0.951	Organic nitrogen compounds	1	Organonitrogen compounds	1	Amines	0.89	Tertiary amines	0.581	Trialkylamines	0.582	Organic compounds; Organoheterocyclic compounds; Organonitrogen compounds; Trialkylamines; Amines; Secondary amines; Tertiary amines; Azacyclic compounds; Hydrocarbon derivatives; Organopnictogen compounds; Organic nitrogen compounds; Chemical entities	295.287	101	1.691	7.10962e+17	7.1096e+17	3025
	1	C7H10O2	[M - H2O + H]+	C7H9O+	Fatty acids	0.903	Fatty Acids and Conjugates	0.5	Unsaturated fatty acids	0.328	Lipids and lipid-like molecules	0.527							Lipids and lipid-like molecules	0.527	Organic compounds; Lipids and lipid-like molecules; Organic acids and derivatives; Carboxylic acids and derivatives; Organooxygen compounds; Monocarboxylic acids and derivatives; Carboxylic acids; Carbonyl compounds; Organic oxides; Hydrocarbon derivatives; Organic oxygen compounds; Chemical entities	109.065	101	1.691	7.10962e+17	7.1096e+17	3046
	1	C14H27N3O4	[M + H]+	C14H28N3O4+	Amino acids and Peptides	1	Small peptides	1	Tripeptides	1	Organic acids and derivatives	1	Carboxylic acids and derivatives	1	Amino acids, peptides, and analogues	1	Peptides	1	Oligopeptides	0.992	Organic compounds; Lipids and lipid-like molecules; Amino acids, peptides, and analogues; Alpha amino acids and derivatives; Organic acids and derivatives; Carboxylic acids and derivatives; Organonitrogen compounds; Organooxygen compounds; Fatty amides; Amino acids and derivatives; Peptides; Monoalkylamines; Carboxylic acid amides; Carboxylic acid derivatives; N-acyl amines; Monocarboxylic acids …	302.207	102	1.692	7.10962e+17	7.1096e+17	3044
	2	C13H12N2O2	[M + H]+	C13H13N2O2+	Alkaloids	0.997	Tryptophan alkaloids	0.993	Carboline alkaloids	0.991	Organic acids and derivatives	1	Carboxylic acids and derivatives	1	Amino acids, peptides, and analogues	0.938	Amino acids and derivatives	0.938	Alpha amino acids	0.879	Organic compounds; Organoheterocyclic compounds; Amino acids, peptides, and analogues; Alpha amino acids and derivatives; Pyrroles; Indoles and derivatives; Organic acids and derivatives; Carboxylic acids and derivatives; Organonitrogen compounds; Organooxygen compounds; Amino acids and derivatives; Monocarboxylic acids and derivatives; Harmala alkaloids; Carboxylic acids; Pyridoindoles; Carbonyl…	229.097	102	1.698	7.10962e+17	7.1096e+17	3059
	1	C11H24N2O4S	[M - H2O + H]+	C11H23N2O3S+	Amino acids and Peptides	1	Small peptides	1	Dipeptides	0.999	Organic acids and derivatives	1	Carboxylic acids and derivatives	1	Amino acids, peptides, and analogues	1	Peptides	0.999	Dipeptides	0.985	Organic compounds; Organosulfur compounds; Lipids and lipid-like molecules; Amino acids, peptides, and analogues; Alpha amino acids and derivatives; Fatty acids and conjugates; Organic acids and derivatives; Carboxylic acids and derivatives; Organonitrogen compounds; Organooxygen compounds; Fatty amides; Branched fatty acids; Amino acids and derivatives; Peptides; Monoalkylamines; Carboxylic acid…	263.142	102	1.698	7.10962e+17	7.1096e+17	3051
	1	C13H14N2O3	[M + H]+	C13H15N2O3+	Alkaloids	0.99	Tryptophan alkaloids	0.949	Carboline alkaloids	0.817	Organic acids and derivatives	1	Carboxylic acids and derivatives	1	Amino acids, peptides, and analogues	0.996	Amino acids and derivatives	0.996	Alpha amino acids	0.965	Organic compounds; Organoheterocyclic compounds; Amino acids, peptides, and analogues; Alpha amino acids and derivatives; Pyrroles; Indoles and derivatives; Organic acids and derivatives; Carboxylic acids and derivatives; Organonitrogen compounds; Organooxygen compounds; Amino acids and derivatives; Monocarboxylic acids and derivatives; Carboxylic acids; Pyridoindoles; Carbonyl compounds; Beta ca…	247.108	102	1.7	7.10962e+17	7.1096e+17	3054
	1	C12H12O10	[M - H2O + H]+	C12H11O9+	Shikimates and Phenylpropanoids	0.414	Phenolic acids (C6-C1)	0.706	Simple phenolic acids	0.336	Organic acids and derivatives	0.997	Carboxylic acids and derivatives	0.995	Carboxylic acids	0.925			Carboxylic acids	0.925	Organic compounds; Organic acids and derivatives; Carboxylic acids and derivatives; Organooxygen compounds; Carboxylic acids; Carbonyl compounds; Organic oxides; Hydrocarbon derivatives; Organic oxygen compounds; Chemical entities	299.04	102	1.7	7.10962e+17	7.1096e+17	3063
	1	C9H14N2O5S	[M - H2O + H]+	C9H13N2O4S+	Amino acids and Peptides	0.657	Small peptides	0.65	Aminoacids	0.32	Organic acids and derivatives	0.999	Carboxylic acids and derivatives	0.998	Amino acids, peptides, and analogues	0.982	Amino acids and derivatives	0.982	Alpha amino acids	0.937	Organic compounds; Organosulfur compounds; Lipids and lipid-like molecules; Amino acids, peptides, and analogues; Alpha amino acids and derivatives; Fatty acids and conjugates; Organic acids and derivatives; Carboxylic acids and derivatives; Organonitrogen compounds; Organooxygen compounds; Dicarboxylic acids and derivatives; Amino acids and derivatives; Carboxylic acids; Carbonyl compounds; Alph…	245.059	102	1.703	7.10962e+17	7.1096e+17	3062
	1	C6H13NO2	[M - H2O + H]+	C6H12NO+	Fatty acids	0.67	Fatty amides	0.657	Aminoacids	0.556	Organic acids and derivatives	0.995	Carboxylic acids and derivatives	0.992	Amino acids, peptides, and analogues	0.75	Amino acids and derivatives	0.75	Gamma amino acids and derivatives	0.515	Organic compounds; Lipids and lipid-like molecules; Amino acids, peptides, and analogues; Fatty acids and conjugates; Organic acids and derivatives; Carboxylic acids and derivatives; Organonitrogen compounds; Organooxygen compounds; Fatty amides; Straight chain fatty acids; Amino acids and derivatives; Monoalkylamines; Carboxylic acid amides; Carboxylic acid derivatives; Monocarboxylic acids and …	114.091	102	1.704	7.10962e+17	7.1096e+17	3016
	2	C32H59N9O11	[M + H]+	C32H60N9O11+	Amino acids and Peptides	1	Oligopeptides	0.996	Tripeptides	0.585	Organic acids and derivatives	1	Carboxylic acids and derivatives	1	Amino acids, peptides, and analogues	0.997	Peptides	0.995	Oligopeptides	0.743	Organic compounds; Lipids and lipid-like molecules; Amino acids, peptides, and analogues; Alpha amino acids and derivatives; Fatty acids and conjugates; Organic acids and derivatives; Carboxylic acids and derivatives; Organonitrogen compounds; Organooxygen compounds; Fatty amides; Branched fatty acids; Amino acids and derivatives; Peptides; Monoalkylamines; Carboxylic acid amides; Amino fatty aci…	746.441	102	1.706	7.10962e+17	7.1096e+17	3076
	1	C17H20N6O6	[M + K]+	C17H20KN6O6+	Carbohydrates	0.995	Nucleosides	0.992	Purine nucleosides	0.985	Nucleosides, nucleotides, and analogues	0.952	Purine nucleosides	0.938	Purine 2'-deoxyribonucleosides	0.748			Purine 2'-deoxyribonucleosides	0.748	Organic compounds; Organoheterocyclic compounds; Pyrimidines and pyrimidine derivatives; Imidazoles; Alcohols and polyols; Purines and purine derivatives; Hypoxanthines; Organic acids and derivatives; Organonitrogen compounds; Primary alcohols; Nucleosides, nucleotides, and analogues; Pyrimidones; Organooxygen compounds; Azoles; Purine nucleosides; Purinones; Aminopyrimidines and derivatives; Dia…	443.107	103	1.709	7.10962e+17	7.1096e+17	3080
	3	C6H15NO3P	[M - H2O + H]+	C6H14NO2P+	Alkaloids	0.509	Monoterpenoids	0.171	Pyrrolidine alkaloids	0.009	Organoheterocyclic compounds	0.582							Organoheterocyclic compounds	0.582	Organic compounds; Organoheterocyclic compounds; Organonitrogen compounds; Organooxygen compounds; Organic oxides; Hydrocarbon derivatives; Organic oxygen compounds; Organic nitrogen compounds; Chemical entities	163.075	103	1.71	7.10962e+17	7.1096e+17	3133
	2	C7H10N6O4	[M - H2O + H]+	C7H9N6O3+	Alkaloids	0.237	Pseudoalkaloids (transamidation)	0.353	Purine alkaloids	0.461	Organoheterocyclic compounds	0.984	Pteridines and derivatives	0.708	Pterins and derivatives	0.866	Biopterins and derivatives	0.537	Biopterins and derivatives	0.537	Organic compounds; Organoheterocyclic compounds; Pyrimidines and pyrimidine derivatives; Pteridines and derivatives; Pterins and derivatives; Alcohols and polyols; Organic acids and derivatives; Organonitrogen compounds; Pyrimidones; Organooxygen compounds; Aminopyrimidines and derivatives; Diazines; Biopterins and derivatives; Amines; Primary amines; Organic 1,3-dipolar compounds; Propargyl-type…	225.073	103	1.717	7.10962e+17	7.1096e+17	3087
	1	CH5NO6	[M - H2O + H]+	CH4NO5+	Fatty acids	0.87	Fatty Acids and Conjugates	0.579	Halogenated fatty acids	0.577	Organic acids and derivatives	0.878	Carboxylic acids and derivatives	0.676	Carboxylic acids	0.664			Carboxylic acids	0.664	Organic compounds; Organic acids and derivatives; Carboxylic acids and derivatives; Organonitrogen compounds; Organooxygen compounds; Carboxylic acids; Carbonyl compounds; Organic oxides; Hydrocarbon derivatives; Organopnictogen compounds; Organic oxygen compounds; Organic nitrogen compounds; Chemical entities	110.009	103	1.723	7.10962e+17	7.1096e+17	3217
	4	C3H6N3O2P	[M - H2O + H]+	C3H5N3OP+	Alkaloids	0.801	Pseudoalkaloids (transamidation)	0.186	Imidazole alkaloids	0.061	Organoheterocyclic compounds	0.669	Azacyclic compounds	0.706					Azacyclic compounds	0.706	Organic compounds; Organoheterocyclic compounds; Organonitrogen compounds; Organophosphorus compounds; Organic oxides; Azacyclic compounds; Hydrocarbon derivatives; Organopnictogen compounds; Organic oxygen compounds; Organic nitrogen compounds; Chemical entities	130.017	104	1.726	7.10962e+17	7.1096e+17	3104
	1	C19H32N4O10	[M - H2O + H]+	C19H31N4O9+	Amino acids and Peptides	0.665	Oligopeptides	0.743	Cyclic peptides	0.557	Lipids and lipid-like molecules	0.851	Fatty Acyls	0.794	Fatty amides	0.81	N-acyl amines	0.824	N-acyl amines	0.824	Organic compounds; Lipids and lipid-like molecules; Alcohols and polyols; Fatty acids and conjugates; Organic acids and derivatives; Carboxylic acids and derivatives; Organonitrogen compounds; Organooxygen compounds; Fatty amides; Hydroxamic acids; Carboxylic acid amides; Carboxylic acid derivatives; N-acyl amines; Monocarboxylic acids and derivatives; Carboxylic acids; Primary carboxylic acid am…	459.208	104	1.73	7.10962e+17	7.1096e+17	3113
	2	C22H39N7O11	[M - H2O + H]+	C22H38N7O10+	Amino acids and Peptides	0.935	Oligopeptides	0.988	Linear peptides	0.919	Organic acids and derivatives	0.998	Carboxylic acids and derivatives	0.991	Amino acids, peptides, and analogues	0.909	Peptides	0.596	Peptides	0.596	Organic compounds; Lipids and lipid-like molecules; Amino acids, peptides, and analogues; Alpha amino acids and derivatives; Alcohols and polyols; Organic acids and derivatives; Carboxylic acids and derivatives; Organonitrogen compounds; Primary alcohols; Organooxygen compounds; Fatty amides; Amino acids and derivatives; Peptides; Hydroxamic acids; Monoalkylamines; Carboxylic acid amides; Carboxy…	560.267	104	1.735	7.10962e+17	7.1096e+17	3122
	1	C13H26N2O4	[M - H2O + H]+	C13H25N2O3+	Amino acids and Peptides	0.624	Small peptides	0.863	Dipeptides	0.292	Organic acids and derivatives	1	Carboxylic acids and derivatives	0.999	Amino acids, peptides, and analogues	0.911	Amino acids and derivatives	0.906	N-acyl-alpha amino acids and derivatives	0.517	Organic compounds; Lipids and lipid-like molecules; Amino acids, peptides, and analogues; Alpha amino acids and derivatives; Fatty acids and conjugates; Organic acids and derivatives; Carboxylic acids and derivatives; Organonitrogen compounds; Organooxygen compounds; Fatty amides; Branched fatty acids; Amino acids and derivatives; Carboxylic acid amides; Amino fatty acids; Carboxylic acid derivat…	257.186	104	1.738	7.10962e+17	7.1096e+17	3128
	1	C9H14N6O5	[M - H2O + H]+	C9H13N6O4+	Carbohydrates	0.945	Nucleosides	0.65	Purine nucleosides	0.528	Organic acids and derivatives	0.932	Carboxylic acids and derivatives	0.754	Amino acids, peptides, and analogues	0.789	Amino acids and derivatives	0.782	N-acyl-alpha amino acids	0.555	Organic compounds; Organoheterocyclic compounds; Carbohydrates and carbohydrate conjugates; Amino acids, peptides, and analogues; Alpha amino acids and derivatives; Pyrimidines and pyrimidine derivatives; Imidazoles; Alcohols and polyols; Organic acids and derivatives; Carboxylic acids and derivatives; Organonitrogen compounds; Primary alcohols; Organooxygen compounds; Amino acids and derivatives…	269.099	104	1.74	7.10962e+17	7.1096e+17	3130
	1	C18H32N4O8	[M - H2O + H]+	C18H31N4O7+	Amino acids and Peptides	0.994	Small peptides	0.924	Tripeptides	0.843	Organic acids and derivatives	1	Carboxylic acids and derivatives	1	Amino acids, peptides, and analogues	0.99	Peptides	0.982	Oligopeptides	0.97	Organic compounds; Organoheterocyclic compounds; Lipids and lipid-like molecules; Amino acids, peptides, and analogues; Alpha amino acids and derivatives; Pyrrolidines; Fatty acids and conjugates; Organic acids and derivatives; Carboxylic acids and derivatives; Organonitrogen compounds; Organooxygen compounds; Fatty amides; Dicarboxylic acids and derivatives; Amino acids and derivatives; Peptides…	415.219	105	1.749	7.10962e+17	7.1096e+17	3138
	1	C15H27N3O7	[M - H2O + H]+	C15H26N3O6+	Amino acids and Peptides	1	Small peptides	0.999	Tripeptides	0.993	Organic acids and derivatives	1	Carboxylic acids and derivatives	1	Amino acids, peptides, and analogues	0.999	Peptides	0.999	Oligopeptides	0.995	Organic compounds; Lipids and lipid-like molecules; Amino acids, peptides, and analogues; Alpha amino acids and derivatives; Pyrrolidines; Fatty acids and conjugates; Organic acids and derivatives; Carboxylic acids and derivatives; Organonitrogen compounds; Organooxygen compounds; Fatty amides; Branched fatty acids; Dicarboxylic acids and derivatives; Amino acids and derivatives; Peptides; Monoal…	344.182	105	1.751	7.10962e+17	7.1096e+17	3143
	1	C7H13NO2	[M + H]+	C7H14NO2+	Fatty acids	0.85	Fatty amides	0.873	N-acyl amines	0.352	Organic acids and derivatives	0.914	Carboxylic acids and derivatives	0.892	Carboxylic acid derivatives	0.823	Carboxylic acid amides	0.813	Tertiary carboxylic acid amides	0.648	Organic compounds; Organic acids and derivatives; Carboxylic acids and derivatives; Organonitrogen compounds; Organooxygen compounds; Carboxylic acid amides; Carboxylic acid derivatives; Tertiary carboxylic acid amides; Carbonyl compounds; Organic oxides; Hydrocarbon derivatives; Organopnictogen compounds; Organic oxygen compounds; Organic nitrogen compounds; Chemical entities	144.102	105	1.753	7.10962e+17	7.1096e+17	3165
	1	C7H13NO2	[M + Na]+	C7H13NNaO2+	Amino acids and Peptides	0.981	Small peptides	0.984	Aminoacids	0.988	Organic acids and derivatives	0.998	Carboxylic acids and derivatives	0.995	Amino acids, peptides, and analogues	0.952	Amino acids and derivatives	0.952	Alpha amino acid esters	0.551	Organic compounds; Lipids and lipid-like molecules; Amino acids, peptides, and analogues; Alpha amino acids and derivatives; Organic acids and derivatives; Carboxylic acids and derivatives; Organonitrogen compounds; Organooxygen compounds; Amino acids and derivatives; Alpha amino acid esters; Carboxylic acid derivatives; Monocarboxylic acids and derivatives; Carboxylic acid esters; Carbonyl compo…	166.084	105	1.757	7.10962e+17	7.1096e+17	3169
	1	C7H16BrN3O3	[M - H2O + H]+	C7H15BrN3O2+	Alkaloids	0.133	Histidine alkaloids	0.513	Imidazole alkaloids	0.512	Organoheterocyclic compounds	0.94	Heteroaromatic compounds	0.505					Heteroaromatic compounds	0.505	Organic compounds; Organoheterocyclic compounds; Organic acids and derivatives; Carboxylic acids and derivatives; Organohalogen compounds; Organonitrogen compounds; Organooxygen compounds; Alkyl bromides; Organobromides; Carbonyl compounds; Amines; Alkyl halides; Organic oxides; Azacyclic compounds; Heteroaromatic compounds; Hydrocarbon derivatives; Organopnictogen compounds; Organic oxygen compo…	252.034	105	1.758	7.10962e+17	7.1096e+17	3167
	2	C8H15Cl2NO2	[M + H]+	C8H16Cl2NO2+	Fatty acids	0.811	Fatty amides	0.371	Halogenated fatty acids	0.321	Organic acids and derivatives	0.986	Carboxylic acids and derivatives	0.96	Carboxylic acid derivatives	0.869	Carboxylic acid amides	0.783	Tertiary carboxylic acid amides	0.521	Organic compounds; Organic acids and derivatives; Carboxylic acids and derivatives; Organohalogen compounds; Organonitrogen compounds; Organooxygen compounds; Carboxylic acid amides; Alkyl chlorides; Carboxylic acid derivatives; Organochlorides; Tertiary carboxylic acid amides; Carbonyl compounds; Alkyl halides; Organic oxides; Hydrocarbon derivatives; Organopnictogen compounds; Organic oxygen co…	228.054	106	1.759	7.10962e+17	7.1096e+17	3171
	1	C7H13NO2	[M - H2O + H]+	C7H12NO+	Amino acids and Peptides	0.422	Ornithine alkaloids	0.415	Aminoacids	0.362	Organic acids and derivatives	0.848	Carboxylic acids and derivatives	0.862	Amino acids, peptides, and analogues	0.531	Amino acids and derivatives	0.531	Amino acids and derivatives	0.531	Organic compounds; Organoheterocyclic compounds; Amino acids, peptides, and analogues; Organic acids and derivatives; Carboxylic acids and derivatives; Organonitrogen compounds; Organooxygen compounds; Amino acids and derivatives; Monocarboxylic acids and derivatives; Carboxylic acids; Carbonyl compounds; Amines; Organic oxides; Azacyclic compounds; Hydrocarbon derivatives; Organopnictogen compou…	126.091	106	1.76	7.10962e+17	7.1096e+17	3168
	1	C9H13FO2	[M - H2O + H]+	C9H12FO+	Fatty acids	0.96	Fatty Acids and Conjugates	0.792	Halogenated fatty acids	0.783	Organic oxygen compounds	1	Organooxygen compounds	0.998	Carbonyl compounds	0.894	Ketones	0.561	Ketones	0.561	Organic compounds; Ketones; Organic acids and derivatives; Carboxylic acids and derivatives; Organohalogen compounds; Organooxygen compounds; Alkyl fluorides; Monocarboxylic acids and derivatives; Carboxylic acids; Organofluorides; Carbonyl compounds; Alkyl halides; Organic oxides; Hydrocarbon derivatives; Organic oxygen compounds; Chemical entities	155.086	106	1.76	7.10962e+17	7.1096e+17	3182
	1	C9H11NO6S	[M - H2O + H]+	C9H10NO5S+	Amino acids and Peptides	0.822	Phenolic acids (C6-C1)	0.531	Simple phenolic acids	0.665	Benzenoids	0.975	Benzene and substituted derivatives	0.923	Benzoic acids and derivatives	0.75	Benzoic acids	0.584	Benzoic acids	0.584	Organic compounds; Organosulfur compounds; Benzoic acids and derivatives; Organic acids and derivatives; Carboxylic acids and derivatives; Organonitrogen compounds; Benzoyl derivatives; Organooxygen compounds; Monocarboxylic acids and derivatives; Sulfonyls; Carboxylic acids; Carbonyl compounds; Benzene and substituted derivatives; Benzenoids; Benzoic acids; Organic oxides; Hydrocarbon derivative…	244.026	106	1.76	7.10962e+17	7.1096e+17	3183
	2	C3H7NO5	[M - H2O + H]+	C3H6NO4+	Amino acids and Peptides	0.844	Small peptides	0.85	Aminoacids	0.797	Organic acids and derivatives	0.995	Carboxylic acids and derivatives	0.991	Amino acids, peptides, and analogues	0.797	Amino acids and derivatives	0.794	Alpha amino acids and derivatives	0.603	Organic compounds; Amino acids, peptides, and analogues; Alpha amino acids and derivatives; Organic acids and derivatives; Carboxylic acids and derivatives; Organonitrogen compounds; Organooxygen compounds; Amino acids and derivatives; Monoalkylamines; Carboxylic acids; Carbonyl compounds; Amines; Primary amines; Organic oxides; Hydrocarbon derivatives; Amino acids; Organopnictogen compounds; Org…	120.027	106	1.763	7.10962e+17	7.1096e+17	3200
	1	C6H13NO2	[M - H2O + H]+	C6H12NO+	Amino acids and Peptides	0.941	Small peptides	0.953	Aminoacids	0.915	Organic acids and derivatives	0.997	Carboxylic acids and derivatives	0.994	Amino acids, peptides, and analogues	0.818	Amino acids and derivatives	0.818	Amino acids	0.805	Organic compounds; Lipids and lipid-like molecules; Amino acids, peptides, and analogues; Fatty acids and conjugates; Organic acids and derivatives; Carboxylic acids and derivatives; Organonitrogen compounds; Organooxygen compounds; Branched fatty acids; Amino acids and derivatives; Monoalkylamines; Monocarboxylic acids and derivatives; Carboxylic acids; Carbonyl compounds; Amines; Primary amines…	114.091	106	1.769	7.10962e+17	7.1096e+17	3226
	1	C5H14N2O2	[M - H2O + H]+	C5H13N2O+	Fatty acids	0.746	Fatty amides	0.649	N-acyl amines	0.307	Organic acids and derivatives	0.986	Carboxylic acids and derivatives	0.955	Amino acids, peptides, and analogues	0.644	Amino acids and derivatives	0.645	Amino acids and derivatives	0.645	Organic compounds; Lipids and lipid-like molecules; Amino acids, peptides, and analogues; Organic acids and derivatives; Carboxylic acids and derivatives; Organonitrogen compounds; Organooxygen compounds; Amino acids and derivatives; Monoalkylamines; Carboxylic acid amides; Carboxylic acid derivatives; Carbonyl compounds; Amines; Primary amines; Fatty Acyls; Organic oxides; Hydrocarbon derivative…	117.102	106	1.77	7.10962e+17	7.1096e+17	3229
	1	C17H23NO8	[M - H2O + H]+	C17H22NO7+	Amino acids and Peptides	0.909	Amino acid glycosides	0.798	Cyanogenic glycosides	0.889	Organic acids and derivatives	0.697	Hydroxy acids and derivatives	0.592	Beta hydroxy acids and derivatives	0.578			Beta hydroxy acids and derivatives	0.578	Organic compounds; Carbohydrates and carbohydrate conjugates; Lipids and lipid-like molecules; Alcohols and polyols; Organic acids and derivatives; Carboxylic acids and derivatives; Organonitrogen compounds; Organooxygen compounds; Hydroxy acids and derivatives; Carboxylic acid amides; Carboxylic acid derivatives; Secondary alcohols; Secondary carboxylic acid amides; Beta hydroxy acids and deriva…	352.139	107	1.783	7.10962e+17	7.1096e+17	3234
	1	C6H12N2O3	[M + Na]+	C6H12N2NaO3+	Amino acids and Peptides	0.999	Small peptides	0.999	Aminoacids	0.999	Organic acids and derivatives	1	Carboxylic acids and derivatives	0.999	Amino acids, peptides, and analogues	0.973	Amino acids and derivatives	0.972	Alpha amino acids	0.812	Organic compounds; Lipids and lipid-like molecules; Amino acids, peptides, and analogues; Alpha amino acids and derivatives; Fatty acids and conjugates; Organic acids and derivatives; Carboxylic acids and derivatives; Organonitrogen compounds; Organooxygen compounds; Amino acids and derivatives; Monoalkylamines; Monocarboxylic acids and derivatives; Carboxylic acids; Carbonyl compounds; Alpha ami…	183.074	108	1.793	7.10962e+17	7.1096e+17	3238
	1	C9H14O4	[M - H2O + H]+	C9H13O3+	Fatty acids	0.915	Fatty Acids and Conjugates	0.789	Dicarboxylic acids	0.482	Organic acids and derivatives	0.978	Carboxylic acids and derivatives	0.968	Dicarboxylic acids and derivatives	0.533			Dicarboxylic acids and derivatives	0.533	Organic compounds; Lipids and lipid-like molecules; Ketones; Organic acids and derivatives; Carboxylic acids and derivatives; Organooxygen compounds; Dicarboxylic acids and derivatives; Carboxylic acids; Carbonyl compounds; Organic oxides; Hydrocarbon derivatives; Organic oxygen compounds; Chemical entities	169.086	108	1.798	7.10962e+17	7.1096e+17	3244
	1	C9H14O4	[M + Na]+	C9H14NaO4+	Polyketides	0.53	Macrolides	0.186	Macrolide lactones	0.248	Organic oxygen compounds	1	Organooxygen compounds	1	Alcohols and polyols	0.648	Secondary alcohols	0.509	Secondary alcohols	0.509	Organic compounds; Organoheterocyclic compounds; Alcohols and polyols; Organooxygen compounds; Secondary alcohols; Carbonyl compounds; Organic oxides; Oxacyclic compounds; Hydrocarbon derivatives; Organic oxygen compounds; Chemical entities	209.078	108	1.8	7.10962e+17	7.1096e+17	3246
	1	C17H18N6O6S	[M + H]+	C17H19N6O6S+	Carbohydrates	0.999	Nucleosides	0.999	Purine nucleosides	0.991	Nucleosides, nucleotides, and analogues	0.966	Purine nucleosides	0.55					Purine nucleosides	0.55	Organic compounds; Organoheterocyclic compounds; Organosulfur compounds; Carbohydrates and carbohydrate conjugates; Pyrimidines and pyrimidine derivatives; Imidazoles; Alcohols and polyols; Purines and purine derivatives; Organic acids and derivatives; Organonitrogen compounds; Nucleosides, nucleotides, and analogues; Organooxygen compounds; Azoles; Purine nucleosides; Aminopyrimidines and deriva…	435.11	108	1.801	7.10962e+17	7.1096e+17	3249
	2	C12H13N3O2S	[M + H]+	C12H14N3O2S+	Amino acids and Peptides	0.954	Small peptides	0.265	Aminoacids	0.144	Organic acids and derivatives	0.982	Carboxylic acids and derivatives	0.957	Amino acids, peptides, and analogues	0.744	Amino acids and derivatives	0.745	Amino acids	0.53	Organic compounds; Organoheterocyclic compounds; Amino acids, peptides, and analogues; Thiophenes; Organic acids and derivatives; Carboxylic acids and derivatives; Organonitrogen compounds; Organooxygen compounds; Amino acids and derivatives; Carboxylic acid derivatives; Monocarboxylic acids and derivatives; Carboxylic acids; Amines; Organic oxides; Azacyclic compounds; Heteroaromatic compounds; …	264.08	108	1.802	7.10962e+17	7.1096e+17	3243
	1	C8H14N6O3	[M - H2O + H]+	C8H13N6O2+	Alkaloids	0.243	Histidine alkaloids	0.192	Imidazole alkaloids	0.193	Organoheterocyclic compounds	0.953	Azoles	0.666					Azoles	0.666	Organic compounds; Organoheterocyclic compounds; Alcohols and polyols; Organic acids and derivatives; Organonitrogen compounds; Organooxygen compounds; Azoles; Amines; Primary amines; Organic 1,3-dipolar compounds; Organic oxides; Azacyclic compounds; Heteroaromatic compounds; Hydrocarbon derivatives; Organopnictogen compounds; Organic oxygen compounds; Organic nitrogen compounds; Chemical entiti…	225.11	108	1.804	7.10962e+17	7.1096e+17	3255
	2	C14H21NO2	[M + H]+	C14H22NO2+	Alkaloids	0.389	Small peptides	0.531	Aminoacids	0.182	Organic acids and derivatives	0.99	Carboxylic acids and derivatives	0.986	Amino acids, peptides, and analogues	0.818	Amino acids and derivatives	0.818	Amino acids and derivatives	0.818	Organic compounds; Amino acids, peptides, and analogues; Phenylmethylamines; Organic acids and derivatives; Carboxylic acids and derivatives; Organonitrogen compounds; Organooxygen compounds; Amino acids and derivatives; Carboxylic acid derivatives; Monocarboxylic acids and derivatives; Carboxylic acid esters; Carbonyl compounds; Benzene and substituted derivatives; Benzenoids; Amines; Benzylamin…	236.164	108	1.807	7.10962e+17	7.1096e+17	3241
	1	C10H18N2O3	[M - H2O + H]+	C10H17N2O2+	Amino acids and Peptides	0.994	Small peptides	0.997	Dipeptides	0.969	Organic acids and derivatives	1	Carboxylic acids and derivatives	1	Amino acids, peptides, and analogues	0.94	Amino acids and derivatives	0.938	N-acyl-alpha amino acids	0.75	Organic compounds; Lipids and lipid-like molecules; Amino acids, peptides, and analogues; Alpha amino acids and derivatives; Fatty acids and conjugates; Organic acids and derivatives; Carboxylic acids and derivatives; Organonitrogen compounds; Organooxygen compounds; Fatty amides; Branched fatty acids; Amino acids and derivatives; Monoalkylamines; Carboxylic acid amides; Amino fatty acids; Carbox…	197.128	109	1.812	7.10962e+17	7.1096e+17	3259
	2	C19H16N6O7	[M - H2O + H]+	C19H15N6O6+	Carbohydrates	0.995	Nucleosides	0.99	Purine nucleosides	0.947	Nucleosides, nucleotides, and analogues	0.954	Purine nucleosides	0.896					Purine nucleosides	0.896	Organic compounds; Organoheterocyclic compounds; Carbohydrates and carbohydrate conjugates; Pyrimidines and pyrimidine derivatives; Imidazoles; Alcohols and polyols; Benzoic acids and derivatives; Purines and purine derivatives; Organic acids and derivatives; Carboxylic acids and derivatives; Organonitrogen compounds; Primary alcohols; Nucleosides, nucleotides, and analogues; Benzoyl derivatives;…	423.104	110	1.825	7.10962e+17	7.1096e+17	3278
	2	C11H17O2	[M - H2O + H]+	C11H16O+	Fatty acids	0.615	Sesquiterpenoids	0.157	Bisabolane sesquiterpenoids	0.108	Organic acids and derivatives	0.509	Carboxylic acids and derivatives	0.541					Carboxylic acids and derivatives	0.541	Organic compounds; Organic acids and derivatives; Carboxylic acids and derivatives; Organooxygen compounds; Carbonyl compounds; Organic oxides; Hydrocarbon derivatives; Organic oxygen compounds; Chemical entities	164.12	110	1.826	7.10962e+17	7.1096e+17	3271
	3	C10H25N5O2S	[M + H]+	C10H26N5O2S+	Alkaloids	0.398	Histidine alkaloids	0.749	Imidazole alkaloids	0.745	Organoheterocyclic compounds	0.739	Azoles	0.617					Azoles	0.617	Organic compounds; Organoheterocyclic compounds; Organosulfur compounds; Alcohols and polyols; Organonitrogen compounds; Organooxygen compounds; Azoles; Thioethers; Secondary alcohols; Dialkylamines; Trialkylamines; Amines; Sulfenyl compounds; Dialkylthioethers; Azacyclic compounds; Heteroaromatic compounds; Hydrocarbon derivatives; Organopnictogen compounds; Organic oxygen compounds; Organic nit…	280.182	110	1.827	7.10962e+17	7.1096e+17	3269
	2	C7H12N6O2	[M - H2O + H]+	C7H11N6O+	Carbohydrates	0.447	Pseudoalkaloids (transamidation)	0.591	Purine alkaloids	0.367	Organoheterocyclic compounds	0.997	Imidazopyrimidines	0.55	Purines and purine derivatives	0.594	6-aminopurines	0.565	6-aminopurines	0.565	Organic compounds; Organoheterocyclic compounds; Imidazoles; Alcohols and polyols; Purines and purine derivatives; Organonitrogen compounds; Primary alcohols; Organooxygen compounds; Azoles; Imidazopyrimidines; Substituted imidazoles; N-substituted imidazoles; Amines; Primary amines; 6-aminopurines; Imidolactams; 1,3,5-triazines; Azacyclic compounds; Heteroaromatic compounds; Hydrocarbon derivati…	195.099	110	1.833	7.10962e+17	7.1096e+17	3284
	1	C25H38N8O7	[M - H2O + H]+	C25H37N8O6+	Amino acids and Peptides	1	Small peptides	0.804	Tripeptides	0.978	Organic acids and derivatives	1	Carboxylic acids and derivatives	0.999	Amino acids, peptides, and analogues	0.998	Peptides	0.999	Oligopeptides	0.956	Organic compounds; Lipids and lipid-like molecules; Amino acids, peptides, and analogues; Alpha amino acids and derivatives; Alcohols and polyols; Fatty acids and conjugates; Organic acids and derivatives; Carboxylic acids and derivatives; Organonitrogen compounds; Primary alcohols; Organooxygen compounds; Fatty amides; Branched fatty acids; Hydroxy fatty acids; Amino acids and derivatives; Pepti…	545.28	110	1.836	7.10963e+17	7.1096e+17	3295
	1	C18H17N5O10S	[M + H]+	C18H18N5O10S+	Amino acids and Peptides	0.69	Nucleosides	0.109	Tricyclic guanidine alkaloids	0.084	Benzenoids	0.861	Benzene and substituted derivatives	0.751					Benzene and substituted derivatives	0.751	Organic compounds; Organoheterocyclic compounds; Organosulfur compounds; Organic acids and derivatives; Carboxylic acids and derivatives; Organonitrogen compounds; Organooxygen compounds; Organic sulfuric acids and derivatives; Sulfuric acid monoesters; Carbonyl compounds; Benzene and substituted derivatives; Benzenoids; Amines; Sulfuric acid esters; Organic oxides; Azacyclic compounds; Heteroaro…	496.077	110	1.839	7.10962e+17	7.1096e+17	3291
	1	C18H17N5O10S	[M + Na]+	C18H17N5NaO10S+	Carbohydrates	0.346	Nucleosides	0.544	Tricyclic guanidine alkaloids	0.072	Benzenoids	0.869	Benzene and substituted derivatives	0.821	Benzenesulfonyl compounds	0.545			Benzenesulfonyl compounds	0.545	Organic compounds; Organoheterocyclic compounds; Organosulfur compounds; Pyrimidines and pyrimidine derivatives; Organic acids and derivatives; Carboxylic acids and derivatives; Organosulfonic acids and derivatives; Organonitrogen compounds; Organooxygen compounds; Organic sulfuric acids and derivatives; Sulfonyls; Organosulfonic acids; Diazines; Benzene and substituted derivatives; Benzenoids; A…	518.059	110	1.84	7.10962e+17	7.1096e+17	3287
	1	C18H19N5O8	[M - H2O + H]+	C18H18N5O7+	Amino acids and Peptides	0.269	Nucleosides	0.127	Purine alkaloids	0.1	Organic acids and derivatives	0.99	Carboxylic acids and derivatives	0.946	Amino acids, peptides, and analogues	0.601	Amino acids and derivatives	0.6	N-acyl-alpha amino acids	0.58	Organic compounds; Organoheterocyclic compounds; Amino acids, peptides, and analogues; Alpha amino acids and derivatives; Pyrimidines and pyrimidine derivatives; Benzoic acids and derivatives; Benzamides; Hippuric acids and derivatives; Organic acids and derivatives; Carboxylic acids and derivatives; Organonitrogen compounds; Pyrimidones; Benzoyl derivatives; Organooxygen compounds; Amino acids a…	416.12	110	1.84	7.10962e+17	7.1096e+17	3297
	1	C11H22O7	[M + H]+	C11H23O7+	Fatty acids	0.854	Fatty Acids and Conjugates	0.689	Wax monoesters	0.134	Organic acids and derivatives	0.866	Carboxylic acids and derivatives	0.824					Carboxylic acids and derivatives	0.824	Organic compounds; Ethers; Organic acids and derivatives; Carboxylic acids and derivatives; Organooxygen compounds; Dialkyl ethers; Carbonyl compounds; Organic oxides; Hydrocarbon derivatives; Organic oxygen compounds; Chemical entities	267.144	111	1.856	7.10962e+17	7.1096e+17	3312
	1	C12H12O10	[M - H2O + H]+	C12H11O9+	Shikimates and Phenylpropanoids	0.253	Phenolic acids (C6-C1)	0.607	Simple phenolic acids	0.385	Organic acids and derivatives	0.999	Carboxylic acids and derivatives	0.998	Carboxylic acids	0.954			Carboxylic acids	0.954	Organic compounds; Organic acids and derivatives; Carboxylic acids and derivatives; Organooxygen compounds; Carboxylic acids; Carbonyl compounds; Organic oxides; Hydrocarbon derivatives; Organic oxygen compounds; Chemical entities	299.04	111	1.858	7.10962e+17	7.1096e+17	3348
	1	C10H16O4	[M - H2O + H]+	C10H15O3+	Fatty acids	0.984	Fatty Acids and Conjugates	0.767	Dicarboxylic acids	0.403	Lipids and lipid-like molecules	0.731	Fatty Acyls	0.765	Fatty acids and conjugates	0.686	Unsaturated fatty acids	0.527	Unsaturated fatty acids	0.527	Organic compounds; Lipids and lipid-like molecules; Fatty acids and conjugates; Organic acids and derivatives; Carboxylic acids and derivatives; Organooxygen compounds; Unsaturated fatty acids; Monocarboxylic acids and derivatives; Carboxylic acids; Carbonyl compounds; Fatty Acyls; Organic oxides; Hydrocarbon derivatives; Organic oxygen compounds; Chemical entities	183.101	112	1.868	7.10962e+17	7.1096e+17	3345
	1	C10H14O3	[M - H2O + H]+	C10H13O2+	Fatty acids	0.73	Fatty Acids and Conjugates	0.276	Jasmonic acids	0.132	Lipids and lipid-like molecules	0.578							Lipids and lipid-like molecules	0.578	Organic compounds; Lipids and lipid-like molecules; Ketones; Organic acids and derivatives; Carboxylic acids and derivatives; Organooxygen compounds; Monocarboxylic acids and derivatives; Carboxylic acids; Carbonyl compounds; Organic oxides; Hydrocarbon derivatives; Organic oxygen compounds; Chemical entities	165.091	112	1.868	7.10962e+17	7.1096e+17	3343
	1	C10H16O4	[M + Na]+	C10H16NaO4+	Fatty acids	0.948	Fatty Acids and Conjugates	0.572	Dicarboxylic acids	0.632	Organic acids and derivatives	0.977	Carboxylic acids and derivatives	0.971	Dicarboxylic acids and derivatives	0.572			Dicarboxylic acids and derivatives	0.572	Organic compounds; Lipids and lipid-like molecules; Fatty acids and conjugates; Organic acids and derivatives; Carboxylic acids and derivatives; Organooxygen compounds; Dicarboxylic acids and derivatives; Carboxylic acid derivatives; Carboxylic acids; Carboxylic acid esters; Carbonyl compounds; Fatty Acyls; Organic oxides; Hydrocarbon derivatives; Organic oxygen compounds; Chemical entities	223.094	112	1.869	7.10962e+17	7.1096e+17	3342
	2	C16H29NO5	[M + H]+	C16H30NO5+	Fatty acids	0.917	Fatty amides	0.59	N-acyl amines	0.233	Lipids and lipid-like molecules	0.876	Fatty Acyls	0.894	Fatty amides	0.622	N-acyl amines	0.572	N-acyl amines	0.572	Organic compounds; Lipids and lipid-like molecules; Alcohols and polyols; Fatty acids and conjugates; Organic acids and derivatives; Carboxylic acids and derivatives; Organonitrogen compounds; Organooxygen compounds; Fatty amides; Branched fatty acids; Carboxylic acid amides; Carboxylic acid derivatives; N-acyl amines; Monocarboxylic acids and derivatives; Carboxylic acids; Secondary alcohols; Se…	316.212	113	1.878	7.10962e+17	7.1096e+17	3358
	1	C8H6O4	[M - H2O + H]+	C8H5O3+	Shikimates and Phenylpropanoids	0.985	Phenolic acids (C6-C1)	0.997	Simple phenolic acids	0.993	Benzenoids	0.996	Benzene and substituted derivatives	0.937	Benzoic acids and derivatives	0.92	Hydroxybenzoic acid derivatives	0.556	Hydroxybenzoic acid derivatives	0.556	Organic compounds; Phenols; Benzoic acids and derivatives; Organic acids and derivatives; Carboxylic acids and derivatives; Benzoyl derivatives; Organooxygen compounds; Carboxylic acids; Hydroxybenzoic acid derivatives; Benzene and substituted derivatives; Benzenoids; Benzoic acids; Organic oxides; Hydrocarbon derivatives; Organic oxygen compounds; Chemical entities	149.023	113	1.884	7.10962e+17	7.1096e+17	3371
	1	C12H25NO5	[M - H2O + H]+	C12H24NO4+	Fatty acids	1	Fatty esters	1	Fatty acyl carnitines	1	Lipids and lipid-like molecules	0.996	Fatty Acyls	0.996	Fatty acid esters	0.956	Acyl carnitines	0.98	Acyl carnitines	0.98	Organic compounds; Lipids and lipid-like molecules; Alcohols and polyols; Organic acids and derivatives; Carboxylic acids and derivatives; Organonitrogen compounds; Organooxygen compounds; Fatty acid esters; Dicarboxylic acids and derivatives; Quaternary ammonium salts; Carboxylic acid derivatives; Acyl carnitines; Carboxylic acid salts; Carboxylic acids; Carboxylic acid esters; Carbonyl compound…	246.17	113	1.884	7.10962e+17	7.1096e+17	3366
	1	C7H13NO3	[M + Na]+	C7H13NNaO3+	Amino acids and Peptides	0.992	Small peptides	0.995	Aminoacids	0.985	Organic acids and derivatives	1	Carboxylic acids and derivatives	0.999	Amino acids, peptides, and analogues	0.932	Amino acids and derivatives	0.93	Alpha amino acids and derivatives	0.838	Organic compounds; Amino acids, peptides, and analogues; Alpha amino acids and derivatives; Organic acids and derivatives; Carboxylic acids and derivatives; Organonitrogen compounds; Organooxygen compounds; Amino acids and derivatives; Carboxylic acid amides; Carboxylic acid derivatives; Monocarboxylic acids and derivatives; Carboxylic acids; Carbonyl compounds; Fatty Acyls; Organic oxides; Hydro…	182.079	113	1.888	7.10962e+17	7.1096e+17	3373
	1	C12H22N2O2	[M + H]+	C12H23N2O2+	Amino acids and Peptides	0.654	Small peptides	0.648	Dipeptides	0.306	Organic acids and derivatives	0.984	Carboxylic acids and derivatives	0.963	Amino acids, peptides, and analogues	0.759	Amino acids and derivatives	0.752	Alpha amino acid amides	0.575	Organic compounds; Amino acids, peptides, and analogues; Alpha amino acids and derivatives; Organic acids and derivatives; Carboxylic acids and derivatives; Organonitrogen compounds; Organooxygen compounds; Amino acids and derivatives; Carboxylic acid amides; Carboxylic acid derivatives; Secondary carboxylic acid amides; Carbonyl compounds; Alpha amino acid amides; Amines; Organic oxides; Hydroca…	227.175	113	1.891	7.10962e+17	7.1096e+17	3380
	1	C26H34N4O7	[M + K]+	C26H34KN4O7+	Amino acids and Peptides	0.991	Small peptides	0.708	Dipeptides	0.296	Organic acids and derivatives	1	Carboxylic acids and derivatives	1	Amino acids, peptides, and analogues	0.995	Peptides	0.926	Peptides	0.926	Organic compounds; Lipids and lipid-like molecules; Amino acids, peptides, and analogues; Alpha amino acids and derivatives; Organic acids and derivatives; Carboxylic acids and derivatives; Organonitrogen compounds; Organooxygen compounds; Fatty amides; Dicarboxylic acids and derivatives; Amino acids and derivatives; Peptides; Carboxylic acid amides; Carboxylic acid derivatives; N-acyl amines; N-…	553.207	113	1.891	7.10962e+17	7.1096e+17	3381
	1	C13H25N3O5S	[M + H]+	C13H26N3O5S+	Amino acids and Peptides	0.944	Small peptides	0.965	Dipeptides	0.714	Organic acids and derivatives	0.999	Carboxylic acids and derivatives	0.997	Amino acids, peptides, and analogues	0.978	Peptides	0.93	Oligopeptides	0.651	Organic compounds; Organosulfur compounds; Lipids and lipid-like molecules; Amino acids, peptides, and analogues; Alpha amino acids and derivatives; Fatty acids and conjugates; Organic acids and derivatives; Carboxylic acids and derivatives; Organonitrogen compounds; Organooxygen compounds; Fatty amides; Amino acids and derivatives; Peptides; Monoalkylamines; Carboxylic acid amides; Carboxylic ac…	336.159	114	1.892	7.10962e+17	7.1096e+17	3374
	1	C11H18O6	[M + Na]+	C11H18NaO6+	Polyketides	0.677	Macrolides	0.635	Macrolide lactones	0.819	Lipids and lipid-like molecules	0.531	Fatty Acyls	0.583					Fatty Acyls	0.583	Organic compounds; Organoheterocyclic compounds; Lipids and lipid-like molecules; Alcohols and polyols; Organic acids and derivatives; Carboxylic acids and derivatives; Organooxygen compounds; Carboxylic acid derivatives; Carboxylic acids; Carboxylic acid esters; Secondary alcohols; Carbonyl compounds; Fatty Acyls; Organic oxides; Oxacyclic compounds; Hydrocarbon derivatives; Organic oxygen compo…	269.099	114	1.899	7.10962e+17	7.1096e+17	3390
	1	C20H31N3O4S	[M + K]+	C20H31KN3O4S+	Amino acids and Peptides	0.965	Small peptides	0.493	Dipeptides	0.224	Organic acids and derivatives	0.999	Carboxylic acids and derivatives	0.998	Amino acids, peptides, and analogues	0.991	Peptides	0.917	Dipeptides	0.601	Organic compounds; Organosulfur compounds; Lipids and lipid-like molecules; Amino acids, peptides, and analogues; Alpha amino acids and derivatives; Organic acids and derivatives; Carboxylic acids and derivatives; Organonitrogen compounds; Organooxygen compounds; Amino acids and derivatives; Peptides; Carboxylic acid amides; Carboxylic acid derivatives; Monocarboxylic acids and derivatives; N-acy…	448.168	114	1.902	7.10962e+17	7.1096e+17	3401
	2	C12H17N5O4	[M + H]+	C12H18N5O4+	Carbohydrates	0.965	Nucleosides	0.956	Purine nucleosides	0.972	Nucleosides, nucleotides, and analogues	0.913	Purine nucleosides	0.886	Purine 2'-deoxyribonucleosides	0.521			Purine 2'-deoxyribonucleosides	0.521	Organic compounds; Organoheterocyclic compounds; Pyrimidines and pyrimidine derivatives; Imidazoles; Alcohols and polyols; Purines and purine derivatives; Organonitrogen compounds; Primary alcohols; Nucleosides, nucleotides, and analogues; Organooxygen compounds; Azoles; Purine nucleosides; Aminopyrimidines and derivatives; Diazines; Secondary alcohols; Imidazopyrimidines; Purine 2'-deoxyribonucl…	296.135	114	1.904	7.10962e+17	7.1096e+17	3425
	1	C18H16FN5O5	[M + K]+	C18H16FKN5O5+	Amino acids and Peptides	0.253	Small peptides	0.256	Aminoacids	0.071	Organic acids and derivatives	0.999	Carboxylic acids and derivatives	0.998	Amino acids, peptides, and analogues	0.881	Amino acids and derivatives	0.883	Alpha amino acids and derivatives	0.738	Organic compounds; Organoheterocyclic compounds; Amino acids, peptides, and analogues; Halobenzenes; Alpha amino acids and derivatives; Organic acids and derivatives; Carboxylic acids and derivatives; Organohalogen compounds; Organonitrogen compounds; Organooxygen compounds; Amino acids and derivatives; Azoles; Carboxylic acid amides; Aryl fluorides; Carboxylic acid derivatives; Fluorobenzenes; M…	440.076	116	1.927	7.10962e+17	7.1096e+17	3423
	1	C23H44N6O9	[M - H2O + H]+	C23H43N6O8+	Amino acids and Peptides	0.985	Oligopeptides	0.8	Tripeptides	0.918	Organic acids and derivatives	0.998	Carboxylic acids and derivatives	0.996	Amino acids, peptides, and analogues	0.987	Peptides	0.975	Oligopeptides	0.889	Organic compounds; Lipids and lipid-like molecules; Amino acids, peptides, and analogues; Alpha amino acids and derivatives; Alcohols and polyols; Fatty acids and conjugates; Organic acids and derivatives; Carboxylic acids and derivatives; Organonitrogen compounds; Primary alcohols; Organooxygen compounds; Fatty amides; Hydroxy fatty acids; Amino acids and derivatives; Peptides; Monoalkylamines; …	531.314	116	1.939	7.10962e+17	7.1096e+17	3459
	1	C14H25N3O5S	[M + H]+	C14H26N3O5S+	Amino acids and Peptides	0.969	Small peptides	0.789	Tripeptides	0.373	Organic acids and derivatives	0.998	Carboxylic acids and derivatives	0.998	Amino acids, peptides, and analogues	0.984	Peptides	0.935	Dipeptides	0.607	Organic compounds; Organosulfur compounds; Lipids and lipid-like molecules; Amino acids, peptides, and analogues; Alpha amino acids and derivatives; Alcohols and polyols; Fatty acids and conjugates; Organic acids and derivatives; Carboxylic acids and derivatives; Organonitrogen compounds; Organooxygen compounds; Fatty amides; Branched fatty acids; Hydroxy fatty acids; Amino acids and derivatives;…	348.159	116	1.941	7.10962e+17	7.1096e+17	3447
	1	C11H17NO3	[M - H2O + H]+	C11H16NO2+	Alkaloids	0.855	Tyrosine alkaloids	0.959	Phenylethylamines	0.638	Benzenoids	0.992	Phenol ethers	0.782					Phenol ethers	0.782	Organic compounds; Alkyl aryl ethers; Phenols; Ethers; Organonitrogen compounds; Organooxygen compounds; Trialkylamines; Benzene and substituted derivatives; Phenol ethers; Benzenoids; Amines; Tertiary amines; Hydrocarbon derivatives; Organopnictogen compounds; Organic oxygen compounds; 1-hydroxy-2-unsubstituted benzenoids; Organic nitrogen compounds; Phenoxy compounds; Chemical entities	194.117	116	1.941	7.10962e+17	7.1096e+17	3456
	2	C12H15N3O6S	[M - H2O + H]+	C12H14N3O5S+	Amino acids and Peptides	0.993	Œ≤-lactams	0.978	Cephalosporins	0.915	Organic acids and derivatives	0.998	Carboxylic acids and derivatives	0.996	Amino acids, peptides, and analogues	0.94	Amino acids and derivatives	0.939	Alpha amino acids and derivatives	0.94	Organic compounds; Organoheterocyclic compounds; Amino acids, peptides, and analogues; Alpha amino acids and derivatives; Thiazoles; Azetidines; Beta lactams; Cephems; Organic acids and derivatives; Carboxylic acids and derivatives; Organonitrogen compounds; Organooxygen compounds; Amino acids and derivatives; Azoles; Carboxylic acid amides; Carboxylic acid derivatives; Monocarboxylic acids and d…	312.065	117	1.945	7.10962e+17	7.1096e+17	3476
	1	C30H24N4O8S	[M + Na]+	C30H24N4NaO8S+	Amino acids and Peptides	0.921	Œ≤-lactams	0.979	Cephalosporins	0.592	Organic acids and derivatives	0.998	Carboxylic acids and derivatives	0.995	Amino acids, peptides, and analogues	0.938	Amino acids and derivatives	0.937	N-acyl-alpha amino acids and derivatives	0.713	Organic compounds; Organoheterocyclic compounds; Organosulfur compounds; Amino acids, peptides, and analogues; Alpha amino acids and derivatives; Thiazines; Azetidines; Lactams; Beta lactams; Cephems; Cephalosporins; Organic acids and derivatives; Carboxylic acids and derivatives; Organonitrogen compounds; Organooxygen compounds; Amino acids and derivatives; Azoles; Carboxylic acid amides; Carbox…	623.122	117	1.948	7.10963e+17	7.1096e+17	3485
	1	C13H14O10	[M - H2O + H]+	C13H13O9+	Shikimates and Phenylpropanoids	0.964	Phenolic acids (C6-C1)	0.805	Isocoumarins	0.632	Benzenoids	0.713	Benzene and substituted derivatives	0.286	Benzoic acids and derivatives	0.442	Hydroxybenzoic acid derivatives	0.543	Gallic acid and derivatives	0.619	Organic compounds; Organoheterocyclic compounds; Lactones; Alcohols and polyols; Phenols; Ethers; Organic acids and derivatives; Carboxylic acids and derivatives; Organooxygen compounds; Carboxylic acid derivatives; Carboxylic acid esters; Hydroxybenzoic acid derivatives; Gallic acid and derivatives; Secondary alcohols; Carbonyl compounds; Polyols; Benzenoids; Methyl esters; Organic oxides; Oxacy…	313.055	117	1.948	7.10962e+17	7.1096e+17	3489
	2	C7H11N3O2S	[M + H]+	C7H12N3O2S+	Amino acids and Peptides	0.998	Small peptides	0.977	Aminoacids	0.989	Organic acids and derivatives	0.999	Carboxylic acids and derivatives	0.999	Amino acids, peptides, and analogues	0.996	Amino acids and derivatives	0.996	Alpha amino acids	0.919	Organic compounds; Organoheterocyclic compounds; Organosulfur compounds; Amino acids, peptides, and analogues; Alpha amino acids and derivatives; Imidazoles; Organic acids and derivatives; Carboxylic acids and derivatives; Organonitrogen compounds; Organooxygen compounds; Amino acids and derivatives; Azoles; Monoalkylamines; Monocarboxylic acids and derivatives; Carboxylic acids; Imidazolyl carbo…	202.064	117	1.952	7.10962e+17	7.1096e+17	3487
	2	C22H42N6O11	[M - H2O + H]+	C22H41N6O10+	Amino acids and Peptides	0.944	Oligopeptides	0.908	Linear peptides	0.928	Organic acids and derivatives	0.997	Carboxylic acids and derivatives	0.988	Amino acids, peptides, and analogues	0.945	Peptides	0.69	Peptides	0.69	Organic compounds; Lipids and lipid-like molecules; Amino acids, peptides, and analogues; Alpha amino acids and derivatives; Alcohols and polyols; Organic acids and derivatives; Carboxylic acids and derivatives; Organonitrogen compounds; Primary alcohols; Organooxygen compounds; Fatty amides; Amino acids and derivatives; Peptides; Hydroxamic acids; Monoalkylamines; Carboxylic acid amides; Carboxy…	549.288	117	1.956	7.10962e+17	7.1096e+17	3501
	1	C13H15Cl2NO7	[M - H2O + H]+	C13H14Cl2NO6+	Amino acids and Peptides	0.491	Coumarins	0.075	Simple coumarins	0.017	Organic acids and derivatives	0.987	Carboxylic acids and derivatives	0.986	Amino acids, peptides, and analogues	0.775	Amino acids and derivatives	0.775	Carbamate esters	0.72	Organic compounds; Amino acids, peptides, and analogues; Halobenzenes; Organic acids and derivatives; Carboxylic acids and derivatives; Organohalogen compounds; Organonitrogen compounds; Carbamic acids and derivatives; Organooxygen compounds; Amino acids and derivatives; Aryl chlorides; Carboxylic acid derivatives; Chlorobenzenes; Monocarboxylic acids and derivatives; Carbamate esters; Carboxylic…	350.018	118	1.962	7.10963e+17	7.1096e+17	3514
	1	C10H14O3	[M - H2O + H]+	C10H13O2+	Fatty acids	0.952	Fatty Acids and Conjugates	0.524	Jasmonic acids	0.338	Organic oxygen compounds	1	Organooxygen compounds	1	Carbonyl compounds	0.974	Ketones	0.609	Ketones	0.609	Organic compounds; Ketones; Organic acids and derivatives; Carboxylic acids and derivatives; Organooxygen compounds; Monocarboxylic acids and derivatives; Carboxylic acids; Carbonyl compounds; Organic oxides; Hydrocarbon derivatives; Organic oxygen compounds; Chemical entities	165.091	118	1.964	7.10962e+17	7.1096e+17	3528
	1	C11H24N2O4S	[M - H2O + H]+	C11H23N2O3S+	Amino acids and Peptides	1	Small peptides	1	Dipeptides	0.999	Organic acids and derivatives	1	Carboxylic acids and derivatives	1	Amino acids, peptides, and analogues	1	Peptides	0.999	Dipeptides	0.985	Organic compounds; Organosulfur compounds; Lipids and lipid-like molecules; Amino acids, peptides, and analogues; Alpha amino acids and derivatives; Fatty acids and conjugates; Organic acids and derivatives; Carboxylic acids and derivatives; Organonitrogen compounds; Organooxygen compounds; Fatty amides; Branched fatty acids; Amino acids and derivatives; Peptides; Monoalkylamines; Carboxylic acid…	263.142	118	1.964	7.10962e+17	7.1096e+17	3510
	1	C10H16O4	[M - H2O + H]+	C10H15O3+	Fatty acids	0.978	Fatty Acids and Conjugates	0.697	Dicarboxylic acids	0.47	Lipids and lipid-like molecules	0.708	Fatty Acyls	0.742	Fatty acids and conjugates	0.607			Fatty acids and conjugates	0.607	Organic compounds; Lipids and lipid-like molecules; Fatty acids and conjugates; Organic acids and derivatives; Carboxylic acids and derivatives; Organooxygen compounds; Monocarboxylic acids and derivatives; Carboxylic acids; Carbonyl compounds; Fatty Acyls; Organic oxides; Hydrocarbon derivatives; Organic oxygen compounds; Chemical entities	183.101	118	1.966	7.10962e+17	7.1096e+17	3522
	1	C8H18O4	[M + H]+	C8H19O4+	Fatty acids	0.77	Fatty acyls	0.594	Fatty alcohols	0.473	Organic oxygen compounds	1	Organooxygen compounds	1	Ethers	0.995	Dialkyl ethers	0.995	Polyethylene glycols	0.97	Organic compounds; Alcohols and polyols; Ethers; Primary alcohols; Organooxygen compounds; Dialkyl ethers; Polyethylene glycols; Hydrocarbon derivatives; Organic oxygen compounds; Chemical entities	179.128	118	1.967	7.10962e+17	7.1096e+17	3532
	1	C9H11N5O	[M - H2O + H]+	C9H10N5+	Alkaloids	0.808	Histidine alkaloids	0.192	Imidazole alkaloids	0.188	Benzenoids	0.996	Benzene and substituted derivatives	0.991	Benzoic acids and derivatives	0.927	Benzamides	0.776	Benzamides	0.776	Organic compounds; Organoheterocyclic compounds; Benzoic acids and derivatives; Benzamides; Organic acids and derivatives; Carboxylic acids and derivatives; Organonitrogen compounds; Benzoyl derivatives; Organooxygen compounds; Azoles; Carboxylic acid amides; Carboxylic acid derivatives; Benzene and substituted derivatives; Benzenoids; Amines; Organic oxides; Azacyclic compounds; Heteroaromatic c…	188.093	118	1.967	7.10962e+17	7.1096e+17	3521
	1	C6H16N2O6	[M - H2O + H]+	C6H15N2O5+	Fatty acids	0.76	Small peptides	0.269	Aminoacids	0.268	Lipids and lipid-like molecules	0.602	Fatty Acyls	0.616					Fatty Acyls	0.616	Organic compounds; Lipids and lipid-like molecules; Alcohols and polyols; Organic acids and derivatives; Carboxylic acids and derivatives; Organonitrogen compounds; Primary alcohols; Organooxygen compounds; Monoalkylamines; Carbonyl compounds; Amines; Primary amines; Fatty Acyls; Organic oxides; Hydrocarbon derivatives; Organopnictogen compounds; Organic oxygen compounds; Organic nitrogen compoun…	195.099	119	1.981	7.10962e+17	7.1096e+17	3543
	1	C7H12FNO2	[M - H2O + H]+	C7H11FNO+	Amino acids and Peptides	0.591	Small peptides	0.482	Aminoacids	0.558	Organic acids and derivatives	0.511	Carboxylic acids and derivatives	0.517					Carboxylic acids and derivatives	0.517	Organic compounds; Organic acids and derivatives; Carboxylic acids and derivatives; Organohalogen compounds; Organonitrogen compounds; Organooxygen compounds; Alkyl fluorides; Organofluorides; Carbonyl compounds; Alkyl halides; Organic oxides; Hydrocarbon derivatives; Organopnictogen compounds; Organic oxygen compounds; Organic nitrogen compounds; Chemical entities	144.081	119	1.99	7.10962e+17	7.1096e+17	3557
	2	C12H12N2O2	[M + H]+	C12H13N2O2+	Alkaloids	1	Tryptophan alkaloids	0.998	Carboline alkaloids	0.998	Organic acids and derivatives	1	Carboxylic acids and derivatives	1	Amino acids, peptides, and analogues	0.999	Amino acids and derivatives	0.999	L-alpha-amino acids	0.634	Organic compounds; Organoheterocyclic compounds; Amino acids, peptides, and analogues; Alpha amino acids and derivatives; Pyrroles; Indoles and derivatives; Organic acids and derivatives; Carboxylic acids and derivatives; Organonitrogen compounds; Alkaloids and derivatives; Organooxygen compounds; Amino acids and derivatives; Monocarboxylic acids and derivatives; Harmala alkaloids; Carboxylic aci…	217.097	119	1.99	7.10962e+17	7.1096e+17	3560
	1	C9H15O2P	[M - H2O + H]+	C9H14OP+	Terpenoids	0.034	Monoterpenoids	0.011	Pyridine alkaloids	0.003	Benzenoids	0.892	Benzene and substituted derivatives	0.882					Benzene and substituted derivatives	0.882	Organic compounds; Organophosphorus compounds; Benzene and substituted derivatives; Benzenoids; Organic oxides; Hydrocarbon derivatives; Organic oxygen compounds; Chemical entities	169.076	119	1.991	7.10962e+17	7.1096e+17	3563
	1	C8H11FN2O	[M + H]+	C8H12FN2O+	Alkaloids	0.417	Small peptides	0.162	Halogenated fatty acids	0.071	Organic acids and derivatives	0.907	Carboxylic acids and derivatives	0.884	Carboxylic acid derivatives	0.792	Carboxylic acid amides	0.854	Secondary carboxylic acid amides	0.644	Organic compounds; Organic acids and derivatives; Carboxylic acids and derivatives; Organohalogen compounds; Organonitrogen compounds; Organooxygen compounds; Carboxylic acid amides; Carboxylic acid derivatives; Organofluorides; Secondary carboxylic acid amides; Carbonyl compounds; Organic oxides; Hydrocarbon derivatives; Organopnictogen compounds; Organic oxygen compounds; Organic nitrogen compo…	171.092	120	1.993	7.10962e+17	7.1096e+17	3554
	2	C12H13N5O3	[M + H]+	C12H14N5O3+	Alkaloids	0.89	Pseudoalkaloids (transamidation)	0.157	Purine alkaloids	0.318	Benzenoids	0.908	Phenol ethers	0.533	Anisoles	0.503			Anisoles	0.503	Organic compounds; Organoheterocyclic compounds; Pyrimidines and pyrimidine derivatives; Imidazoles; Anisoles; Organic acids and derivatives; Carboxylic acids and derivatives; Organonitrogen compounds; Organooxygen compounds; Azoles; Carboxylic acids; Diazines; Carbonyl compounds; Benzene and substituted derivatives; Phenol ethers; Benzenoids; Organic oxides; Azacyclic compounds; Heteroaromatic c…	276.109	120	2.003	7.10963e+17	7.1096e+17	3578
	3	C17H30N2O8	[M - H2O + H]+	C17H29N2O7+	Amino acids and Peptides	0.779	Small peptides	0.86	Tripeptides	0.614	Organic acids and derivatives	0.999	Carboxylic acids and derivatives	0.998	Amino acids, peptides, and analogues	0.961	Peptides	0.751	Peptides	0.751	Organic compounds; Lipids and lipid-like molecules; Amino acids, peptides, and analogues; Alpha amino acids and derivatives; Alcohols and polyols; Fatty acids and conjugates; Organic acids and derivatives; Carboxylic acids and derivatives; Organonitrogen compounds; Organooxygen compounds; Fatty amides; Branched fatty acids; Hydroxy fatty acids; Dicarboxylic acids and derivatives; Amino acids and …	373.2	120	2.008	7.10962e+17	7.1096e+17	3598
	1	C26H43N5O6	[M + K]+	C26H43KN5O6+	Amino acids and Peptides	0.999	Oligopeptides	0.758	Tripeptides	0.945	Organic acids and derivatives	1	Carboxylic acids and derivatives	1	Amino acids, peptides, and analogues	0.997	Peptides	0.998	Oligopeptides	0.946	Organic compounds; Lipids and lipid-like molecules; Amino acids, peptides, and analogues; Alpha amino acids and derivatives; Alcohols and polyols; Fatty acids and conjugates; Organic acids and derivatives; Carboxylic acids and derivatives; Organonitrogen compounds; Primary alcohols; Organooxygen compounds; Fatty amides; Branched fatty acids; Hydroxy fatty acids; Amino acids and derivatives; Pepti…	560.286	121	2.01	7.10963e+17	7.1096e+17	3584
	2	C23H43N5O7	[M + H]+	C23H44N5O7+	Amino acids and Peptides	0.999	Small peptides	0.97	Tripeptides	0.995	Organic acids and derivatives	1	Carboxylic acids and derivatives	1	Amino acids, peptides, and analogues	0.997	Peptides	0.993	Oligopeptides	0.978	Organic compounds; Lipids and lipid-like molecules; Amino acids, peptides, and analogues; Alpha amino acids and derivatives; Fatty acids and conjugates; Organic acids and derivatives; Carboxylic acids and derivatives; Organonitrogen compounds; Organooxygen compounds; Fatty amides; Branched fatty acids; Amino acids and derivatives; Peptides; Monoalkylamines; Carboxylic acid amides; Amino fatty aci…	502.323	121	2.011	7.10963e+17	7.1096e+17	3588
	1	C6H16N2OS2	[M + H]+	C6H17N2OS2+	Fatty acids	0.477	Fatty amides	0.115	Polyamines	0.057	Organic nitrogen compounds	0.986	Organonitrogen compounds	0.981	Amines	0.735			Amines	0.735	Organic compounds; Organosulfur compounds; Organonitrogen compounds; Organooxygen compounds; Amines; Hydrocarbon derivatives; Organic oxygen compounds; Organic nitrogen compounds; Chemical entities	197.078	121	2.019	7.10962e+17	7.1096e+17	3607
	2	C19H36N8O9	[M - H2O + H]+	C19H35N8O8+	Amino acids and Peptides	0.915	Oligopeptides	0.899	Linear peptides	0.874	Organic acids and derivatives	0.999	Carboxylic acids and derivatives	0.995	Amino acids, peptides, and analogues	0.917	Peptides	0.756	Peptides	0.756	Organic compounds; Lipids and lipid-like molecules; Amino acids, peptides, and analogues; Alpha amino acids and derivatives; Alcohols and polyols; Fatty acids and conjugates; Organic acids and derivatives; Carboxylic acids and derivatives; Organonitrogen compounds; Organooxygen compounds; Fatty amides; Branched fatty acids; Amino acids and derivatives; Peptides; Hydroxamic acids; Monoalkylamines;…	503.255	122	2.026	7.10962e+17	7.1096e+17	3612
	1	C22H22N6O11	[M + H]+	C22H23N6O11+	Carbohydrates	0.999	Nucleosides	0.999	Pyrimidine nucleosides	0.931	Nucleosides, nucleotides, and analogues	0.977	Pyrimidine nucleosides	0.931	Pyrimidine 2'-deoxyribonucleosides	0.683			Pyrimidine 2'-deoxyribonucleosides	0.683	Organic compounds; Organoheterocyclic compounds; Pyrimidines and pyrimidine derivatives; Alcohols and polyols; Lactams; Benzoic acids and derivatives; Organic acids and derivatives; Carboxylic acids and derivatives; Organonitrogen compounds; Primary alcohols; Nucleosides, nucleotides, and analogues; Pyrimidones; Benzoyl derivatives; Organooxygen compounds; Organic carbonic acids and derivatives; …	547.144	122	2.027	7.10963e+17	7.1096e+17	3618
	1	C20H27N4O12P	[M + Na]+	C20H27N4NaO12P+	Carbohydrates	0.999	Nucleosides	0.998	Pyrimidine nucleotides	0.997	Nucleosides, nucleotides, and analogues	0.983	Pyrimidine nucleotides	0.969	Pyrimidine deoxyribonucleotides	0.964	Pyrimidine deoxyribonucleoside diphosphates	0.405	Pyrimidine 2'-deoxyribonucleoside diphosphates	0.516	Organic compounds; Organoheterocyclic compounds; Pyrimidines and pyrimidine derivatives; Alcohols and polyols; Lactams; Organic acids and derivatives; Organonitrogen compounds; Nucleosides, nucleotides, and analogues; Pyrimidones; Organooxygen compounds; Organic carbonic acids and derivatives; Organic phosphoric acids and derivatives; Phosphate esters; Ureas; Diazines; Pyrimidine nucleotides; Sec…	569.125	122	2.027	7.10963e+17	7.1096e+17	3622
	1	C15H27N3O5	[M + H]+	C15H28N3O5+	Amino acids and Peptides	1	Small peptides	0.996	Dipeptides	0.382	Organic acids and derivatives	1	Carboxylic acids and derivatives	1	Amino acids, peptides, and analogues	1	Peptides	0.999	Oligopeptides	0.974	Organic compounds; Organoheterocyclic compounds; Lipids and lipid-like molecules; Amino acids, peptides, and analogues; Alpha amino acids and derivatives; Alcohols and polyols; Pyrrolidines; Fatty acids and conjugates; Organic acids and derivatives; Carboxylic acids and derivatives; Short-chain hydroxy acids and derivatives; Organonitrogen compounds; Organooxygen compounds; Fatty amides; Branched…	330.202	122	2.028	7.10963e+17	7.1096e+17	3625
	1	C10H18N2O3	[M - H2O + H]+	C10H17N2O2+	Amino acids and Peptides	0.999	Small peptides	0.999	Dipeptides	0.995	Organic acids and derivatives	1	Carboxylic acids and derivatives	1	Amino acids, peptides, and analogues	0.982	Peptides	0.596	Dipeptides	0.564	Organic compounds; Lipids and lipid-like molecules; Amino acids, peptides, and analogues; Alpha amino acids and derivatives; Fatty acids and conjugates; Organic acids and derivatives; Carboxylic acids and derivatives; Organonitrogen compounds; Organooxygen compounds; Fatty amides; Branched fatty acids; Amino acids and derivatives; Peptides; Monoalkylamines; Carboxylic acid amides; Carboxylic acid…	197.128	122	2.035	7.10963e+17	7.1096e+17	3599
	1	C17H32N4O7	[M + H]+	C17H33N4O7+	Amino acids and Peptides	0.877	Small peptides	0.706	Tripeptides	0.669	Organic acids and derivatives	0.998	Carboxylic acids and derivatives	0.995	Amino acids, peptides, and analogues	0.945	Peptides	0.749	Peptides	0.749	Organic compounds; Lipids and lipid-like molecules; Amino acids, peptides, and analogues; Alpha amino acids and derivatives; Alcohols and polyols; Fatty acids and conjugates; Organic acids and derivatives; Carboxylic acids and derivatives; Organonitrogen compounds; Primary alcohols; Organooxygen compounds; Fatty amides; Branched fatty acids; Hydroxy fatty acids; Amino acids and derivatives; Pepti…	405.234	123	2.044	7.10963e+17	7.1096e+17	3638
	1	C10H19NO4	[M + H]+	C10H20NO4+	Fatty acids	0.874	Fatty amides	0.791	N-acyl amines	0.395	Organic acids and derivatives	0.976	Carboxylic acids and derivatives	0.97	Amino acids, peptides, and analogues	0.562	Amino acids and derivatives	0.561	Amino acids and derivatives	0.561	Organic compounds; Lipids and lipid-like molecules; Amino acids, peptides, and analogues; Alcohols and polyols; Organic acids and derivatives; Carboxylic acids and derivatives; Organonitrogen compounds; Organooxygen compounds; Amino acids and derivatives; Carboxylic acid derivatives; Monocarboxylic acids and derivatives; Carboxylic acid esters; Carbonyl compounds; Fatty Acyls; Organic oxides; Hyd…	218.138	123	2.046	7.10962e+17	7.1096e+17	3667
	1	C9H16O4	[M - H2O + H]+	C9H15O3+	Fatty acids	0.994	Fatty Acids and Conjugates	0.956	Hydroxy fatty acids	0.693	Lipids and lipid-like molecules	0.863	Fatty Acyls	0.882	Fatty acids and conjugates	0.804	Medium-chain fatty acids	0.562	Medium-chain fatty acids	0.562	Organic compounds; Lipids and lipid-like molecules; Alcohols and polyols; Fatty acids and conjugates; Organic acids and derivatives; Carboxylic acids and derivatives; Organooxygen compounds; Monocarboxylic acids and derivatives; Carboxylic acids; Carbonyl compounds; Medium-chain fatty acids; Fatty Acyls; Organic oxides; Hydrocarbon derivatives; Organic oxygen compounds; Chemical entities	171.099	123	2.056	7.10962e+17	7.1096e+17	3662
	1	C8H12O4	[M - H2O + H]+	C8H11O3+	Fatty acids	0.993	Fatty Acids and Conjugates	0.919	Dicarboxylic acids	0.851	Organic acids and derivatives	0.982	Carboxylic acids and derivatives	0.978	Dicarboxylic acids and derivatives	0.624			Dicarboxylic acids and derivatives	0.624	Organic compounds; Lipids and lipid-like molecules; Fatty acids and conjugates; Organic acids and derivatives; Carboxylic acids and derivatives; Organooxygen compounds; Dicarboxylic acids and derivatives; Carboxylic acids; Carbonyl compounds; Fatty Acyls; Organic oxides; Hydrocarbon derivatives; Organic oxygen compounds; Chemical entities	155.07	124	2.062	7.10962e+17	7.1096e+17	3740
	7	C19H35N3O5S	[M - H2O + H]+	C19H34N3O4S+	Amino acids and Peptides	0.973	Small peptides	0.902	Tripeptides	0.887	Organic acids and derivatives	0.999	Carboxylic acids and derivatives	0.999	Amino acids, peptides, and analogues	0.993	Peptides	0.917	Oligopeptides	0.587	Organic compounds; Organosulfur compounds; Lipids and lipid-like molecules; Amino acids, peptides, and analogues; Alpha amino acids and derivatives; Organic acids and derivatives; Carboxylic acids and derivatives; Organonitrogen compounds; Organooxygen compounds; Fatty amides; Amino acids and derivatives; Peptides; Carboxylic acid amides; Carboxylic acid derivatives; N-acyl amines; N-acyl-alpha a…	400.225	124	2.069	7.10962e+17	7.1096e+17	3678
	1	C15H27N3O7S	[M - H2O + H]+	C15H26N3O6S+	Amino acids and Peptides	1	Small peptides	0.999	Dipeptides	0.902	Organic acids and derivatives	1	Carboxylic acids and derivatives	1	Amino acids, peptides, and analogues	1	Peptides	0.991	Oligopeptides	0.786	Organic compounds; Organoheterocyclic compounds; Organosulfur compounds; Lipids and lipid-like molecules; Amino acids, peptides, and analogues; Alpha amino acids and derivatives; Pyrrolidines; Fatty acids and conjugates; Organic acids and derivatives; Carboxylic acids and derivatives; Organonitrogen compounds; Organooxygen compounds; Fatty amides; Dicarboxylic acids and derivatives; Amino acids a…	376.154	124	2.074	7.10963e+17	7.1096e+17	3676
	1	C6H13NO	[M + H]+	C6H14NO+	Fatty acids	0.825	Fatty amides	0.93	Primary amides	0.581	Organic acids and derivatives	0.508	Carboxylic acids and derivatives	0.531	Carboxylic acid derivatives	0.509	Carboxylic acid amides	0.563	Carboxylic acid amides	0.563	Organic compounds; Organic acids and derivatives; Carboxylic acids and derivatives; Organonitrogen compounds; Organooxygen compounds; Carboxylic acid amides; Carboxylic acid derivatives; Carbonyl compounds; Organic oxides; Hydrocarbon derivatives; Organopnictogen compounds; Organic oxygen compounds; Organic nitrogen compounds; Chemical entities	116.107	125	2.077	7.10962e+17	7.1096e+17	3688
	1	C6H13NO	[M + Na]+	C6H13NNaO+	Alkaloids	0.971	Nicotinic acid alkaloids	0.775	Pyridine alkaloids	0.775	Organoheterocyclic compounds	0.803	Pyridines and derivatives	0.736					Pyridines and derivatives	0.736	Organic compounds; Organoheterocyclic compounds; Pyridines and derivatives; Organonitrogen compounds; Organooxygen compounds; Amines; Azacyclic compounds; Hydrocarbon derivatives; Organopnictogen compounds; Organic oxygen compounds; Organic nitrogen compounds; Chemical entities	138.089	125	2.077	7.10962e+17	7.1096e+17	3693
	1	C8H14O5	[M - H2O + H]+	C8H13O4+	Fatty acids	0.816	Fatty Acids and Conjugates	0.364	Dicarboxylic acids	0.441	Organic oxygen compounds	1	Organooxygen compounds	1	Alcohols and polyols	0.831	Secondary alcohols	0.675	Secondary alcohols	0.675	Organic compounds; Alcohols and polyols; Organic acids and derivatives; Carboxylic acids and derivatives; Organooxygen compounds; Secondary alcohols; Carbonyl compounds; Organic oxides; Hydrocarbon derivatives; Organic oxygen compounds; Chemical entities	173.081	125	2.077	7.10962e+17	7.1096e+17	3779
	1	C6H13N5O4	[M - H2O + H]+	C6H12N5O3+	Amino acids and Peptides	0.892	Small peptides	0.896	Aminoacids	0.769	Organic acids and derivatives	0.99	Carboxylic acids and derivatives	0.971	Amino acids, peptides, and analogues	0.884	Amino acids and derivatives	0.882	Alpha amino acids and derivatives	0.86	Organic compounds; Organoheterocyclic compounds; Amino acids, peptides, and analogues; Alpha amino acids and derivatives; Organic acids and derivatives; Carboxylic acids and derivatives; Organonitrogen compounds; Organooxygen compounds; Amino acids and derivatives; Monocarboxylic acids and derivatives; Carboxylic acids; Carbonyl compounds; Amines; Organic oxides; Azacyclic compounds; Hydrocarbon …	202.092	125	2.081	7.10963e+17	7.1096e+17	3696
	1	C8H11NO5S	[M - H2O + H]+	C8H10NO4S+	Amino acids and Peptides	0.924	Small peptides	0.784	Aminoacids	0.649	Organic acids and derivatives	1	Carboxylic acids and derivatives	1	Amino acids, peptides, and analogues	0.968	Amino acids and derivatives	0.967	N-acyl-alpha amino acids	0.623	Organic compounds; Organosulfur compounds; Lipids and lipid-like molecules; Amino acids, peptides, and analogues; Alpha amino acids and derivatives; Fatty acids and conjugates; Organic acids and derivatives; Carboxylic acids and derivatives; Organonitrogen compounds; Organooxygen compounds; Dicarboxylic acids and derivatives; Amino acids and derivatives; Carboxylic acid amides; Carboxylic acid de…	216.032	125	2.082	7.10963e+17	7.1096e+17	3705
	2	C19H35N5O6	[M + H]+	C19H36N5O6+	Amino acids and Peptides	1	Small peptides	0.98	Tripeptides	0.999	Organic acids and derivatives	1	Carboxylic acids and derivatives	1	Amino acids, peptides, and analogues	0.998	Peptides	0.999	Oligopeptides	0.989	Organic compounds; Lipids and lipid-like molecules; Amino acids, peptides, and analogues; Alpha amino acids and derivatives; Fatty acids and conjugates; Organic acids and derivatives; Carboxylic acids and derivatives; Organonitrogen compounds; Organooxygen compounds; Fatty amides; Branched fatty acids; Amino acids and derivatives; Peptides; Monoalkylamines; Carboxylic acid amides; Carboxylic acid…	430.266	125	2.082	7.10963e+17	7.1096e+17	3706
	2	C22H40N6O8	[M + H]+	C22H41N6O8+	Amino acids and Peptides	1	Small peptides	0.999	Tripeptides	0.999	Organic acids and derivatives	1	Carboxylic acids and derivatives	1	Amino acids, peptides, and analogues	0.998	Peptides	1	Oligopeptides	0.998	Organic compounds; Lipids and lipid-like molecules; Amino acids, peptides, and analogues; Alpha amino acids and derivatives; Fatty acids and conjugates; Organic acids and derivatives; Carboxylic acids and derivatives; Organonitrogen compounds; Organooxygen compounds; Fatty amides; Branched fatty acids; Amino acids and derivatives; Peptides; Monoalkylamines; Carboxylic acid amides; Carboxylic acid…	517.298	125	2.084	7.10962e+17	7.1096e+17	3685
	1	C7H8O2	[M - H2O + H]+	C7H7O+	Shikimates and Phenylpropanoids	0.599	Phenolic acids (C6-C1)	0.37	Simple aromatic polyketides	0.57	Benzenoids	0.997	Phenols	0.962	Cresols	0.747	Meta cresols	0.509	Meta cresols	0.509	Organic compounds; Phenols; Organooxygen compounds; Toluenes; Cresols; Meta cresols; Ortho cresols; Benzenediols; Benzene and substituted derivatives; Benzenoids; Hydrocarbon derivatives; Organic oxygen compounds; 1-hydroxy-2-unsubstituted benzenoids; 1-hydroxy-4-unsubstituted benzenoids; Chemical entities	107.049	125	2.085	7.10963e+17	7.1096e+17	3703
	1	C20H39N5O7	[M - H2O + H]+	C20H38N5O6+	Carbohydrates	0.663	Nucleosides	0.398	Purine nucleosides	0.197	Organoheterocyclic compounds	0.725	Diazines	0.63	Pyrimidines and pyrimidine derivatives	0.629	Aminopyrimidines and derivatives	0.539	Aminopyrimidines and derivatives	0.539	Organic compounds; Organoheterocyclic compounds; Lipids and lipid-like molecules; Pyrimidines and pyrimidine derivatives; Alcohols and polyols; Organic acids and derivatives; Organonitrogen compounds; Primary alcohols; Organooxygen compounds; Guanidines; Aminopyrimidines and derivatives; Diazines; Secondary alcohols; Amines; Primary amines; Organic oxides; Azacyclic compounds; Heteroaromatic comp…	444.282	126	2.093	7.10963e+17	7.1096e+17	3737
	1	C16H30NO8P	[M + H]+	C16H31NO8P+	Fatty acids	1	Glycerophospholipids	1	Glycerophosphocholines	0.996	Lipids and lipid-like molecules	0.991	Glycerophospholipids	0.999	Glycerophosphocholines	0.998	Lysophosphatidylcholines	0.996	1-acyl-sn-glycero-3-phosphocholines	0.987	Organic compounds; Lipids and lipid-like molecules; Alcohols and polyols; Glycerophospholipids; Organic acids and derivatives; Carboxylic acids and derivatives; Organonitrogen compounds; Organooxygen compounds; Fatty acid esters; Organic phosphoric acids and derivatives; Phosphate esters; Quaternary ammonium salts; Cholines; Carboxylic acid derivatives; Monocarboxylic acids and derivatives; Carbo…	396.178	126	2.094	7.10963e+17	7.1096e+17	3745
	1	C12H16N4O6S	[M - H2O + H]+	C12H15N4O5S+	Amino acids and Peptides	0.83	Guanidine alkaloids	0.28	Tricyclic guanidine alkaloids	0.243	Organic acids and derivatives	0.995	Carboxylic acids and derivatives	0.702	Amino acids, peptides, and analogues	0.505			Amino acids, peptides, and analogues	0.505	Organic compounds; Organoheterocyclic compounds; Amino acids, peptides, and analogues; Organic acids and derivatives; Carboxylic acids and derivatives; Organonitrogen compounds; Organooxygen compounds; Organic sulfuric acids and derivatives; Sulfuric acid monoesters; Carboxylic acids; Carbonyl compounds; Benzene and substituted derivatives; Benzenoids; Amines; Sulfuric acid esters; Alkyl sulfates…	327.076	126	2.097	7.10962e+17	7.1096e+17	3749
	1	C8H14O5	[M + H]+	C8H15O5+	Fatty acids	0.839	Fatty Acids and Conjugates	0.297	Dicarboxylic acids	0.305	Organic oxygen compounds	1	Organooxygen compounds	1	Alcohols and polyols	0.775	Secondary alcohols	0.625	Secondary alcohols	0.625	Organic compounds; Alcohols and polyols; Organic acids and derivatives; Carboxylic acids and derivatives; Organooxygen compounds; Secondary alcohols; Carbonyl compounds; Organic oxides; Hydrocarbon derivatives; Organic oxygen compounds; Chemical entities	191.091	126	2.097	7.10963e+17	7.1096e+17	3759
	1	C13H29NO7	[M + H]+	C13H30NO7+	Fatty acids	0.541	Small peptides	0.079	Polyamines	0.098	Organic acids and derivatives	0.785	Carboxylic acids and derivatives	0.828	Amino acids, peptides, and analogues	0.818	Amino acids and derivatives	0.82	Amino acids and derivatives	0.82	Organic compounds; Amino acids, peptides, and analogues; Ethers; Organic acids and derivatives; Carboxylic acids and derivatives; Organonitrogen compounds; Organooxygen compounds; Amino acids and derivatives; Monoalkylamines; Carboxylic acid derivatives; Dialkyl ethers; Carbonyl compounds; Amines; Primary amines; Organic oxides; Hydrocarbon derivatives; Organopnictogen compounds; Organic oxygen c…	312.202	126	2.097	7.10963e+17	7.1096e+17	3760
[truncated: 2,825 more rows]
