# Supplementary material for: Sea urchin eggs contain a plastid-derived structure that contributes to their development
Source: PLoS Biol. 2026 Apr 23;24(4):e3003705. doi: 10.1371/journal.pbio.3003705 (PMC13105349; doi:10.1371/journal.pbio.3003705)
Supplement: S10 Table — (XLSX) [file pbio.3003705.s043.xlsx]

## Sheet: Sheet1
Table S10. Abundance of each metabolite detected in the eggs and larvae of Arbacia lixula from light and dark, as well as controls.
	row ID	row m/z	row retention time	row ion mobility	row ion mobility unit	row CCS	correlation group ID	annotation network number	best ion	auto MS2 verify	identified by n=	partners	neutral M mass	Blank_1.mzML Peak area	Blank_10.mzML Peak area	Blank_2.mzML Peak area	Blank_3.mzML Peak area	Blank_4.mzML Peak area	Blank_5.mzML Peak area	Blank_6.mzML Peak area	Blank_7.mzML Peak area	Blank_8.mzML Peak area	Blank_9.mzML Peak area	Alixula_Egg_1A_Dark.mzML Peak area	Alixula_Egg_1A_Light.mzML Peak area	Alixula_Egg_1B_Dark.mzML Peak area	Alixula_Egg_1B_Light.mzML Peak area	Alixula_Egg_1C_Dark.mzML Peak area	Alixula_Egg_1C_Light.mzML Peak area	Alixula_Egg_2A_Dark.mzML Peak area	Alixula_Egg_2A_Light.mzML Peak area	Alixula_Egg_2B_Dark.mzML Peak area	Alixula_Egg_2B_Light.mzML Peak area	Alixula_Egg_2C_Dark.mzML Peak area	Alixula_Egg_2C_Light.mzML Peak area	Alixula_Egg_3A_Light.mzML Peak area	Alixula_Egg_3B_Dark.mzML Peak area	Alixula_Egg_3B_Light.mzML Peak area	Alixula_Egg_3C_Dark.mzML Peak area	Alixula_Egg_3C_Dark.mzML Peak area	Alixula_Egg_3C_Light.mzML Peak area	Alixula_Egg_4A_Dark.mzML Peak area	Alixula_Egg_4A_Light.mzML Peak area	Alixula_Egg_4B_Dark.mzML Peak area	Alixula_Egg_4B_Light.mzML Peak area	Alixula_Egg_4C_Dark.mzML Peak area	Alixula_Egg_4C_Light.mzML Peak area	Alixula_Egg_5A_Dark.mzML Peak area	Alixula_Egg_5A_Light.mzML Peak area
	1678	100.024	1.01349											4157.02	4260.39	6765.36	6493.66	6224.81	7367.96	7481.92	5140.64	5098.75	6105.38	11841.9	20534.4	7712.08	13204.4	17580.2	15429.3	14741.9	5469.15	12918.4	11627	22841.5	7359.63	15167.5	17339.7	12625.8	16558.4	17997	14183.3	12003.8	6161	12220.7	17989.9	17017.1	10059.6	8964.13	12922.5
	379	100.076	0.59018											3220.46	5898.78	4427.78	4567.73	2945.01	3145.74	2763.43	1815.43	6997.18	2064.64	0	0	0	0	0	0	0	0	0	0	0	0	0	0	15079.4	2981.86	0	0	0	0	0	0	0	0	0	0
	10054	100.076	4.16316				417							85515.9	97015.4	117239	111438	125103	108997	121096	77955.3	85265.8	125742	104684	89396.8	132967	130632	157236	120111	83998.2	100772	139519	139142	131283	170877	110687	109411	169957	128983	137759	103072	148414	122686	87899.2	157168	138576	156717	105444	95827.4
	1282	100.076	0.897541				44	12	[M+H]+		2	1282;1301	99.0684	5932.62	12516	6652.78	8443.73	6137.23	5159.75	7367.43	4735	10168.4	5958	550569	683822	504182	685786	479173	444986	684286	497484	590916	518644	668108	620199	599022	463390	505028	447419	492406	672658	488291	566342	604750	642813	525580	512924	556952	375092
	21521	100.112	10.7283											9482.1	13169.7	11698.1	18631.6	30971.1	15723.6	36206.1	9273.51	1690.99	217326	8104.67	8816.35	16261.2	21863.2	14867.4	19856.6	0	2767.76	26826.9	27904.2	37853.9	205198	11505.9	29823.7	192038	30086.5	15941.7	2449.85	18254.3	7750.16	6748.66	17836.9	15693.2	39445.1	4890.27	14830.4
	21896	100.112	10.8811											12170.6	13832.1	10923.6	17256.4	23801.6	0	11825.3	9950.7	8962.6	34910.5	9717.77	12584.3	41755	26371.3	38445	10391.9	7927.99	5596.1	28409.4	17607.3	29883.6	30283.3	6402.03	12309.1	29479.9	24739.9	17631.4	2524.23	101765	16164.9	10789.9	15830.1	80397.3	21005.7	4119.1	16554.9
	22212	100.112	11.0194											16214.1	14961.1	10462.5	32573.6	32419.6	16620.7	216430	7720.03	5002.16	23046	11809.9	17499.7	20448	68041	156004	118269	7662.31	7794.28	21245.2	26190.5	34795.1	35392.9	8148.59	73499.6	34212.2	161833	11077.1	7037.5	11269.3	10203.2	15633.3	17399.5	13875.4	24487.5	8187.56	18775.8
	22647	100.112	11.2057											17981.5	9876.21	75974	9156.4	30125.3	12218.5	16598.6	7997.94	11933.1	33129.4	20852.7	6607.08	54385	47319.2	30220	15954.3	16087.8	14436.7	26246	9399.33	34636.5	30047.6	5994.5	26316.9	34536.8	9650.67	13782.3	20536.8	14585.6	5876.68	16605.2	10570.9	13119.2	28525.7	8604.22	9325.66
	19130	100.51	10.1264											82949.1	145510	111782	61393	113331	92193.8	110598	85422.1	46666.9	528172	84005.6	101588	72736.5	118511	432744	84764.9	135822	25872.5	102528	109009	122987	109454	125612	471912	101101	96915.2	122076	102559	36133.5	98137	63840.3	100794	95486.8	96588.8	104043	106991
	18794	100.51	10.0732											475935	573231	513304	444276	449204	109622	591758	483370	129211	111397	129657	102550	75770.2	541933	108810	539685	485008	115363	459442	113539	574592	111569	146957	102464	486509	509793	587788	479651	75057.8	495501	91805.5	113661	125725	100583	502090	110262
	18294	100.51	10.0042											108321	143424	133160	118304	110779	488156	118409	128281	474124	0	605530	485012	469126	120439	109463	112397	92265.4	516819	105613	507707	116932	487436	571852	119972	113081	107143	132165	110769	480246	137598	460698	501669	459304	468837	70588.4	494432
	26351	100.51	13.1776				1058							1.35587e+06	1703889	1.61539e+06	1.32987e+06	1387916	1535985	1.4814e+06	1.41154e+06	1.49991e+06	1.48882e+06	1.54374e+06	1394359	1.43106e+06	1.57789e+06	1.32197e+06	1.27497e+06	1.64708e+06	1.6103e+06	1.48587e+06	1.44257e+06	1.50367e+06	1.51694e+06	1.75416e+06	1.31921e+06	1.45833e+06	1.22865e+06	1.38105e+06	1.70661e+06	1.48839e+06	1.49113e+06	1.66591e+06	1.0374e+06	1274082	1.26689e+06	1.81682e+06	1367732
	7204	101.06	3.3067				316							7506.17	9936.79	9934.33	10365.9	11884.3	9032.99	9142	8633.14	6945.78	7291.91	679.475	1943.1	1581.41	3421.19	0	3531.44	838.15	1198.68	2391.47	2645.98	7149.48	2202.74	2974.77	4299.4	11909.1	3487.31	2822.17	7335.17	1361.34	1381.59	503.537	4302.87	1870.72	804.402	2057.14	4334.78
	26272	101.071	13.1271				1057							343289	312253	292199	461056	482509	457844	520082	333689	137517	532769	401480	325715	838498	453021	410485	447204	634508	411619	496644	428727	505176	416245	337078	465769	500185	476503	417347	258409	293911	297082	263583	381762	278156	509765	145393	364359
	26012	101.071	12.9719											100551	89540.7	51113.4	0	210767	0	217384	83152.6	10800.3	214790	0	100254	137652	0	167833	146227	76353.3	99898.7	0	217694	216766	178506	93419.6	179120	167753	220312	164685	0	89974.5	115560	71121.9	181769	70699.9	231533	0	111798
	8745	101.096	3.74475											0	0	0	0	0	0	0	0	0	0	4766.67	5479.33	3345.51	7574.96	2210.26	2282.1	7395.31	2995.06	3442.41	3330.35	7232.16	5312.4	5521.5	2566.56	2629.92	2117.09	2702.82	7238.23	3908.42	2206.03	6466.58	7443.91	4149.51	4740.18	2020.67	2012.42
	26700	102.013	13.3783											116833	71602.7	153455	158731	176011	138354	214468	83151.9	21136	214871	178935	131953	55849.1	50651.1	160223	25414.2	146869	29648.6	137998	132296	194356	217190	132466	138105	188833	181516	137365	27992.8	133491	58069.5	48141.9	21823.6	40819	184114	40712.7	155148
	26386	102.034	13.1731				1058							262497	286246	354336	266768	304488	338917	347921	262840	303710	310781	189438	393651	243353	241994	276004	288160	283619	300488	367086	288587	341559	385128	416786	315617	289983	263872	277242	367527	320940	300762	433687	286715	262699	237649	433683	342117
	535	102.039	0.650924				55							0	0	0	0	0	0	0	0	0	0	37507.1	18547.9	13408.4	56719.4	27841	14119.2	32681.3	12381.2	18425.4	42182.1	72844.7	54092.5	39043.2	28858.3	32901.6	21914.8	33272.3	34164.4	30212.5	6214.39	11501.6	49489.9	33442.1	41968.6	3664.27	11349.6
	4791	102.055	2.60869				239							0	0	0	0	0	226.391	0	0	0	0	23895.4	9145.98	24424.3	11604.9	7552.34	35516.4	1132.75	3349.76	1119.9	5987.58	883.525	14454.1	0	0	1388.62	507.489	282.635	409.841	7556.73	17394.6	18939.6	18196.4	15986	19414.6	376.489	489.542
	2422	102.091	1.31884											1265.32	4154.58	1190.24	2490.4	1846.95	1954.33	2504.13	2366.29	6996.25	2337.62	7522.6	6469.32	4905.62	7241.89	6220.34	4035.43	7108.41	6405.7	5712.56	5760.59	6456.87	2170.77	5239.3	5458.37	6159.53	4240.6	5491.99	8802.73	6692.16	5928.65	11838	5911.06	5313.78	6445.24	7026.33	3448.72
	1213	102.091	0.881068				64							2866.03	5433.1	3276.41	3219.45	1705.7	2577.61	2813.02	1303.3	9080.74	1413.68	3155.9	2162.11	4105.24	757.536	798.876	871.834	6276.76	5537.56	2161.91	2499.8	1869	3872.76	3429.38	2950.67	2452.55	954.761	2617.88	3425.11	748.383	1436.55	6610.64	3309.3	2768.44	2674.07	5806.35	2481.19
	2896	102.091	1.59421				121							3835.32	5739.31	3787.91	4453.36	2362.8	2815.22	3041.4	3925.71	6507.94	3113.72	19910.6	10253.5	22556	27805.2	12206.1	14000.7	27041.9	11857.3	6802.45	15028.1	24647.5	18678.9	23949.4	12212.8	13015.2	6455	12935.2	26868.1	18945.6	7839.88	33797.6	30377.4	21596.6	26157.4	9236.21	8068.91
	2096	102.091	1.1843											2885.67	6169.81	1718.63	2212.88	2495.91	2508.42	2074.73	2978.15	7603.14	2914.17	35002.3	27010.8	21019.1	59094.5	28851.9	25230	53482.3	16140.7	44711.3	21157.2	61319.9	51633.5	47087.5	15518.6	23651	17894.3	29606.8	36098.3	34166.4	19305.7	35385.2	42981.5	32376.3	35095	16118.4	13644.1
	1781	102.091	1.07078											5603.66	9977.91	8624.43	7578.19	8699.11	8513.53	8951.97	6396.82	13407.1	8844.21	12467.7	11471.4	11939.9	10761.4	13789.4	9025.74	19861.8	13649.8	10790	12309.3	30088.9	15603.3	11116	18877.8	20932.6	18506.6	11360.3	13373	12169.2	10980.5	12903.8	11412.8	10589.7	9341.81	12103.1	28581
	25647	102.127	12.7365											1653.8	2973.53	0	0	0	0	0	1663.63	3676.36	0	1175.78	0	0	0	0	0	6685.24	7135.35	0	0	0	0	4826.95	0	0	0	0	20493.4	0	2550.71	26799.6	0	0	0	4288.01	2609.9
	23582	102.127	11.655											0	8898.36	0	0	0	0	0	2762.7	6830.76	0	0	0	0	0	0	0	5901.11	10900.8	0	0	0	0	2286.95	0	0	0	0	16578.7	0	1332.72	15222.3	0	0	0	7873.63	0
	25776	102.127	12.8085											1052.95	6868.18	0	0	0	0	0	1663.63	6533.13	0	1175.78	1116.41	0	0	0	0	10487.7	9743.9	0	0	0	0	3093.18	0	0	0	0	11833.9	0	2550.71	12690.4	0	0	0	6400.47	0
	24663	102.128	12.2435											657347	1.29183e+06	248551	409377	332798	466326	297357	734388	1.18024e+06	326416	478844	586599	451357	433024	294983	402048	2382520	2.16136e+06	379259	320121	300075	198711	1023567	399402	260460	342646	523954	2688781	231694	1.07627e+06	3.56469e+06	518079	234848	273416	1.10617e+06	584032
	24897	102.128	12.3315											627029	1.3305e+06	260184	423816	297130	464223	316296	746371	1.15694e+06	337874	523996	610417	379124	473932	323797	428541	2.43244e+06	1.93741e+06	407446	331629	308053	214289	1.25942e+06	355386	272628	339037	553004	2.73646e+06	243729	978656	3535987	531718	243297	294842	1.08099e+06	546743
	26265	102.128	13.0933				1054							451208	998784	177125	0	177231	0	178644	618585	1.7048e+06	179596	341359	434824	251216	0	0	239922	2304290	2.09e+06	215847	165514	163918	149731	956510	195959	170121	208139	372570	2.46779e+06	176454	794892	3.0574e+06	256946	171062	215716	1.6019e+06	393412
	25221	102.128	12.5502											719948	1.16672e+06	266793	356958	320746	491315	329510	908137	1.10981e+06	291787	535427	703912	386849	406838	392304	377140	2103171	2212462	360649	346877	290733	235859	1.28766e+06	371934	335430	316010	576119	2781710	234474	1.09092e+06	3.28316e+06	450314	297668	306431	1.06518e+06	544478
	25629	102.128	12.7073											715706	1.36913e+06	262283	367923	320916	554863	342277	904251	1.09233e+06	297439	544722	702497	411451	407381	341818	385532	2.43792e+06	1.90691e+06	352971	348375	292148	233203	1.11199e+06	368476	320758	326014	581041	2.82367e+06	238441	1.09357e+06	3.40633e+06	475813	298188	307647	1.16757e+06	656499
	26078	102.129	12.9768											2242.4	1728.49	0	0	0	0	0	2487.52	2817.49	0	0	0	0	0	0	0	15594.5	8902.78	0	0	0	0	4759.63	0	0	0	2057.94	7973.39	0	0	7978.18	0	604.248	0	6837.81	2390.86
	24008	102.129	11.8557											0	5173.31	0	0	0	0	0	0	5399.4	0	0	0	0	0	0	0	12165.1	10254.5	0	0	0	0	3871.54	0	0	0	0	12808.4	0	0	10815.5	0	0	0	4241.38	1279.89
	25594	102.129	12.7092											1141.51	4692.14	0	0	0	0	0	2373.87	3054.24	0	0	0	999.24	0	0	0	11456.1	5167.44	0	0	0	0	3900.62	0	0	0	0	15337.9	0	3151.81	16085.4	0	621.603	0	2027.16	0
	914	103.054	0.763981											0	0	0	0	0	0	0	0	0	0	63005.4	41672.9	133103	51679	124017	96175.4	26349.2	30294.8	28680.4	29450.4	30470.1	38549.8	23227	32580.2	58028.7	58263.3	40145.5	29371.6	136828	75311.5	106942	105976	117011	96815.2	28770.1	20137.5
	603	103.055	0.651332				55							0	0	0	0	0	0	0	0	0	0	7362.46	5781.99	8489.01	24307.4	13829.8	14736.6	11591.3	2543.69	7197.72	10844.4	27863.8	12868.4	8673.67	11409.9	8941.02	6335.78	12612.8	15609.7	23641	4128.03	6288.29	35818.4	10695.6	19739.9	1410.91	5226.83
	2902	103.095	1.59618				121							0	0	0	0	0	0	0	0	0	0	0	0	293.86	468.288	0	0	401.178	0	0	0	291.729	261.413	0	0	0	0	0	636.145	286.525	0	826.479	525.644	0	281.239	0	0
	21584	103.955	10.7911											24046.3	17746.3	44638.1	41246	36149.3	89597.6	28897.5	33097.6	42699.9	27717.2	69214.9	41953.6	42353.8	45557.5	0	64478.2	81891.1	74741.1	54538.9	43016.2	33839.5	21285.2	16489.9	19432	27835.3	47412.8	22823.7	80800.3	31568.2	31954.7	56706.5	48480.1	48259.9	16694.9	54987.6	28611.4
	21850	103.955	10.8758				973							49251.7	43051.8	28632.4	54420.2	60990.1	99972	28091.6	56331.4	26208.9	45528	57543.9	52350.3	50639.4	106087	104110	122773	79237.7	93923.1	97644.9	43016.2	25878.1	38536	70148.6	71110.4	69448.5	37008.7	60260.1	68294.4	79175.6	87793.3	63873.9	70210.4	40843.6	44529.6	47522.5	56466.5
	22254	103.955	11.0493											55220.7	90904.4	61163.2	57911.6	57130.5	87173.6	101419	27194.7	93287	41436.9	80846.2	89796.9	61751	113963	63736	126250	118146	79431.4	74014.8	90139.2	114082	52031.7	70402.6	78337.4	90418.8	61803.5	71691.4	123803	88705.6	47029.5	122567	107984	80274.4	94842.1	36585.6	29084.9
	24646	103.955	12.2248											32403.4	59759.4	27667	38304.9	39831.8	97718.7	62250.8	62652.2	53918.8	105581	67019.3	93524.8	76049.2	47124.9	38340	36680	66275.3	106069	81606.1	33535	54117.4	20028	96525.3	79717.1	56177.2	73781.2	0	120184	51803.7	38805.6	237328	115420	39678.6	135363	39495.9	55574.2
	22458	103.955	11.126											29983.6	75406.7	24912.4	71025.5	50551.4	157057	23254.9	112977	53749.8	84019.4	58791.2	34436.1	97823.2	75852.1	83321.5	118482	66596.4	94244.6	82782.7	105678	122944	98217.5	70402.6	121525	143473	91353	62893.4	96321.2	74835.8	66837.6	51258.5	58554.1	29940.9	45927.8	54854.1	62177.1
	26305	103.955	13.1413				1058							167537	47441.5	170835	318090	211764	218230	93457	78649.4	161929	208611	284181	88543.1	211622	307038	249676	99606.6	331816	97113.9	168594	308034	124775	107369	148481	244737	193875	186910	187439	545081	158692	390086	39262.5	285177	201840	337699	110569	145370
	22567	103.955	11.1799											88684.2	85847.6	26378.1	104131	50551.4	51043.1	56574.2	125830	61712	99984.2	98798.7	47064.9	59940	110784	44833.4	118482	145260	113028	125072	161241	81878.5	69560.3	76525	155396	117476	69179.1	62893.4	122043	0	78392	51258.5	96158	49242	82046.7	69329.8	62177.1
	24951	103.955	12.3663											65466	97658.3	31499.5	113857	90519	88244.3	54486.4	62013.1	30804.7	60523.5	81110.6	30396	58322.5	76190.6	134262	65017.4	62024.8	151689	58594.4	47397	49143.1	48013.2	118519	33856	38051.2	41363.5	108764	165025	37702.3	53160.8	46318.8	142065	53494	65834.3	49372.9	89841.7
	22692	103.955	11.2414											114760	68283.5	26378.1	173388	147725	104185	45681	99674.8	82279.2	103934	253182	96251.7	157687	70022.5	73109.4	325255	131749	74486.9	185284	133583	74895.8	80477.2	72655.8	56088.1	56187.6	87757.3	76796.4	76851	59189.7	99848.3	51258.5	364259	37472	79909.1	63953.9	87158.1
	25612	103.955	12.7028											44104	42939.8	14831.2	115598	72645.4	82950.4	61485.8	47566.8	37985.5	33359.4	91826.6	50897.6	16750.4	89153.1	128805	112348	55207.8	92957.8	94980.7	25429.6	63635.6	21845.9	116017	80571.3	64978	141480	46900.4	127845	15913.4	67866.9	75698.2	39294.4	23684.6	58423.4	37717.7	41739.9
	25255	103.955	12.547											67091.4	107187	42343.5	37220.3	37336.1	37826.6	29806.3	61146.2	41633.6	86519.4	61274.4	33876.9	24915.1	105384	97667.2	33157.6	107711	101861	34343.7	76093.1	119600	17806.2	33031.9	56579.1	33026.9	69477.6	82323.6	88493.9	25774.5	74545.7	53007.4	142307	44556.2	87925.4	34475.3	73813
	22947	103.956	11.3552											115695	33325.1	57635.8	44127.8	75547.1	188463	85671.7	111098	70984.6	100962	129343	58994.3	82808.1	73059.1	81458.2	50704.8	65791.2	115965	127857	102970	64947.7	40322.3	99109.3	141091	76552.8	82951.1	121063	66628.4	84179.6	42471.7	232711	173335	55678.2	68383.6	61992.9	55628.3
	25801	103.956	12.8115											45435.4	73948.7	48130.9	59055.1	77801.3	65037.7	72946.9	62100.8	32258.6	48747.6	71623.5	52642.5	47285.9	93712.5	55199.6	37298	85484.5	91693.6	66505.2	87763	61924.6	21845.9	76707.2	70286.5	64246.8	89500.4	69931.1	147175	45614.1	102866	49223.1	60660.8	48526.2	70832.3	36449.4	48127.8
	23063	103.956	11.4091				1010							111874	66721.4	65810.1	147541	103172	186291	74738.7	114089	47592.7	94965	42036.6	58994.3	38535.5	106821	81458.2	69301.2	77102.8	136259	147954	253442	39872.8	51149.7	84817.1	65842.8	82979.5	131318	101584	84569	127263	42471.7	492748	135022	82496.8	150280	60703.7	48730.2
	23391	103.956	11.5705											67602.1	96924.1	22925.2	80058.6	75194.5	88626.2	100655	75062.4	70545.3	110566	103322	87138.6	198473	82798.7	173831	266190	72734.5	68113.4	102317	154600	170514	32060.3	73920.4	117188	118046	292208	121350	138050	57478.5	243731	117359	121283	52443.6	162276	47991.5	183543
	23236	103.956	11.5021											67602.1	56589.5	39873.8	80058.6	59282.2	101494	76669.3	58264.9	56441.3	50079.3	79888.6	108624	104254	0	53976.8	173742	56615.1	68113.4	74848.6	155675	51336.9	40361.1	118635	79245.1	46990.7	98711.7	142648	200230	43083.4	151282	92624.4	108416	76169.6	81386.4	30303	62261.2
	23989	103.956	11.8386											76332.4	68023.4	35245.7	42180.7	46495.6	67149.4	155411	65602.6	53284.8	135028	106294	98995	41849.5	133183	134985	200253	89297.8	95208.9	142304	67798.3	77119.6	55034.6	210744	147626	38152.7	41085.1	90820.2	108164	48145.9	36810.5	87700.2	114604	64024.7	112327	53873.1	35833
	24444	103.956	12.0835											40519.5	72830.1	32441.2	79329.4	100948	56986.8	87661.6	83714.8	45748	61392.4	146172	84679.3	26795.7	77839.8	125908	122961	39789.2	62671.1	61900.2	64942.4	79702.8	49995.8	0	89645.8	36243.4	128241	62718.9	156903	23742.2	38178.3	89699.7	38212.6	63209.5	78454.2	34395	80794.8
	23840	103.956	11.7669											87628.5	56780.4	48233.2	112008	69625.4	144144	42167.9	37830	63367.8	116273	106294	55015.6	75136.4	130027	79364.8	55073.1	105983	115195	90904.2	112495	123576	38392.1	110496	95957.9	96000	41085.1	89518.3	156960	43541.1	36810.5	121277	156465	63579.3	112327	62194	48114.6
	23667	103.956	11.6984											51630.1	47596	37476.9	47587.5	88072.4	130879	37601.7	53754.2	59331	58953.1	100300	107304	67501	154840	89713.5	98693.1	92488	66638.3	109654	112495	123576	50787.8	68271.8	64364.4	275687	128795	71926.8	73208.9	71011.8	65131.8	133183	236443	19670.8	98874	54930	48114.6
	24107	103.956	11.8818											39348.4	45103.6	28405.8	87851.6	50921.7	72810.5	54494.4	80027.1	51429.5	66986.5	124388	78983.5	49406.8	109545	165002	78025.6	47647	38553.3	142304	84665.1	77119.6	39051.2	88703.9	169408	38152.7	41085.1	134932	124655	30020.1	36810.5	101863	98844.2	63429.2	91408.1	51386.1	119377
	24227	103.956	11.9661											49796.1	50448.6	13767.7	138681	154528	112900	81821.9	66709.3	0	68195.1	165536	74181.6	45011	98879.4	100759	35866.6	162803	58334.2	37368	63662.5	61369.5	48185.6	65621.4	141877	108697	60484.5	93224.6	185584	52061	90453.1	78041.8	109574	60384.9	45844.2	49234	94655.2
	24715	104.107	12.2377											8314.18	141744	187809	4174.49	0	4459.18	1756.34	23453.4	16345.5	0	2848.48	15952.4	3789.33	3871.21	2465.86	3847.82	27036.4	19555.3	2193.83	2104.38	0	2536.22	20801.7	6243.85	0	5481.34	5167.58	26016.6	88282.2	12772.6	30903.8	6795.92	43761.6	3140.88	18748.5	6328.33
	25341	104.107	12.5972											22724	22566.1	22861.5	5425.99	0	7739.09	7155.01	10577.4	12218.1	2606.66	12140.2	8701.4	9078.62	6548.15	2058.24	9480.83	18137.9	15197.6	8147.95	2044.76	2214.9	5911.64	17583.1	7617.59	11096.1	3483.19	4313.7	25107.1	21762.9	14032.1	27978.5	11428.2	29380.6	8343.39	13002.2	11395.6
	25704	104.107	12.7766											13295.2	8487.9	13493.8	2930.31	1501.07	7537.98	1856.07	6037.56	17788.2	1801.05	3813.57	12616.9	2468.31	8078.78	4346.41	4018.52	15386.1	18046.2	5026.49	0	1516.52	6340.26	10943.9	4097.58	1775.02	3207.24	7882.52	11919.7	7676.01	14735.8	22102.2	7326.74	20281.7	1433.25	11009.2	15891.2
	10759	105.033	4.55422				444							0	0	0	0	0	0	0	0	0	0	6170.26	12051.6	2378.61	8062.45	7233.69	2273.33	3963.75	2654.49	4033.16	2824.97	4277.94	7067.15	4656.32	2508.96	3374.92	1939.28	4387.22	3452.2	5630.4	3241.94	5226.21	3597.46	5076.45	3448.27	2775.87	2905.58
	3778	105.055	2.09864				212							0	0	0	0	0	0	0	0	0	0	0	0	0	0	0	0	0	0	0	0	0	0	0	0	0	0	0	0	0	0	0	0	0	0	0	0
	14665	105.07	7.58738				671							71001	51940.2	86086	70282.1	79878.4	60692.8	50186.8	24275.8	57504.1	51364.7	80504.9	32512.4	51389.7	120610	90476.8	38390.5	58399.1	87531.2	60820.4	66057.7	100296	50281.1	73567.9	29817.8	57781.1	62913.7	24927.1	79712.4	53459.6	86648.4	112156	81886.1	79693.9	80541.8	56554.5	94824.4
	1424	105.07	0.941411											347.923	0	394.015	0	0	0	0	191.266	0	0	62287	75837.5	25088	76751.1	66560.2	32054.8	49690.7	37748.5	51719.6	42416.2	54705.2	55896.3	49957.7	47915.2	38721.8	33772.3	73982.2	38164.3	66816.9	40149.7	53543.9	52270.7	61076.3	43739.5	33706.9	24330.7
	646	105.52	0.661449				7							0	1332.08	255.351	290.003	655.629	326.637	476.804	0	251.126	257.535	26866.9	15253.2	10420.2	21033	9095.8	4489.87	29134.3	19758.1	11072.3	22244.4	23292.3	18563.4	22249.2	11207.4	16846.6	8601.09	16987.4	32556.9	10219.4	10174.7	35242.1	20152.7	16772.8	17558.3	10039.7	12272.4
	609	105.558	0.654				55							0	0	0	0	0	0	0	0	0	0	24471.7	20075.2	19093	46772.8	36885.3	22541.6	25787.2	5510.66	13985.4	27715.3	66977.8	32488.7	28842.9	21719.4	30799.2	20350.3	27336.9	29455.1	35269.6	8793.75	15985	50717.1	33121.5	37392	3036.16	9080.79
	21241	105.954	10.6567											5352.46	15911.8	10372	14067.3	11082.4	18290.8	13163.5	4355.32	15306.5	6621.1	19230.8	9455.27	6322.84	13928.8	20739.9	18427.2	17294.7	21848.6	11527.8	4781.86	11080.8	10459.1	11046.6	11462	13866.3	16216.2	13297.4	22311.9	13914.9	8143.95	14054.1	14627.8	8728.88	9097.8	9207.44	19429.1
	21881	105.954	10.8817											13192.9	27641.5	11799.2	13405.8	17136.5	16936.5	10927	22950.1	8244.61	17812.4	23953.4	15344.9	33089.1	42477.3	30828.2	0	21198.8	33008.4	37188.2	27806.6	9073.2	9539.9	26125.4	34178	28197.6	26590.6	28332.1	36593.6	8436.92	30395.3	30487.4	23716.3	15955.8	19913.5	19717.3	10963.5
	22193	105.954	11.0235											15717	34701.1	17475.9	22657.9	22043.7	23900.2	35602.9	11089.1	137959	16790.8	41339.9	31345.7	27107.4	44348.4	31136.3	56929.2	48096.4	24421.3	28279.7	15513	36477.9	49222.4	18623.5	17279.8	41362.1	14799.2	27954	44048.5	39248.4	21053.5	24172.9	47224.2	45885.4	14722	20368.9	10619.7
	24606	105.954	12.2114											36119.8	17809.7	6511.36	20565.8	32243.7	47758.5	18151.6	11538.6	15034.1	35887.2	46335.9	33951.5	16616.1	13540.6	26029.1	12872.6	23680.5	45824.4	27825.1	12939.1	22220.4	21838.6	34131	37602.1	10529.4	22831	44275.1	16338.5	16407.8	15771.6	85231.2	31744.6	13591.6	41701.3	16675.7	13443.3
	22474	105.954	11.1253											19973	32007.4	9570.22	34789.9	19813	37470.4	10445.9	35659	22260.2	30668.4	78105.3	11302.2	48396.2	35201.7	33196.4	39456.7	43677.2	45498.2	30796.1	37572.1	36479.1	23065.2	55887.3	51563.4	53491.3	30633.6	24867.9	36440.5	21976.1	31245.7	18059.5	23758.2	18421.3	66883.9	21230.7	20384.6
	24933	105.954	12.3539											30753.2	40999	9344.91	29885.3	66434.1	14372.4	14053.9	0	15571.9	25027	26597.3	11203.4	15750.9	36536.8	42322.4	25232.3	22818.8	52650.4	30322.1	23611	32600.2	16046	14363.9	16716.1	30069.1	18526	49873.1	18659	14748.4	19069.1	26415.9	53337.7	14776.7	23023.8	15469.9	31965.3
	22582	105.954	11.1834											34037.7	35877.1	10526.6	53271.8	16204.6	18678	21549.4	47433.3	25961.3	30668.4	18194.7	15638	33479.5	42711.3	26579	35189.5	51020.8	45498.2	36886.5	57687.7	19246.1	23065.2	30545.3	53841.9	35450	35274	16779	18864.6	9873.75	36150.6	18059.5	29864.3	21119.3	27103.2	24686.4	20384.6
	22701	105.954	11.2518											50794.9	28192.5	7544.22	69882.7	43470.6	35848.2	20656	28380.5	27853.8	35308.3	57550.4	36323.1	47739.5	38320.7	42870.6	55556.4	45983.7	20281.4	46814.5	60933.4	34013.9	21662	28370.8	53487.7	29414	45628.1	16779	44283	18494.5	36150.6	42311.2	62124.5	13884.7	90686.6	24962.3	36786.1
	25264	105.954	12.553											24412.9	35934	14246.6	13486.3	18280.9	34694.7	26124.1	10442.8	5274.03	13825.5	23386.1	23720	9644.53	37064.5	41221.8	11406.2	36772.6	37875.2	15884.5	29077.4	46687.7	11970.6	33061.7	20133.4	44867.9	17185.3	21137.6	31702.7	11099.9	27172.5	19362	37889	15510.1	34378.9	11133.6	27052.6
	23595	105.954	11.6602											20890.9	16818.8	6426.89	18818	33800.9	37403.3	39747.4	19168.1	25362.9	71812.8	44610.8	33131.9	18811.3	126042	42376.3	26857.4	15544.7	26434.5	24233.5	46855.5	27462.8	29383.8	21977.7	45665.5	59655.9	57292.7	19387.7	22243.6	30285.9	21034.2	55597.6	45575.2	14491.7	43560.8	19647.2	39393.2
	23020	105.954	11.3912				1010							42602.7	13692.6	23884	57467.3	35202.3	105503	30141.4	55376.7	22293.6	31568.3	40527	46933.7	24648.9	45426	15640.3	44342.7	26466.5	49031.4	14865.7	18126.1	16349.7	28564.2	30587	30021.9	35186.1	42922.9	42873.4	21899.1	25430.4	35638.3	145973	63033.1	24329.5	40341.8	22270.5	21894.7
	23334	105.954	11.5328											23594.1	39504.7	16381.7	28534.5	26876.5	34970.3	35542.6	18653.1	20645.8	45411.3	32460.8	25429.2	45868.1	40486.9	19457.4	20945.2	15544.7	16915.9	14466.1	56754.9	96237.3	7923.89	21977.7	25196	60440.9	90285.7	53207.4	73126.6	15885	64625.5	33471.7	46623.3	24051	59089.4	20951.9	59750.1
	23802	105.954	11.7486											31507.8	23262.3	19117.3	14505.9	22242	48606.9	27587.2	19259.7	20468.2	16682.1	39786	31609.6	11911.6	58783.9	22675.4	74739.7	30871	18854.9	17105.6	40518.2	45611.7	13054.6	22726.6	24628.1	45065.8	14244.5	33317.2	56101.6	11495	21685.7	22221.3	86735.6	24556.1	43560.8	15926.6	14068.1
	24032	105.954	11.8652											35577.7	20521.7	10014.5	26496.7	29593.5	13862.6	29470.1	19840	19978.1	48094	175808	47907.4	15800	29568	60473.7	27547.2	24959.8	26735.9	39001.2	32525.9	17586.6	0	15338.7	51149.2	15130.9	24070.3	41764.2	35022.4	16114.7	15289.1	24339.2	33800.4	24731.3	34524.3	11445.8	27035
	25502	105.954	12.6734											27668.8	19443.9	5464.71	29334.2	29943.2	34096.6	25548.6	10442.8	9703.76	30185.8	16706	15592.4	16156.5	34808	23060.3	40340.9	14330.8	37268.9	29162	19746.1	23256.8	14958.6	24867.2	23075.1	22637.3	44963.1	23175.1	34028	5983.32	26564.4	31062.5	13782.1	18259.6	56856	12509.6	20890.6
	24457	105.954	12.0756											25346.7	26054.3	10380.7	15207.2	25366.2	21514.1	38841.1	29515.5	21040.1	60638.4	37419.3	33913.8	29106.6	17981.6	40073.2	39242.5	32274.7	23277.8	40217.9	32654.4	29723.9	19518.2	19983.5	23796.4	14674.1	72646.5	31823.5	55444.2	15398.2	19318.8	34838.2	34488.5	25635.4	23812	12533.1	25635.9
	26088	105.954	13.0007											27554.5	20044.1	13590.6	17254.3	16675.9	22566.8	29984.3	10705.5	12996.2	39468.9	33563.6	19045.6	22880.2	33445.2	23072.4	28101.4	15108	29598.7	31693.7	11608.6	13061.8	15202.7	22681.5	33929.6	14095.4	23059.1	35596.2	50719.8	7378.93	17716.8	38818.5	0	8949.36	16539.4	16419.6	0
	26282	105.954	13.142				1058							25785	32459.6	33874.6	104849	28846.1	84215.2	32801.3	23662.3	52700.9	111069	100007	41468.8	64976.6	47102.6	88668.1	69416.6	73893.9	85098.3	100289	35143.2	27994.1	29701.1	41639.6	90955.9	32096.1	91680	66441.9	61138	35393.1	64055.7	33364.9	89063.1	51541.5	68608.8	40488.4	55196.3
	1565	106.041	0.974018											0	0	0	0	0	0	0	0	0	0	0	0	0	0	0	0	0	0	0	0	0	0	0	0	0	0	0	0	0	0	0	0	0	0	0	0
	26764	106.992	13.4804											39082.6	45743.9	41726.2	28802.8	54280.3	39253.6	42371.2	37110.6	21032.8	47781.2	37830.9	38000.9	30574.6	49102.3	41098.4	40659.3	43875.5	36521.8	49061	44384.6	44189.5	34285.5	44192.3	39133.5	0	41168.6	44042	38088.5	41994.4	36104.2	30327	43627.5	40840.3	54119.1	41647.5	24028.1
	26819	106.992	13.5313											43210.4	43734.9	48382.2	45944	59587.4	52634	47757.8	37605.2	42649.9	50305.7	51851	43591.2	41463.3	47141.8	54393.7	44927.9	49231.1	25114.2	53471.9	47841.5	50789.2	48631.8	48191.8	44651.8	46760	55267.2	43151.2	37857.1	45676.3	19964.5	37361.9	41050.1	44360.2	58416.6	257579	31476.8
	3703	107.049	2.08514				210							0	0	0	0	0	0	0	0	0	0	0	0	0	330.037	0	323.94	0	0	0	0	0	0	0	0	0	0	0	0	0	0	0	0	0	0	0	0
	1557	107.058	0.973438				78							0	0	0	0	0	0	0	0	0	0	0	0	0	0	0	0	0	0	0	0	0	0	0	0	0	0	0	0	0	0	0	0	0	0	0	0
	8775	107.07	3.74866				348							1116.2	1944.72	2061.86	1214.22	1470.44	1936.54	570.942	1995.83	2893.39	2272.79	47548.6	52996.6	47627.4	77430.8	34439.6	27015.1	81827.6	35584.4	38451.5	35850.6	65665.8	51997.7	53427.8	30968.8	25621.9	23552.8	31653.9	75354.9	47632.4	34656.3	73423.1	77607.5	47134.7	53409.2	20734.9	20772.3
	2160	107.085	1.21338				97							0	186.606	160.57	0	0	185.727	0	190.309	260.128	0	12270.9	35248.8	16514	25103.9	14577	16332.4	19529.8	16285.1	28246.9	13431	34983.4	15043.7	17185	19302.8	17014.2	15506.6	15726.5	19813.4	13834.9	27230.5	17431.6	36002.8	14079	19001	18974.7	14643.7
	1409	107.541	0.939913				69							0	0	0	0	0	0	0	0	0	0	9281.22	13768	3754.21	11530.6	6138.4	3440.9	6120.17	5895.99	13908.2	6933.04	12119.2	13638.2	6678.05	10794.9	10137.5	6816.21	8354.24	4441.96	5001.83	5428.98	684.276	7362.65	4160.55	5779.9	3771.92	8368.61
	306	108.081	0.585741											444.618	1515.36	581.95	684.622	1406.5	954.853	985.876	889.032	1745.89	510.499	0	11155.3	0	5784.26	10357.7	4448.35	18613.3	12688.5	17894.3	15161.7	24616.6	33239.4	35943.2	12105.6	18341.5	26188.2	40729.6	29250.2	0	12441.8	0	0	0	8917.56	37082.6	19938.6
	26604	108.961	13.2457				1058							111643	131249	168706	138088	128810	116240	112634	149698	127884	139509	118444	100961	125953	136584	157732	149272	143159	121382	116409	107459	121015	164307	106414	107380	134235	131933	134807	117512	124134	116361	118911	121740	124207	125762	147076	106875
	26490	109.022	13.2099				1058	656	[M+NH4]+		2	26490;26478	90.9887	401297	552946	443077	467481	461015	484890	426996	359141	460240	513712	480538	452842	415136	499434	434494	436058	551338	472958	543898	480261	461070	478764	463408	488262	428412	492684	515263	554589	478334	477662	599374	449500	436539	427809	499762	504270
	5034	109.065	2.67967				252							2097.3	2540.3	2367.16	2602.71	2737.03	2107.6	2420.71	2044.98	2231.23	2562.36	20980.1	16189.3	13415.6	28994.1	15269.4	11033.8	20008.1	12407.1	15543.6	13449.5	22658.9	17256.3	19143.9	12934.3	15394.6	13160.5	16817	19708.2	16124.9	15705.9	19969.8	26548.5	17389.6	16453.8	11700.6	10896.3
	3046	109.065	1.69128											0	0	0	0	0	327.01	0	0	0	332.185	9752.6	18345.7	6114.13	17573.2	13214.2	10244.2	20758.1	10383.6	39834.4	20243.3	62485.9	15696.9	9422.4	2504.34	11929.7	2278.31	4587.93	9818.66	11344.9	47312.6	9453.11	57639	11965.1	15938.1	3929.18	3070.07
	372	110.009	0.601055											25989.3	33679.8	36487	39906.9	34408.7	35572.1	40455.8	24632.4	30745	40962.9	126693	146805	95183.2	490711	241837	111403	166049	237362	502122	165421	251265	206213	491469	741654	332982	160996	253248	271152	116391	62163.4	229545	490152	340173	441474	130141	137855
	3217	110.009	1.72192											23990.3	30931.6	32574.5	34138.5	34941.5	32686.5	35509.3	25525.2	18680.5	0	46140.6	42341	37224	53727.7	59914.8	44182	54662.5	39392.4	0	43017.1	70609.6	47550.5	50723.2	50983.8	46047.8	44701.4	48496.4	49041.2	63445.7	47764.6	53662.8	59631.6	0	61013.2	39652.5	33559.3
	1236	110.009	0.845575											24190.7	31928.6	31348.5	0	35520.9	32506.8	35444.5	23365.1	28499.9	36792.8	108298	116779	85087	150577	165548	118608	0	88618.8	184940	0	0	120100	0	0	147058	132365	175553	135238	217563	87131	84952.4	147384	172809	211486	95041.6	0
	19986	110.02	10.3131											206579	232543	237688	1.20781e+06	319764	320334	393812	228928	70046.9	319448	222761	1.04473e+06	93428.4	1.30244e+06	284190	1.22729e+06	220381	106740	0	357259	1.31415e+06	255807	1296892	1.12463e+06	170562	1.1435e+06	285013	246514	254301	1.29431e+06	125064	257159	238208	113151	196879	276165
	19183	110.02	10.1704											1032641	1.00068e+06	278686	201111	1.21254e+06	1.18484e+06	1.11995e+06	794448	174555	1.30756e+06	1174090	263979	684940	211749	1.3009e+06	261918	299315	336160	1.21495e+06	1.12896e+06	347872	1127673	254944	266424	1.11841e+06	339150	1.12362e+06	180723	998813	223549	150145	1.25201e+06	805858	1.07306e+06	183094	1.04522e+06
	18586	110.02	10.0741											255907	285955	269860	313872	303479	244974	262140	243879	146966	229033	303610	141398	324594	286071	256762	0	264885	220487	269173	262067	0	268699	251290	269469	261140	0	265501	105536	279425	311233	113329	221822	271856	259664	153728	207675
	26476	110.02	13.2082				1058							8448865	9780840	9669107	8130888	8804060	9119062	8593097	8334581	10025810	8984523	8590890	9248652	8876485	9300161	8.26919e+06	8006201	9574736	9380418	9191331	8770569	9023492	9365870	10079944	9060365	8.14274e+06	8663207	9523740	10556509	9134219	9154288	10992252	7987689	8935399	8071398	10187147	9077046
	22004	110.071	10.9145											39865.6	160092	101747	259578	214630	254850	321892	158549	24735.8	253251	108580	72947.8	54003.9	106687	99825.1	74582.8	155157	168870	200141	418698	357155	139109	164393	153830	109140	97334.5	231528	148009	100809	244982	160077	202906	102394	146064	25257.4	233652
	22359	110.071	11.0324											46595.7	43813.8	39540.2	27515.7	70384.5	42509.6	102603	48672.1	19764.2	55643.4	268412	50223.5	49706	74291.7	89279.7	78130.4	54926.7	56351.8	27162.3	47430.9	98663.2	50033.4	31251.3	65620.2	109959	65516.8	86983.8	60512.2	16631.4	38334.7	23550.7	75932.5	40240.5	44109.9	17386.8	67395.9
	24069	110.071	11.8744											28656	20535.6	22943	51835.5	47176.3	40615.1	37271.2	22493	6181.45	50854.6	49025.8	29866.8	24036.9	57725.4	26596	34287.5	29326.2	27510	33811.2	41445.5	39506.9	35704.3	27138.1	17609.8	46391.6	58838.6	34288.8	14274.8	10054.2	0	18320.6	41143.6	17433	54331.4	8575.62	23111.4
	22585	110.071	11.1643											53308.2	68440	32369.7	76648.2	26505.2	60309.9	97922.5	48847.2	16588.8	35597.7	71794	51634.7	180778	85464.2	85514.4	78090.1	48499.2	63297.9	36739.5	71446.7	90549.4	81427.9	50757.1	32997	78058.4	55505.6	69075.9	37987.2	26968.6	65926.5	41355	59040.8	19170.5	45497.5	15992.5	50653.6
	26270	110.071	13.1356				1057							51750.6	44141.6	31531.2	61154.6	67731.1	74172.7	87391.8	43153.2	19854.4	74879.7	71209.2	55666.8	45990.3	71990.4	60236.3	60928.7	41203.5	70635.1	67974	58529.4	81004.7	57366.9	50965.5	63453	84086.1	76298.8	67891.3	19672.4	39460	42364	48578.5	78135.4	28773.5	97767.1	19749	56536.7
	26500	110.519	13.2103				1058							99790.6	104665	102949	102001	94782.2	87847.7	147799	91493.2	117157	94899.8	124842	94415.1	51838.7	95168.1	95813.4	79198.3	97168	88067.6	166474	94295	87991.1	83578.2	123187	97272.1	80934.3	81145.6	87491.8	117601	102518	76056.1	116814	94088.1	88851.1	83909.1	158995	100979
	26484	110.522	13.2087				1058							722389	791986	779002	718707	689872	758270	727588	652642	691934	748532	741883	704523	723482	765990	691819	685663	776941	799541	755988	740757	700801	775338	862893	795095	610000	699460	730889	835250	780381	720293	734270	678567	682112	678641	748949	760951
	26654	110.522	13.3251											86502.7	127898	148642	0	42985.3	76296.8	0	72977.2	100313	46855.7	0	88394.5	106089	67378.7	43570.5	0	417484	426265	49955.1	66292.6	32842.3	0	0	59014.7	0	0	86553.6	0	75941.1	0	129123	54100.5	0	44465.4	97865.7	0
	19360	111.02	10.1564											409002	526034	420266	459858	454775	440706	435996	266013	288596	430102	468302	399973	385743	432157	427043	452712	416926	482525	2.02269e+06	437912	391020	2.12535e+06	322889	2.00417e+06	432878	408753	385044	345213	383065	430187	440559	435707	332070	397527	426961	334477
	18184	111.02	10.0004											433601	474897	2.02606e+06	363915	344367	366389	455174	409336	515328	348399	498105	400565	484298	448558	407004	1.96478e+06	2.16681e+06	461926	409737	406846	433922	415818	573650	463209	415172	403960	0	520437	430220	401213	215222	403435	434974	386738	481868	441026
	18745	111.02	10.0778											1.8029e+06	2.25772e+06	484415	1.8591e+06	2162815	2106330	2.41686e+06	1.99128e+06	2.10573e+06	2.11405e+06	2.23584e+06	1.89478e+06	1.75619e+06	2.31422e+06	1877909	415025	465445	2249618	494733	1.9672e+06	2.3484e+06	434338	2.67411e+06	412662	1.93824e+06	2.15701e+06	2.23486e+06	2.20749e+06	2101738	1.99629e+06	2.08958e+06	1.80138e+06	1.8261e+06	1.88932e+06	1.95997e+06	2.12588e+06
	26333	111.02	13.1757				1058	653	[M+NH4]+		2	26333;26322	92.9865	4603881	5255506	5251212	4.3448e+06	4780442	4.65486e+06	4764054	4415921	5.23715e+06	4.95346e+06	4786488	5.0495e+06	4583430	5.25283e+06	4.51768e+06	4.41802e+06	5.06687e+06	5059477	4.86678e+06	4558900	4981492	4936381	5627161	4.52983e+06	4549636	4558225	4.73029e+06	5667395	4671773	4.95281e+06	5753837	3.69015e+06	4409411	4.2751e+06	5.93538e+06	4.82945e+06
	585	111.044	0.652417				55							204.759	268.238	0	0	0	0	0	0	0	211.541	5730.21	4413.7	0	13780.2	4163.88	0	5315.78	4079.15	2764.63	8319.66	14988.8	6406.48	5197.29	6042.9	5711.72	5292.5	5906.49	7705.35	7805.78	4009.73	5964.18	6941.55	3874.3	4526.38	0	3147.57
	5561	111.08	2.86616				286							1496.85	2957.98	2968.26	2254.96	1216.09	2644.5	1843.43	2360.87	2178.81	1674.37	10865.5	10939.4	8703.12	14413	2372.45	7248.29	9913.46	9125.65	11269.6	9056.55	11800.9	8558.19	6652.19	6837.19	8309.29	6804.4	6864.15	10069.4	6949.48	9811.83	10576.9	10687	7944.45	10823	7880.97	5869.59
	5288	111.08	2.76855				258							2665.66	3350.96	2818.97	2488.83	3702.74	3070.52	3393.01	2936.08	3659.01	2746.88	13480.4	16471.5	12467	20812	9275.52	7709.44	18266.6	13053.6	10105.2	15500.6	20577.7	16250.5	17993	14403.7	12535.8	12140	12085	19193	12142.7	16686.2	17947.5	22006	12404.5	17264.5	14336.9	9641.57
	24734	111.092	12.2394											18433.1	13216.2	30777.6	40579.5	35689.5	34188.4	26978.9	31270.8	16807.6	28641.1	12450.8	20876.2	15262.5	32465.9	222264	28090	28359.8	11041.5	16712.1	42624.1	26808.8	13442.5	33158	29289.5	38940.4	22570.4	26195.9	181559	29009.6	29977.5	15629.5	35341.2	23329	38233.3	12725	38805.1
	23596	111.092	11.6649											28822.9	19233.9	16294	20125.5	31448.1	136667	21185.3	13377.1	8759.88	22214.6	20339.2	23948	21041.3	20136.8	10224.5	10497.2	27460.6	27460	29985.5	28136.1	20862	14610.1	12553.4	35334.5	18892.6	30137.8	72764.2	22142.8	22008	29690.8	17857.7	0	25779	30847.2	16956	26686.3
	23947	111.092	11.8385											10952	32446	7915.28	12219.6	33351	15453.5	29233.8	17669.6	13768	10201.4	38166.1	23258.7	31108.7	30983.2	26550	36102.8	24228	27903.2	10279.4	33419.2	31734.9	27465.9	22785.7	33982	34566.9	30157.6	20212.9	24976.9	22874.3	22403.3	7628.46	34609.9	28173.6	41362.1	9569.79	11673.7
	24501	111.092	12.1188											22613.3	25026.1	16794.5	18074.1	0	23352.9	24694.1	18308.3	8992.43	17061.5	32901.1	15373.8	26025.9	18432.2	22115.2	18106.2	17072.1	22451.8	30076.4	29713.7	43292	9839.5	18033.5	30502.1	31240.6	18150.6	29066.9	13283.7	20077.7	141573	12665.2	35875.2	16484	23386.9	11902.5	38444.1
	25075	111.092	12.445											25985.6	34742.4	24456.9	11872.4	48944.3	39740.4	31668.2	24229.2	13906.9	36572.7	36742.9	32010.3	18878.1	17866.1	38509.1	0	29240.7	7726.6	42732.6	41363.9	39034.5	28037.4	19919.6	30985.9	37889.2	31329	29151.6	17127.4	31500.9	30752	27431.5	31619	28125	23738.6	14999	36286.7
	24326	111.092	12.0194											27883.7	27468.9	23628	17224.8	175824	62071.9	36016.8	14792.7	14652.3	28862.9	33603	35485.1	33070.9	16105.8	39532.2	13314.9	27075.3	8657.68	36337.4	26826.1	37433.5	32023.5	18648.3	12615.6	29498.1	19784.9	12867.2	25776.8	28105.3	9723.44	24861.1	32551.1	154912	34536.1	7697.64	33037
	25232	111.092	12.538											21377	23683.4	21019.2	28649.8	39150.8	39986.7	40191.1	28529.7	10904.2	35420.7	43609.8	38213.8	36806.4	11617.8	19155.8	37890.8	12657.4	97132.1	31386.5	39835.7	18592.9	34780.4	32494.9	27297.3	42917.1	39829.9	265571	30303.6	23436	21329.4	27886.1	22935.7	32227.2	34547	17368.4	27177.5
	25569	111.092	12.6851											34058.5	18875.6	26633.7	19270.8	43378.2	183324	29617.3	35063.2	4771.82	25428.2	22315.9	40773.3	26955.9	28379.5	37942.5	44815.7	24618.5	32983.2	27622.8	25290.1	29475.5	10379.8	15163	34383.9	37695	36698.8	42209.8	18014	22748.1	15055.6	10967.5	36473.7	28730.9	36196.6	11587.5	25151.1
	26266	111.092	13.1229				1057							64682	55164.7	48889.5	336033	67031.2	67697.7	78274.5	50451.3	31103.8	70919	60116	56142.8	238666	66114.8	59805.5	64560.1	206093	137637	72436.4	53151.2	64535.7	72080.6	58204.3	68656.5	73269.2	62823.6	74378.3	44120.5	58661.2	52965.1	41110.7	65511.5	191334	67354.4	61904	64406.9
	18999	111.522	10.1134				938							33253.3	25142.6	46272	29607.5	140549	24707.8	174120	35410.4	19663.6	39054.6	39113.2	32697.5	15540.6	139899	24325.5	16026.9	95246.2	17653.3	17500.6	18980.1	30715.2	17130.5	159842	23541.1	132932	11027.2	34782.4	51104.7	28836	25161.8	116121	15320.7	7928.24	32756.1	11602.4	18480.7
	18186	111.522	9.96931											36528	15590.4	28409.7	30335.3	11686.8	72175.6	37957.5	139339	94103.9	0	36676.7	84004.3	21582.4	11624.5	137597	21597.3	35223.3	37390.5	109020	31039.3	33686.6	92642.2	42868.6	130186	35990.4	31927.9	31368.1	80773	119418	26720.7	25607.6	65408.6	34238.5	28968.6	78937.2	150571
	26512	111.968	13.2141				1058	658	[M+Na]+		2	26564;26512	88.9794	1.29611e+06	1.58942e+06	1.52954e+06	1.37917e+06	1.37989e+06	1.4383e+06	1.43295e+06	1.41806e+06	1627253	1.34841e+06	1.52982e+06	1.35186e+06	1.43957e+06	1.53917e+06	1.45815e+06	1.37582e+06	1.64531e+06	1.42314e+06	1353204	1.37739e+06	1.31708e+06	1.37918e+06	1.54962e+06	1.29751e+06	1382663	1.32575e+06	1.47739e+06	1.60898e+06	1.42379e+06	1.48554e+06	1637149	1.40464e+06	1.37958e+06	1.35809e+06	1.55806e+06	1.3448e+06
	3202	112.041	1.76679				183							0	0	0	0	0	0	0	0	0	0	0	0	0	0	0	0	0	0	0	0	0	0	0	0	0	0	0	0	0	0	0	0	0	0	0	0
	204	112.05	0.575963				22							1463.57	2356.19	1198.37	943.505	1162.16	1846.51	535.888	1400.54	2584	391.466	80069.4	40527.8	38561	24256.8	30177.3	0	0	3723.9	15340.3	0	0	3429.67	0	31144	0	3319.76	0	0	42845.3	59039	62722.5	3682.42	4323.71	26342.1	2769.24	2688.88
	1918	112.05	1.10867				94							1654.04	2322.54	761.474	1082.94	1421.31	1459.06	700.992	814.728	2826.92	1438.56	1924.24	1811	2216.23	2413.68	2626.66	4300.89	2393.38	5687.02	2203.28	2414.9	2601.94	3732.27	1369.76	3092.9	1702.05	1092.87	3588.29	1450.34	3655.99	2646.85	6852.32	4022.27	4958.41	4194.59	3671.27	3362.64
	583	112.05	0.654725				6							360.971	1190.87	1649.17	1390.12	796.932	0	535.888	1071.86	1238.83	739.102	3378.84	5402.46	7570.92	3237.93	5849.24	4334.66	8118.38	3723.9	6171.14	4916.87	4681.47	7334.31	1216.8	6613.77	6845.45	3319.76	2266.69	0	4050.16	13508.4	2953.71	3682.42	12744.5	9056.53	9156.19	7964
	26228	112.05	13.1214											17043.1	23255.8	11647.8	15653.1	2075.64	14055.1	2454.75	21352.3	43096	2183.52	26396.1	13364.6	12070.3	12134.6	8356.16	8719.92	53062.4	44748.7	9702.05	5266.36	4981.6	3859.22	27607.8	8517.55	7472.39	7201.02	17643.2	57435.6	8438.98	22416.5	65755.7	10601.5	2979.77	1916.34	35656.9	18041.9
	876	112.05	0.748774				10							1234.86	1190.87	1540.39	598.525	686.767	1089.25	827.132	1822.07	3361.55	780.619	6899.08	6161.52	5419.33	3071.96	2828.05	4334.66	3777.36	4510.68	1633.54	4859.28	4360.7	6570.8	789.5	1594.08	5018.84	2302.25	3351.99	1805	9887.4	3795.62	10049.3	9333.94	5844.47	4772.76	0	4887.94
	2711	112.05	1.49165				134							1051.17	864.921	1128.68	704.422	971.129	2137.74	2083.4	2118.11	2642.71	1167.17	2212.5	1101.04	2586.29	3241.38	3960.69	0	3869.51	2753.56	1428.01	1438.77	1393.26	1761.81	2192.68	1770.49	2136.99	615.591	921.084	1570.92	3615.61	2818.74	5490.14	3819.12	3248.2	2981.13	2204.97	1907.33
	26381	112.519	13.1765				1058							112705	119827	146867	119985	122775	118346	115410	115247	141065	148443	95159.4	147262	112957	132444	100197	114969	120055	110472	137907	114961	126158	134887	121489	113928	105764	107144	82299.6	121619	99334.9	129186	124747	113655	120438	121541	156278	115929
	26347	113.017	13.1762				1058							229015	272861	244111	230516	194665	242043	273677	224072	297908	219781	257183	268634	233851	258566	226269	214083	255278	260731	243706	229923	245816	263199	291796	234954	200843	204733	235788	287444	220727	270449	286842	199345	213510	254029	288584	245144
	3173	113.059	1.74084				183	60	[M+Na]+		2	3173;3156	90.0698	157.211	0	0	0	223.743	0	0	208.558	0	0	287.089	0	0	1379.8	0	0	461.101	1331.91	422.17	510.782	830.559	266.945	780.337	0	376.873	0	221.027	837.198	1132.58	605.134	430.218	1023.81	635.963	1562.6	486.77	0
	14241	113.06	7.086											622.392	0	302.458	886.064	624.102	692.807	0	0	0	547.524	15539.7	0	4025.59	12432.1	0	7356.51	13353.5	7699.27	9206.8	5450.42	8623.58	11873.5	10129.3	6494.42	6729.53	3659.3	8001.28	8856.45	25674.6	2978.53	13135.3	9142.9	19138.9	8451.66	7162.4	0
	6001	113.06	2.99154				250							137.259	0	0	0	0	0	218.414	169.16	204.096	0	2946.42	6011.85	0	4353.61	2451.27	1345.02	4220.15	2432.8	4998.49	3665.44	4590.49	3507.6	2923.74	1953.28	2896.64	2235.24	2245.16	3462.54	556.337	2784.35	5546.15	4844.06	2606.58	1409.92	3058.26	1863.26
	14115	113.06	7.01166				626							1636.35	1399.64	2016.49	1409.59	1118.42	1952	931.156	1211.92	2447.28	1355.58	27145.9	36800.4	6935.29	30276.8	58566.2	7486.88	11715.7	16167.6	9351.88	7269.52	9166.25	14016.1	13559.7	13599.4	6260.42	5274	21156.9	14274.5	37552.5	2139.39	37562.1	8215.38	26425.7	23490.3	11707.2	12028.9
	8520	113.06	3.65792				322							299.548	618.254	594.729	594.124	1050.94	1382.82	1492.14	851.256	1292.44	1082.21	6133.19	20711.6	3961.04	12420	5046.04	5373.68	9686.77	6364.07	9811.78	4654.52	8647.12	7969.65	7567.87	5563.43	6286.9	5046.92	7528.61	9457.74	4001.14	7160.39	8753.53	7274.85	5407.34	5771.56	7821.77	5591.39
	22408	113.107	11.077											19152.2	11361.4	13676.9	20498.6	9969.18	14318.8	24854.2	10357.6	13808.7	12795.6	26784.9	16937.9	23844.6	21285.8	15428.2	22677.8	10464.4	28302.3	23519.9	8797.18	18634	15641.8	29249.5	14215.3	22505	8168.67	13192.6	29869.7	10067.1	13691.7	108861	15451.1	5659.44	15391.4	8030.89	27415.3
	592	113.547	0.651537				55							0	0	0	0	0	0	0	0	0	0	6364.97	0	0	9378.63	3425.74	0	5865.59	2628.71	3257.8	5963.66	14029.1	5532.04	7281.38	4671.35	5349.25	3595.98	5998.14	6631.97	7556.24	2432.07	0	8567.69	5659.83	3412.22	0	2402.49
	26504	113.964	13.2121				1058							24671612	28991822	28170828	24626284	25170468	26233746	26586902	25341736	29216510	25600602	29239212	24800858	26551978	28062588	24478202	25412302	28807566	29111798	25019898	25481612	25442918	25239484	28159384	23792912	25689874	24745416	27750158	30588152	26866782	26931508	29306868	24389916	25878092	24821358	29573116	24575928
	3016	114.091	1.70438											5726.97	3250.43	0	0	0	0	0	0	6842.88	0	0	0	0	0	0	0	0	0	0	0	0	0	0	0	0	0	0	0	0	0	10952.1	0	0	0	0	0
	3964	114.091	2.19461											3781.06	6714.39	2885.15	3668.34	3743.13	2891.65	3487.88	2418.52	5079.4	3706.05	7912.42	4844.11	6994.53	9252.35	0	5565.62	10855.6	9271.19	11406.2	6249.99	10026.1	5347.36	10851.6	7331.55	5559.95	6601.4	8363.1	11253.9	5362.12	7470.76	10438.7	7811.28	7918.86	3610.94	5002.9	3364.3
	3226	114.091	1.76859				183							4466.65	8342.84	5188.72	3365.55	4210.18	5190.31	3966.65	3917.82	9425.5	2698	0	15340.1	7716.57	0	7562.14	15782.1	25243.9	0	0	0	0	0	23065.1	7350.96	0	0	0	0	0	18267.5	23663.6	0	25626	0	0	0
	2752	114.091	1.50725				118	50	[M+H]+		2	2714;2752	113.084	76492.4	113163	105843	137702	109401	87036.5	134861	73440.3	108345	113650	1127948	1.58086e+06	1.11329e+06	1.62185e+06	1.12129e+06	1.13064e+06	1224393	1.11926e+06	1.33801e+06	1.11766e+06	1.43829e+06	1.50608e+06	1.24334e+06	1.05995e+06	1.18105e+06	1.0719e+06	1.05186e+06	1.26228e+06	1.05119e+06	1.24584e+06	1139344	1.35926e+06	1.07236e+06	1.13062e+06	1.30513e+06	969959
	1555	114.091	0.969189				78	15	[M+H-H2O]+		2	1555;1564	131.095	4983.46	7343.32	3265.04	3817.09	2979.81	3889.56	3950.33	4030.67	8014.34	4779.74	4359.64	4568.94	3604.02	6230.84	4351.66	5328.42	4908.23	3951.05	6941.78	4030.18	4504.04	4203.37	6158.17	4129.73	3468.96	4426.12	3129.53	8469.87	3365.6	3629.68	4448.59	6024.61	3082.72	4207.67	6651.18	3502.05
	21969	114.128	10.9136											31663.5	33228.4	9121.54	13261.4	8695.22	28998.8	21598.9	25459.5	19598.4	17937.9	18683.3	17935.4	14169	0	19238.9	20140.7	17349.1	19681.3	22690.2	13416.8	17913.1	16025.2	16215.5	18682.2	11867.6	13295	31127.3	28963.3	12682.2	27322.4	18455.5	31189.3	42463.8	24997.4	21213.2	57170.6
	22228	114.128	11.026											55416.2	29639.7	8403.06	37871.8	20186.5	34077.6	29672.5	20456.8	41025.4	17796.5	31975.9	139377	20046.5	20815.4	26038.6	16874.2	19311.7	26042.6	23298.3	27205.8	37599	12266.8	35369.8	25736.7	18724	12861.8	21737.1	20948.7	33021.6	27905.3	40094.7	40270.9	29930.8	17801.3	18388.3	62055.8
	24837	114.128	12.2912											53911.8	57856	45991.2	31804.2	46342	13806.6	22421.4	44868.6	50155.3	24851.2	23056.4	42640.6	22792.1	36071.6	31831.2	47322.1	30037.7	16072.3	13815	21936.7	36765.4	50340.9	19257.5	34191.5	34023.1	36484.9	24728.9	32177.6	54852.9	45485.2	30028.4	64885	56210.1	19652.4	37003.4	35164.2
	24613	114.128	12.2097											39133.1	64914.9	39676	91733.4	32313.2	13806.6	16309.3	72497.7	50155.3	62157.6	23056.4	49624.1	38931.2	69595.2	61349.3	11611.4	66980	20514.3	49419	54070.2	38813.6	11860.4	57613.9	40438.7	26203.7	38965.7	35482.1	53013.2	20927.7	23231	18417.3	106552	67590.8	46944.8	37003.4	73163.8
	22473	114.128	11.1216											59456.4	54714.7	33690.1	30311.3	9419.25	30132.3	19105.2	16406.3	22521.1	37684	50667.2	89089.8	35179	14092.8	25939.7	62180.6	30069.5	42336.6	20849.6	34442.9	23517	43616.3	18660.3	36750.1	19724	25655.5	28093.2	45968.5	33021.6	34159.8	20442.8	24769.9	58577.1	22792.4	30505.4	57251.1
	22610	114.128	11.1968											54813.7	72283	0	35853.6	25778.9	30204.9	21444.9	34271.8	48451	34303.9	71928	25361.7	71834.8	19642.7	27507.5	34659.2	18782.6	36479.7	20849.6	52305.1	18247.5	35730.7	30607.7	17004.8	19724	25655.5	24607.8	36976.4	23065.4	30926.1	27117.6	24769.9	75137	40331.4	29085.4	57548.5
	24958	114.128	12.3775											81250.1	40189.4	123723	37024.2	90509.7	22754.7	40610.4	48341.1	40966.5	36117.7	27347.3	109857	22792.1	62044.6	44335.4	46970.4	32676.8	14961	72902	17858.4	24926.1	50340.9	43123.5	80371.3	24270	35918	21724.7	39726.6	62810.5	48840.6	47722.7	31084.3	43529.6	39439.7	65529.5	85260.6
	22911	114.128	11.3457											57811.2	19866.4	104851	32401.6	30319.1	13002.3	15623.9	31030.1	63807.6	26026.2	25780.8	30337.9	28622.9	46381.1	40953.7	19639.6	15659.7	37056.1	29700.7	31525.1	22871.9	16077.6	26796.7	32978	32232.1	63094.1	0	31634	54910.5	72278.8	34367.5	39617.1	33273.3	26975.3	16993.4	117118
	23568	114.128	11.6481											58999	13040	37642.3	18823.7	30932.8	25849.4	72119.2	114722	39367.6	21792.5	32883.4	80353.3	42477.8	24440.5	53071.7	20357.9	45552.2	43400.2	19980.1	15850.8	24450.3	49935.8	44172.1	30751.2	29412.9	24090.6	33326.8	28272.2	43170.1	18726.8	16429	32350.7	65533.3	36898.7	51385.9	121551
	23249	114.128	11.5128											59497.4	40004.8	73943	102132	94075.6	111015	18709.3	72927.5	27638.8	47965.6	114465	59024.9	35780.3	36023.3	38502.8	20357.9	21913.7	20410.7	40773.3	39707.6	51931.9	37572.1	18190.2	13041.3	53434	50264.9	95786.8	47992.8	54014.7	29015.9	36261.3	28608.6	76343.7	52727.9	22058	42482.3
	26173	114.128	13.0675											22720.8	54746.5	39996	13349.3	25916.3	26880.3	29691.3	28424.9	210605	26129.5	17618.8	34106.1	15899	34749.1	16410.5	12521.3	19152.7	27689.3	9130.79	19294.7	33514.6	108655	24905.8	29394.1	30034.8	21418.5	30817.5	19460.2	65249.5	35093.5	25769.2	29812.8	14251.7	34567.7	47010.8	47175.3
	23833	114.128	11.7685											71856.4	66197.7	49744.1	48145.8	34618.1	40048.8	25550.2	35293.7	50839.5	45961.7	27307.6	89982.5	68020.9	89564.1	41751.8	50152.1	18817.5	34524.2	15748.5	22021.8	36874.1	41885	52800.8	47073.9	29633.6	12296.7	18006.5	12661.8	39709.9	27781.7	22744	39086.4	101689	11749.2	42693.8	31866.6
	26051	114.128	12.962											34214.7	47857.9	46952.1	23584.3	20315.9	17381.7	18734.1	44325.8	21633	20487.5	54203.3	208282	40162.5	30119.7	34750.3	29301.6	29208.5	18296.1	37761.5	85403.8	37110.5	46648.9	39163.7	32822	36088.9	20189.8	19237.1	46656.1	121550	55677	39431.8	23104.8	54648.8	42077.3	73607.9	39031.2
	24152	114.128	11.9095											155609	40770.5	60262.3	52618.3	86865.7	97236	37098.6	78901.1	17480.5	10744.5	21938.7	34004.9	108592	40350.2	19326.6	30360.7	20271.9	34183.6	21152.7	12946	26568.2	22212.9	15943.1	29643.3	36104.8	18928	49600.3	28293.9	79852.3	55190.2	37183.3	29310.8	37496.2	67213.9	39990.2	28531.3
	25438	114.128	12.6497											47251.3	24780.7	23531.4	13233.6	43908.3	27778.9	35210.5	84289.8	25974.2	76526.1	71306.5	52834.3	46486.1	32336.8	31396.1	73887.6	135473	26368.3	12888.2	25669.8	42205.2	15731.7	32870.8	46708.2	81715.7	40800.2	23660	22836.1	59548.3	28610.3	59893.3	35775.4	39273.8	0	53750.8	59646.7
	25186	114.128	12.5078											68732.7	72808.3	88159.1	13044.1	37621.9	17069.6	46887.4	36653.7	32766.5	39120.2	23394.6	57022.7	25283.5	34102.8	26272.3	43758.4	15712.8	27050.5	47467.6	35810.6	15552.1	69623.2	151506	65322.7	48950.1	13780.5	39322.7	25624	124033	61217.7	23888	43310.5	45768.5	27465.9	84098.8	54077.2
	24416	114.128	12.065											40948.4	64106.1	146540	32636.5	24088.5	40621.9	62547.6	30908.8	108122	45792.9	21422.7	49656.7	56888.1	0	48786	56355.7	40172.5	50405.8	10753.3	31564.1	40062.5	39441.7	71441.9	59000.4	71944.7	26124.6	28146	34329.6	37351.2	41231.2	25733.7	23850.3	53636.9	22583.3	52493.3	63017
	25927	114.128	12.8887											40498.4	18649.7	34310.7	44901.6	22992.3	17381.7	15487.8	25317.1	50840.7	15723.1	23661.3	107572	39462.6	30119.7	27763.3	13153	25173.7	31524.1	38544.1	33262	14069.3	58256.9	24674.1	27275.4	31561.5	42556.2	50972.4	17006.5	25636.2	17868.6	16872	26902.7	46132.4	38276.7	27933.4	20801.9
	24253	114.128	11.9852											40948.4	45120.8	81802.4	32636.5	22558.3	38395.2	15470.4	70130.2	24521.1	27924.2	21422.7	48085.5	43266.8	50948.1	18817.3	31493.9	32994.3	51207.1	16547.2	12946	23599.2	22212.9	15943.1	36468.9	19813.1	33491.1	37230.6	44062.5	37608.8	116237	30208.8	23380	45317.1	29591.8	46209.9	42360.7
	25615	114.128	12.715											47824	32232.4	23531.4	13233.6	39707.4	19046.4	36145.8	24551.7	27110.1	46145.3	27109.1	66914.6	62103.5	22092.3	24738.8	21132.2	38285	48941	12888.2	25071.1	28731.6	36248.3	40177	19871.6	27031.1	18814.8	44563.8	17828.1	39088	35948.9	21430.4	33253.2	49498.8	39017.8	68266.2	67967.2
	25340	114.128	12.5926											47251.3	37368	40077.8	13044.1	17685.1	24583.7	27246.9	42279.6	23047.4	25304.3	26315.3	77593.8	46486.1	47864.7	31396.1	32273.1	47911.8	26368.3	36392.9	0	36520.2	15731.7	40067.2	25956.4	23766.8	11676.6	26932.2	25624	59548.3	28610.3	30898.1	40395.7	33199.8	22697.5	47784.8	42351.2
	25744	114.128	12.7945											72689.2	46724.8	75054.6	35890.3	36190.8	29307.1	55510.8	22866.6	27110.1	37109.7	27109.1	53371.1	39462.6	72073.4	23952.1	27037.2	38285	28887.1	21566.2	45166.3	27115.6	36248.3	42112.1	57563.5	31991.9	36245.2	71495.9	26575.8	67385.6	117797	44229.5	40258.7	304504	84803.7	95127.9	46332.4
	636	114.563	0.655389				55							0	0	0	0	0	0	0	0	0	0	17134	8861.87	11232.4	25883.9	18840	16036	19372.2	4450.43	12989.5	15888.5	33199.7	10367.5	21572.2	16623.6	13273.3	8811.07	21217.6	25577.2	19216.4	9208.41	15160.8	31231.6	21570	26861.1	1723.63	6395.01
	26510	114.964	13.2141				1058							469786	532926	511152	413871	475723	479700	465164	490412	558454	502221	448786	441155	447576	471162	479109	485832	528622	549689	460699	425125	422131	470200	541793	432416	456866	463751	502890	544232	495118	469238	538388	465643	491196	477175	536442	428629
	26514	114.967	13.2156				1058							400375	493984	453400	396358	435868	439712	431282	419953	332180	426884	470551	416227	425428	432459	422323	399449	330844	345764	395046	336991	417429	410482	474154	412320	328805	388154	473588	489468	438030	415541	316419	403534	345967	363088	438710	377902
	26901	114.967	13.8687											6882.54	10332.8	10294.1	4679.73	9389.74	9790.24	9084.2	9178.97	12148.4	4694.08	7724.77	7767.22	3362.48	9564.19	4230.2	6766.49	13245.2	10906	4772.29	11798.6	6557.26	9528.03	11009.2	8570.12	8867.95	6941.76	9202.12	13644.3	10168.6	10181.5	14575.2	9543.86	4633.21	7549.02	16444.9	8995.97
	26526	114.971	13.2337											57726.3	387988	53209.4	36357.4	47789.7	39374.9	64775.5	50911.4	51013.7	71170.5	38317	60934.1	73830.3	28528.4	58101.2	54210.1	37190.3	56855.9	323213	51684.7	65157.2	15505.9	66342.8	71545.6	62802.6	44475.2	26727.9	331598	68776.1	47391.8	17557.4	68142.9	34303.3	58273.6	55087.4	36726.4
	26739	114.971	13.4162											69412.6	99954.5	367195	124563	124456	111155	508682	290534	50337.6	125157	346716	77167.6	99442.6	423780	371065	316020	63392.2	32943.8	104274	135360	130206	132122	94490.2	371916	399915	442519	106049	63566.9	101470	216623	22597.8	250869	95740.2	363122	376206	92586
	1559	115.047	0.972628				78							0	0	0	0	0	0	0	0	0	0	0	0	0	0	0	0	0	0	0	0	0	0	0	0	0	0	0	0	0	0	0	0	0	0	0	0
	2408	115.05	1.32149				123							0	0	0	0	0	0	0	0	0	0	39111.9	46407.3	67732.1	62788.4	53865.5	115037	8574.49	16224.6	9961.35	10155.9	6153.06	32670.3	1666.84	2022.75	7780.42	2531.3	1772.77	1240.41	38116.8	38833.9	31070.1	42579.7	25004.9	64170.1	1735.71	866.484
	2672	115.095	1.50553				118							3154.68	3686.91	3597.92	5304.57	3814.1	2732.65	5943.68	2303.02	4454.41	4252.78	61719.8	88191.2	59158.2	86794	62007.1	62933.2	62081.7	63410.9	74082.3	61152.6	81011.4	80969.9	68489.3	55101.1	60632.8	55975.2	55039.6	67978.2	55721	65208.8	62791.9	74448.3	59541.5	53562.9	69497.1	51771.2
	19146	115.964	10.12											34887.5	43459.2	66490	54397.8	70261.6	41633	70090	33540.6	33343.7	60726.2	61375.8	25771.8	46651.3	68003.4	27413.4	34194.3	24853.3	33668.5	63506.4	59525.3	75780.6	70519.5	35774.1	45770.2	67859.1	68895.3	69608.5	29376.1	57152.7	17918.1	21803.2	41155	0	260744	17614.1	18400.8
	18566	115.964	10.0295											201534	60430.8	314250	64179.1	286830	288569	337949	231108	170565	324485	290705	201813	59077.1	291985	267784	249203	34427.6	155528	261465	65565.2	300147	295286	62243.4	220890	271280	264162	308375	28282.2	264785	33322	96211.6	245860	60275.8	65926.4	160228	218354
	17950	115.964	9.93252											71524.9	54347.2	77934.4	262604	68660.8	66268.6	77262	55311.3	20259.5	0	83294.1	54974.8	225378	68971.2	63158.1	69125.3	101080	22453.1	32336.1	260534	67658.4	70761.8	253914	70324.3	69105.9	63432.4	74305.6	173394	68128.7	194023	10553.8	71655.7	235913	61430.8	39119.3	65585.6
	17381	115.964	9.79013											48893.3	236337	49244	49783.4	52423.8	52347.2	60281.2	49629.7	22371.9	55457.6	45204.2	48187.5	32829.6	45538.9	39829.7	46641.4	11981.6	14309.9	55543	46759.3	56098.9	0	43197.3	48397.6	50613	39834.9	61141.3	39001.2	42135.8	35372.6	8965.53	0	42377.3	48860.1	16089.3	41211.6
	26371	115.964	13.1798				1058	655	[M-H+2Na]+		2	26324;26371	70.9924	1.36513e+06	1562671	1.49448e+06	1.3237e+06	1.30221e+06	1.4258e+06	1.35605e+06	1.28515e+06	1.39654e+06	1.42402e+06	1.45109e+06	1.28215e+06	1.33178e+06	1093057	1.33493e+06	1.41967e+06	1.39303e+06	1.45753e+06	1.30186e+06	1.40355e+06	1.40086e+06	1434008	1.39336e+06	1.23326e+06	1.43441e+06	1.24516e+06	1.43796e+06	1.33554e+06	1.46576e+06	1.39375e+06	1.32662e+06	1324018	1.39448e+06	1.28521e+06	1.32316e+06	1.19901e+06
	1917	116.016	1.1249											0	0	0	0	0	0	0	0	0	0	0	0	0	0	0	0	0	0	0	0	0	0	0	0	0	0	0	0	0	0	0	0	0	0	0	0
	244	116.071	0.574479											48335.3	134818	87778.1	95020.2	90052.3	74467.9	58423.5	40634.7	65783.6	88507.6	96541.6	32396.1	49491.1	30300.6	45830.7	44507.3	34623.9	19508.3	24898.1	15085.6	36053.4	23954.1	18005.9	3880.34	21933.9	15529.7	3676.05	11583.1	17434.5	36832.3	41519	18101.9	7285.45	33882.2	2976.14	6849.36
	26297	116.082	13.1416											7008.49	14162.1	3554.19	3223.67	2803.43	7194	5069.97	5745.86	35983.2	4118.09	6232.85	6043.76	5199.09	4329.67	0	3457.25	63222.3	46913.7	6881.26	2521.8	3498.95	4433.92	12977.5	6165.5	4224	3265.96	6449.74	45415.3	2378.85	10998.2	66977.2	3421.09	2119.09	1885.64	27695.8	6380.2
	5760	116.107	2.90865											1684.34	2775.56	880.599	1587.05	1536.69	1534.01	1543.04	1487.57	843.151	842.613	21886.2	21561.9	7927.87	30106.5	9017.91	8821.06	30081.8	11544	8751.79	16907	44401.4	20228.1	9732.4	8922.62	14465	11467.8	11139.4	15863.6	21230.1	13985.3	12832.2	38079.8	13527	7104	4842.82	3272.66
	3907	116.107	2.1908											0	1615.09	744.65	0	0	0	0	1077.65	1249.47	851.332	0	2537.4	0	0	0	0	271316	0	0	0	0	0	0	0	0	0	0	0	0	0	0	0	0	311772	0	0
	3688	116.107	2.07642				210	81	[M+H]+		2	3688;3693	115.1	8932.8	22280.3	7581.29	12457.1	9134.42	4009.79	4735.65	3788.96	5502.13	5653.59	263321	96964.1	215546	391963	142736	159575	353262	90483.3	32160.3	133982	359759	258250	222456	71162.8	96382	57426.3	108775	293510	313662	59290.9	389557	592632	303983	399185	12331.1	49780.2
	26186	116.143	13.1048				1054							23792.5	110626	5502.46	6449.38	0	38908.2	2201.33	27115.2	53182.9	4034.73	38315.2	163709	10027.5	13057.9	2026.32	2128.75	80853	75078.6	0	1726.6	0	1242.32	52852.7	1955.56	0	1643.78	23632.4	81913.5	7572.2	22580.3	105318	7167.96	7319.96	0	51534.5	62914.5
	25563	116.143	12.6857											15736.9	167010	3045.43	5148.69	1450.63	9965.65	0	25720.5	33597.3	0	7641.65	16220.6	10178.2	9411.06	6949.8	5433.55	59934.5	18941.1	1589.83	1875.6	0	2280.75	22960	1435.75	0	1529.25	12675.5	82347.8	12946.2	32684.7	80227	11003.7	8025.13	1350.56	30312.8	12961
	25867	116.143	12.8571											14869.3	37918.3	9069.24	6592.54	1440.96	14265.8	0	27246.2	15221.8	1576.79	10188.6	15578.9	9221.96	3677.28	2587.84	2993.12	57962.9	67817.4	1562.46	3395.03	0	2027.43	33007.3	6206.49	1819.94	2232.18	9697.1	79551.8	6322.09	17814	73634.6	9528.34	4593.88	0	29026.9	17915.7
	999	117.055	0.773251				53							0	0	0	0	0	0	0	0	0	0	0	0	0	0	1229.19	0	0	0	0	882.697	0	0	586.42	0	636.854	615.328	766.894	1088.45	0	0	0	0	0	0	1139.62	0
	13265	117.07	6.2725				586							0	0	0	0	0	0	0	0	0	0	0	0	0	0	0	0	0	0	0	0	0	0	0	0	0	0	0	0	0	0	0	0	0	0	0	0
	1418	117.091	0.939186				69	14	[M+H-H2O]+		2	1418;1429	134.094	0	0	0	0	0	0	0	0	0	0	8875.1	19485.3	8496.4	11481	6425.78	7196.18	18967.7	15654.1	11782.7	7722.3	10367.5	9508.92	16964.2	9168.59	8214.67	6775.57	7678.9	23581.1	6210.39	13165.2	18471.3	10847	9809.89	8392.32	22182.7	7445.15
	3229	117.102	1.76958				183							179.525	595.039	665.124	787.715	145.94	198.453	213.682	177.94	2350.7	0	1463.86	407.854	458.233	1486.53	308.824	878.5	2250.62	903.743	0	319.76	1415.66	626.34	2153.01	414.261	583.087	275.889	612.65	2649.56	1434.51	799.011	4230.21	1930.98	1260.81	1774.26	1928.77	239.594
	3717	117.11	2.07678				210							0	692.956	0	0	0	0	0	0	0	0	14809.1	3837.55	9632.32	20943.5	5293.83	5159.2	20018.4	3913.78	894.719	6386.24	19094.8	13251.8	11199.9	3257.84	3537.07	2087.28	4647.83	16148.8	14253.7	1940.8	19553.5	32577.6	14651	18223.3	0	1729.68
	26360	117.959	13.1794				1058							400993	505307	446161	416084	385870	453444	432286	388467	423506	361765	453195	359627	380380	338240	369688	362467	396817	432468	423993	409761	426500	285678	329416	388412	382174	404420	430918	434421	443508	355636	366192	384349	382978	437096	416559	375374
	973	118.086	0.783341											120072	155602	145941	161500	170849	156828	0	111056	127728	176162	210069	130776	258350	188664	227380	236753	249070	264764	190045	194093	160640	194222	244376	219859	226441	228017	192051	1.12903e+06	146787	170620	224454	138850	167482	0	292207	209390
	3695	118.111	2.07763				210							0	0	0	0	0	0	0	0	0	0	0	0	0	317.914	0	0	0	0	0	0	0	0	0	0	0	0	0	0	0	0	0	360.299	0	0	0	0
	3690	118.114	2.07331				210							0	0	0	0	0	0	0	0	0	0	0	0	0	0	0	0	0	0	0	0	0	0	0	0	0	0	0	0	0	0	0	0	0	0	0	0
	24692	118.123	12.2285											150838	272106	37822.5	68748.1	41132.2	90266.1	16953.1	107402	212280	43566.4	131091	161535	112617	0	37070.1	73353.2	367795	281800	60100.2	32767	27621	0	248828	56817.1	19107.4	43789.3	118566	384265	68438.2	195771	456127	94458.8	79608.8	17323.5	195547	127299
	24991	118.123	12.4032											178714	236870	91785.4	65540.8	35098.3	101162	31785.9	206431	215847	37828.9	114187	175394	94116.8	62301.2	64844.8	65591.7	372170	352348	57715.7	16938	36272.6	24774.2	260523	39442.9	36785.8	30929.2	133083	330560	74687.5	206610	434693	97833.4	91458.7	41781.7	199587	138423
	24086	118.123	11.8844											169031	270235	79822.9	69892.1	36072.5	99969.8	34941.3	198420	218904	30350.2	108376	137398	94451.2	70706.9	25893.8	69307.2	311255	350741	54823	35328.3	21106.5	16362.1	223865	49415.8	34108.2	49506.4	119287	333838	60966.3	203214	431132	91510.1	76300.2	45109.9	250087	129178
	25300	118.123	12.5756											155019	274759	84348.8	61661	42806.9	105670	17594.5	175331	229394	37537.9	122530	144938	99899.2	82789.4	54032.5	68056.2	374157	304830	62786.7	38992.4	34148.5	36663.6	225266	33569.1	33018.8	58759.8	111015	389672	66235.5	236991	420140	114725	63899.7	40189.9	194316	133817
	24339	118.123	12.0276											146895	239026	0	62258	258237	103460	32840.2	195849	216281	25427.9	131568	171668	74917.2	77955.9	51781.2	35783.9	366530	343801	48024.5	70662.8	26660.2	28283.8	262097	20279.8	24190.7	41104.5	121792	403840	67611.6	227831	410379	96410.4	79351.7	42432.6	199663	124379
	26291	118.123	13.1354											261499	358070	132313	115023	58491.9	189877	68298	271539	481186	75181.3	204276	244186	164946	116798	84371.7	97964.1	475715	536994	105042	376304	57631.7	64393.9	400274	107331	65099.8	72192.8	167165	548641	126885	286429	613423	143263	125877	68864.8	452718	241526
	26508	118.528	13.2134				1058							343324	296651	385099	353257	367077	366019	393176	277930	286544	306507	409081	350015	361093	393750	329791	349619	330453	375514	373491	362973	307077	309500	333367	331955	342177	350069	309116	341326	385687	286698	271260	314178	365542	335924	329602	374639
	4138	119.06	2.29791											0	0	0	0	0	0	0	0	225.993	0	11706.9	22364	9056.55	16515	10918.6	8446.06	8073.05	7439.73	13810.7	5268.4	14180.5	18817.3	6479.11	5939.5	9615.72	4433.05	7854.46	5023.29	10141.3	9142.93	7157.2	9688.61	10647.2	8972.83	7300.68	3291.25
	11376	119.07	5.07077				485							0	0	0	0	0	0	0	0	0	0	0	0	0	0	0	0	0	0	0	0	0	0	0	0	0	0	0	0	0	0	0	0	0	0	0	0
	7301	119.07	3.34881				316							0	0	0	0	0	0	0	0	0	0	0	0	0	0	0	0	0	0	0	0	0	0	0	0	0	0	0	0	0	0	0	0	0	0	0	0
	15524	119.085	8.47819				729							25670.9	21889.8	28098.2	37775.6	23956	43063.9	77421.7	51056.2	31605.7	23635.1	37115.6	30345.1	39814.7	64841.7	38471.6	35854.9	28319.1	33186.2	27294.3	42283.2	38690.6	75072.5	74284.2	31183.6	43593.7	36824.5	36287.4	27527.5	40606.9	27288.9	36391.1	31634.3	40134.7	32937	65968.3	65025.8
	26732	120.024	13.3998											91040.4	109171	103448	26927.3	100610	111455	105704	103155	640892	100086	682302	93040.3	100676	110251	98680.8	97632.9	95244.6	107073	103897	112465	104004	111107	82564.4	98122.7	105077	99687.8	110546	70476.8	102553	646803	97495.4	117078	102109	92207.5	104307	701069
	3200	120.027	1.76291				183							0	0	0	0	0	0	0	0	0	0	0	0	0	0	0	0	0	0	0	0	0	0	0	0	0	0	0	0	0	0	0	0	0	0	0	0
	906	120.081	0.766064				26							4980.33	2891.75	8387.66	4135.2	3005.86	3114.14	2435.14	4293.96	4483.27	3259.03	2.08132e+06	1.39562e+06	4.03158e+06	1.6343e+06	3737383	3096846	990658	956911	1.01345e+06	981243	1.00904e+06	1.33406e+06	742693	1.08934e+06	1.68706e+06	1.7341e+06	1233655	898491	4060665	2523957	3.43363e+06	3.0674e+06	3.80606e+06	3147997	967060	638926
	3022	120.081	1.68114				164							0	0	0	0	0	0	0	0	0	0	39373.2	57122.3	86082.6	61226.3	81105.2	113087	17340.5	19166.7	23630.8	10103.3	19299.7	23924.9	7415.72	10341.3	16291.7	10166.9	9012.21	7158.26	73452.9	49018.5	66020.6	68793.6	55998.5	78996.4	8134.46	5711.44
	242	121.04	0.568783				20							20674.9	34429.6	59319.6	34920.4	24930.7	21813.9	18474.2	21949.8	36906.2	30326.7	0	0	0	0	0	0	0	0	0	0	0	0	0	0	0	0	0	0	0	0	0	0	0	0	0	0
	3172	121.047	1.75755				183							0	0	0	0	0	0	0	0	0	0	0	0	0	0	0	0	0	0	0	0	0	0	0	0	0	0	0	0	0	0	0	0	0	0	0	0
	14685	121.065	7.58809				671							17241.5	12477.3	23613.9	18894	20802.9	14868.9	9909.35	6723.42	14638.4	15211.9	20746.5	7310.77	11324.2	29982.1	25141.1	10111.8	17620.9	22980.7	14811.6	17998.5	28386.2	12195.4	19745.5	7186.2	13709.4	17924.7	6346.66	20116.6	12722.6	24270.9	30123.9	20180.9	19954.1	20982.5	13618.5	26561.6
	904	121.084	0.76681											214.294	0	318.354	281.045	0	252.389	0	247.236	292.856	0	171429	110968	346118	139254	332174	259571	82751.4	78722	84588.2	82600.4	80505.4	114193	66602.3	92022.2	145273	152778	100994	78079.9	355099	218169	305603	250408	316565	275282	81329.8	56712.1
	547	121.571	0.64947											0	0	0	0	0	0	0	0	0	0	40707.8	24886.9	37079.3	87375.2	59733.6	41267.2	49626.4	13961.2	25113.7	44888.8	142429	49426.6	42517.1	33326.1	42443.9	28662	52483.1	49366.6	80521	16788.5	34672.7	112967	57244.8	81900.5	1280.73	15796.5
	26312	121.966	13.1412				1056							164645	190793	336080	243681	105576	230421	349727	127073	242362	170899	267469	159368	563719	248712	290511	250322	316578	349200	538417	291671	235512	370521	393236	592572	167636	311962	629584	180900	320057	243791	213174	284872	242411	271428	333114	161872
	22050	121.966	10.9563				1002							102675	223100	148197	195802	171349	159795	128147	173073	199511	87032.6	218434	98424.2	171099	187479	113621	194701	299434	261474	232896	114948	165647	136372	105275	119876	183653	93931.8	104326	312850	154350	230568	325340	223020	176426	171630	239118	177307
	1301	122.058	0.897059				44	12	[M+Na]+		2	1282;1301	99.0684	0	309.792	245.386	0	0	0	0	198.21	295.28	0	35045.8	39010.2	22183.1	47073.1	31548	20565.5	40421.7	21984.8	45714.5	31204.1	55129.9	39632.4	39099.3	27761.3	31359.3	26067.7	34323.5	39666.9	37482.9	29582	28216.9	41585.9	29495.8	32944.4	18188.7	16465.7
	4568	122.06	2.50792											0	217.312	205.423	223.223	0	0	0	0	225.121	0	5347.3	6533.63	4211.39	6896.35	5546.63	3635.05	5646.41	3700.85	5551.86	4539.69	7392.95	6225.49	4507.22	3993.2	4774.99	3428.71	3882.45	4288.31	4718.73	4859.21	2263.18	4871.1	4090.25	4545	3693.31	3151.74
	550	122.072	0.649618				55							0	0	0	0	0	0	0	0	0	0	2914.6	2021.91	4988.52	8191.47	3529.6	3581.91	5343.85	0	3869.76	6856.22	11258.6	5134.24	4775.07	2384.6	4113.06	2599.22	3049.09	4017.97	10392.4	0	0	11680.1	9069.72	9355.33	0	1145.22
	844	122.096	0.739464											9023.58	13527.2	11072.7	11715.3	11807.1	12423.3	11700.2	8860.79	11092	11160.2	328128	465459	339051	455685	394523	312919	396884	321246	453456	456732	444744	377743	368100	322559	360783	318174	318054	376934	316862	402034	321390	432681	356125	317090	341587	250790
	1450	122.096	0.93959				69							1472.01	1167.54	1205.34	0	0	977.801	452.406	1452.43	2222.08	1446.17	30004.5	34029.5	14559.9	36956.4	36395.3	18711	27134.8	20125.2	32946.3	26289.9	33342.9	36874	27293.5	26585.1	23065.7	19233.9	34545.6	25566.8	30609.6	26349	29177.5	28142.8	26531.1	25681	21794.8	14816.4
	24615	122.096	12.2239											39637.9	66488.7	27096.8	15986	28779.4	25580.6	26203.3	51302.8	49613.4	7481.3	48037.2	50695.6	40976.2	20706.8	33561.2	15349.3	76337.2	68813.1	26588.2	21209.3	29420	17989.2	63873.7	33107.7	18873.2	10790.4	26703.3	101629	23950.9	54711.6	120066	23453.3	26269	25640.6	49801.7	40839.4
	24841	122.096	12.2863											51126.2	58381.3	19177.2	33813.8	33940.1	47378.8	18970	37646.8	54350.2	15488.6	22343.1	28629.6	27515.2	26148.9	33481.6	32746.4	84204.8	34485.8	29460.5	30793.2	23818.7	21118.2	65702.6	33748.5	23994.2	10790.4	45224.3	85892.2	25168.5	61703.6	49682.6	40553.1	22805.4	38202.4	49935.6	51864.2
	26197	122.096	13.0905											23355	37148.6	23392.7	28666.2	31586.1	28816.4	16288.7	35102.1	50967.4	25975.3	40265.5	36595.9	33228.4	22681.9	25813.2	33459.9	75473.7	72184.9	13085	29655.6	23729.9	149824	47019.6	29439.9	22962.3	33207.2	44638.6	51464.3	24326.1	45040.3	82015.6	31749.6	23265.3	26757.7	43836.4	35669.9
	23219	122.096	11.4994											15183.2	39320.5	17901.5	29314.2	23571.7	32667	21617	12791.6	58742.8	25403.6	10048.1	35922.4	35192.2	30056	29931.4	22804.6	61600.3	42173.3	13475.9	19703	23254	18247.1	42483.3	28561.2	7819.94	19423.9	46699.3	84911.5	11771	15626.1	105769	32799.3	17515.9	32709.2	48352	20297.2
	23865	122.096	11.7814											38465.5	53116.5	24052.2	27141.3	19173	37562.4	22599.6	28895.3	49292.2	19232.6	33085.6	47259.7	28255	22139.6	27786.4	14353.5	80822	76468.4	36244.5	23523.2	15156.2	22540.6	59073.8	10737.4	28684	31327.4	11903.6	92397	14402.5	50005	102592	30990.8	19457.3	18907.5	32164.4	31147.4
	24428	122.096	12.0813											43512.9	150045	25067.9	12113.5	24919.5	39863.9	29751.3	21533.4	48744.3	33254.2	49244.4	46532.3	35391.6	30633.7	30321.4	34025.3	83892.8	70211.6	34432.3	14600.6	31060.1	23547.5	60912.6	33907.6	31048.4	27260.6	38727.5	97808.3	26586	56956.9	115526	33977.6	16816.4	28278.2	46745.6	14683.5
	25088	122.096	12.4471											38845.6	46802.1	17845	36095.2	21733.1	40563.9	21210.2	56281.2	51013.8	26673.1	43661.3	43771.2	13109.6	40894.1	24042.5	26088.8	40896.5	84174.8	14138.7	24091.8	33215.3	25437.3	64161.5	35098	30410.9	33493	33271.1	85714.2	0	40909	107110	35240.2	24447.7	10870.9	47114.3	38469.8
	25347	122.096	12.6035											44728.4	383672	27766	25665.8	34303.7	27032.5	26009.6	22718.8	60501.3	31280.9	41006.3	52342.2	42619	31951.2	22286.7	0	95064.8	82040.3	42125.7	29685.5	28979.6	26349.6	58004.1	33464.4	34759.5	58287.4	23022.6	105447	10554.6	38943	130771	35465.1	24190.6	32910.5	55586.8	33273.5
	11444	122.565	5.10787				491							0	0	0	0	0	0	0	0	0	0	5465.24	10044.3	5964.5	9882.09	7126.31	6107.15	5484.12	3502.43	9242.31	5718.15	10938.6	9633.24	6534.88	5178.2	4635.84	5049.2	5896.79	4654.94	5138.59	6920.49	3605.8	9137.24	6038.07	6133.36	3855.37	3884.83
	18840	122.964	10.1046											73779.7	23819.5	76027.6	106361	133193	111263	169514	54227.4	0	0	117770	80377	227869	129393	147652	102479	0	1812.49	58635.7	105505	160854	0	46422.9	150500	124924	545511	121822	0	82025.3	61734.4	0	131708	43803.2	142231	1335.61	89221.2
	19064	122.964	10.1597											63554.9	14007.3	282752	103910	477771	108227	496118	29628.8	0	542870	115086	78823.5	94825.8	281113	474790	82272.2	0	0	415734	284574	164725	283832	46422.9	126916	514361	160557	329863	0	75312.6	39606	0	116965	56156.6	474612	0	88239.3
	20202	122.964	10.3432											30390.6	19343.3	26513.5	52575.5	129347	40882.5	101623	35209.5	4844.34	176969	84990.4	43412.4	51273.1	83744.8	144235	100274	0	0	97133.6	123083	505426	44690	40383.5	27426.7	129102	118429	48497.2	0	76798.9	28239.3	0	78173	18114.1	132745	1221.81	45182.8
	26475	122.964	13.2081				1058							6.08041e+06	7152631	7046731	6676371	7081587	6560668	6.97461e+06	5.91928e+06	6.91584e+06	7.64106e+06	6914694	6.01532e+06	6317433	6844097	6931085	6.58866e+06	6.81627e+06	6738296	6647704	6865154	6701849	6.7567e+06	6.71917e+06	6531858	7210472	6757350	6.82553e+06	6.91485e+06	6866687	6424117	6676520	6277373	6.53725e+06	7.0542e+06	6.86817e+06	6071261
	364	123.04	0.636815											7348.79	9795.52	11852.9	11425.5	11825.1	8315.37	7247.31	6148.52	9217.68	10302.2	19356.2	25720.8	10626	20956.5	27736.8	36134	24786.6	22601.8	45115.6	25501.1	43789.8	28619.2	20953.1	26803.8	16518.3	21275.8	33917.5	21974	33424	31304.8	8386.62	41034.5	36367.7	19284.6	21895	20433.3
	1141	123.04	0.825397											8969.94	9167.99	11932.3	9287.27	13456.2	11283.1	0	9441.56	9184.88	12178.7	30008.7	29459.8	52158.2	51114.1	81467.1	53454.1	51246.1	31882.5	47633.9	32439.9	72639.7	39367.2	46384.1	48665.5	48863.1	37622.8	53745.2	42482.5	57906.8	41725	42437.2	65037.8	48571.6	57929.9	12837.2	25826.4
	2267	123.041	1.25119											2716.02	9927.42	12202.2	9861.31	9646.42	8815.65	11634.1	5714.67	8780.83	9388.87	56244.9	16371.2	30085.8	63131.3	43479.8	30508.9	84572.5	23705.6	31282	26740.9	44742.8	30547.9	67888.9	27928.2	24852.6	27073	32042.6	77090.6	38301	24828.8	25965.6	69430.8	29436	40275	13877.6	19724.3
	241	123.055	0.563888				39							6477.36	14970.8	14915.9	22695.2	11226.3	9524.96	13084.2	6028.46	12087.8	14024.6	222645	157711	575048	205601	425429	349728	136604	155894	142218	204815	139277	193424	50144.2	109602	208855	276564	133510	65029	207401	211046	166740	193412	181077	198982	167850	193863
	312	123.08	0.585312											396.099	778.74	372.128	323.57	0	492.822	0	411.937	227.36	0	0	0	0	0	0	0	0	0	0	0	0	0	0	0	0	0	0	0	0	0	0	0	0	0	0	0
	26223	123.092	13.1052				1055							48843.8	62644.7	39490.3	81483.1	79593.4	76782.2	71870.5	54524	22265.5	80864.7	78845.4	50592.1	61500.6	67868.8	78814.6	76409.5	62513.4	63744.5	79090.3	78910.3	73994.7	255248	62948.7	63197.2	70440.1	74984.8	70901.9	54575.8	54105	52644.2	53403.7	79970.9	55488.4	82721.3	16994.2	41088.3
	26440	123.964	13.1986				1058							307252	149255	315065	338041	363565	344267	327206	252562	201006	267517	389680	168290	295826	239512	323129	215472	124239	103414	360373	324771	313176	284227	353148	294853	355716	320590	151137	180219	258520	309988	126832	335208	244412	197959	310725	304795
	22061	123.964	10.9624											27703.3	64360.7	54933.9	60358.2	72939.6	0	48365.2	46342.4	77679.4	29876.2	40228.7	82488.8	101803	48113.9	85354.6	73346.2	85215.1	48754.7	50689.8	67293.3	60044.1	21191.6	71718.3	76195	68728.9	22452.5	92014.9	74955.5	60347.8	68521.3	87724.8	84571.2	65623.5	98499.2	90988.9	64623.7
	22335	123.964	11.0656											48423.8	64560.8	61767.6	56102.7	36256.8	101972	57734.4	92018.8	96297.6	40523.9	92750	80361.6	103325	95642.3	65981.4	97336.4	88239.5	114206	88255.4	93746.7	0	63287.4	87411.5	90644.4	55143.5	81113.9	42811.1	153011	69960.2	117546	97375.8	77434.9	72839.3	66256.1	79104.7	93877.8
	22670	123.965	11.2261											63102.7	91306.9	84031.8	71969.1	90189.2	95632	86630.3	83910.6	77190.3	77021.1	0	87406.7	648124	85711.7	69964.6	88709.6	115635	139402	78722.6	69370.4	62723.2	67816.9	92651.3	61142.6	91625.9	68392	54084.5	117499	43604.6	35772.1	173263	122733	82814.1	101657	39112.2	74623.5
	23090	123.965	11.4294											83814.9	109407	63796.7	0	73379.5	107756	102125	107268	71110.6	56938	112137	90899.6	80336.4	126657	53695.4	101943	144634	141962	85437.4	270516	83123.4	67211.8	88728.5	103483	32650.1	79534.9	97881.8	126177	80432	105904	172816	135638	78352.6	98589.2	73870.5	67920.1
	26456	123.967	13.2089				1058							116819	129012	138954	145243	138316	124456	143607	138209	109502	180439	65906	118030	124555	127032	149211	127324	79630.1	107790	151921	140754	162343	130380	126039	139181	177447	126550	128969	156911	136483	151629	102702	122378	118637	137204	118072	106531
	231	124.039	0.55706				22							954.562	1768.79	1797.92	2331.92	1215.4	2013.17	2212.52	1624.43	1658.69	1340.65	4368.83	12574.1	16751.6	13212.6	9519.26	7870.45	5644.03	8902.1	4836.07	3901.25	10825.8	3901.56	0	6786.64	9065.63	7645.01	4280.6	2330.67	13310.7	13545.9	6262.93	15035.3	6440.09	10303.3	7757.46	4544.81
	23899	124.071	11.8075											1782.86	6623.92	1363.1	12000.2	5496.37	5321.73	8577.77	4748.08	1050.61	13288.6	9473.84	2385.02	0	3634.67	3253.77	13628.8	5300.57	6919.33	5737.94	4821.17	9735.66	1167.03	8951.11	4291.27	15309.3	15958.3	3494.75	9082.98	2340.88	3554.18	1514.09	4269.36	801.61	6337.66	656.445	5558.81
	22742	124.075	11.2603											6871.97	8459.02	2380.26	6780.95	4703.07	8524.43	21059.1	4130.67	1137.12	20481	17902.5	4781.59	5715.27	12516.8	11273.4	12627.2	8535.67	13578.9	5479.93	10914.9	15496	3232.83	15636.9	6687.81	17338.2	10833.1	13724.7	12394.6	3032.56	10749.7	8169.49	8621.7	3003.59	11829.3	1281.81	17508.1
	23356	124.076	11.5539											10292.9	8392.92	3224.43	12464.4	15644.8	10842	10675.3	6449.7	3513.56	14097.9	11460.1	5969.49	9361.43	21757.6	10231	8807.3	14748.6	10110.8	14946.2	14172.4	7937.36	5711.84	8459.59	9067.64	11485.8	14232.9	13630.7	5959.68	5132.04	15106.5	14190.4	16337.4	2522.39	5935.44	2947.6	11652.4
	22048	124.076	10.9406											8347.13	8525.01	5009.69	5021.78	20143.7	21128.2	20510.1	6664.32	1154.24	21828.6	18719.5	7398.24	9256.16	14869.5	9663.39	9607.58	6055.15	5642.13	27622.1	18542.3	15308.4	8807.29	20413.1	12730.4	15787.4	8327.22	9038.43	13661.7	7913.39	10459.8	4001.87	8724.78	6621.33	7574.92	5331.64	5524.11
	24915	124.077	12.3461											15944.8	15080.8	5968.48	11703.2	6879.39	11460.3	18223.1	9403	1237.93	9418.35	10310.7	12494.2	7857.65	20900.1	17543.1	7461.55	3815.82	10534.2	18810.8	6671.89	27717.6	7053.76	11101.2	7651.75	24327.3	18740.5	5821.98	10527.5	6024.39	7998.38	6884.49	12286.6	3216.57	5533.42	2101.72	13947.6
	22693	124.077	11.2379											12439	7778.63	3673.85	13737	12286.1	9407.36	0	5027.11	6468.6	22640.4	12274.8	10844.2	11663.4	12726.5	19198.7	5995.43	8710.73	9729.24	7167.72	27013.4	15260.7	4762.46	7972.66	3821.19	0	14726	10517.3	14396.9	6042.37	5772.75	8298.87	24069.8	5286.54	5596.49	2173.18	20112.1
	24214	124.077	11.9628											12037.5	16459.2	6069.39	13349.6	8786.44	19461	15194.3	7488.72	2147.34	11783.4	18694.6	10544.1	3166.06	10088.1	19865.2	13359.1	10544.2	7704.74	8465	13444.4	19471.5	7026.5	14825.6	0	14387.2	9074.57	9002.53	6332.48	2974.49	9357.81	8293.05	7247.86	5296.7	18060.2	2346.39	8050.35
	24447	124.077	12.0919											7795.25	11705.8	3498.23	6510.2	9104.74	12603.8	9796.44	8928.28	3206.7	14560	12674.5	13032.5	4497.63	12583.8	6475.31	12258.3	12082.5	6018.99	4540.6	5419.66	10896.4	9078.23	6264.96	8697.85	11727.5	16111.2	11586.7	10429.9	3139.01	23250.8	8022.06	8073.88	5346.01	10473.9	904.881	14591.4
	21790	124.077	10.8565											13674.2	13811.7	4263.1	16499.6	8830.31	10053	16777.7	12907.2	1154.24	5564.92	14225.3	10042.2	8167.7	18872.8	20637	7377.66	0	8642.34	12022.2	14467	20474.3	17089.5	7159.01	8955.2	11280.6	11967.4	11326.7	2999.75	10608.8	7288.78	10764	5570.67	4216.43	10105.9	2791.46	15049.4
	22575	124.077	11.1717											17962.5	7778.63	6420.07	12656	21780	14068.3	9284.53	13790.1	5585.81	10625.2	26050.2	7715.69	3477.99	21597.5	10273.4	14486.4	9399.85	10398.2	17977	18830.5	39555.3	4904.81	5054.19	8086.59	23434.8	17424.2	10687.2	12070.9	7141.3	5772.75	11840.4	9014.75	6992.67	12272.1	3727.95	15806.8
	23843	124.077	11.7746											8217.15	11820.7	5355.17	9768.74	7651.07	9772.87	11865.8	9777.52	974.32	14732.8	10393.6	9937.68	15178.2	5503.91	6796.45	6763.02	10687	13283	18983.8	18860.6	8325.91	10140.7	9296.61	10489.7	10923.8	34358.7	7810.45	12335.3	3787.43	8478.06	8426.3	11231.5	2620.97	7013.38	2641.71	26383.9
	22356	124.077	11.0551											8106.7	19588.2	5239.49	12839.4	11243.3	18062.9	9284.53	8366.39	3683.24	9687.92	25731.9	15570.5	6029.17	14449.9	20120	18973.5	16886.9	5889.38	11676.1	7728.43	23284.6	14773.8	12186.6	10568.5	18511.5	8687.67	22408.5	12212.6	0	11817.4	13921.7	10317.8	6948.82	23224.2	4658.14	4946.01
	25247	124.077	12.542											5523.74	9890.94	5112.55	11772.5	13759	18546.5	10436.7	16283.8	2383.11	6666.33	13178.8	5441.95	14836	16985.8	30871	13145.5	8284.96	9186.82	13339.4	18984.8	9330.47	11927.5	11404.5	10704.6	12194.3	17523.9	7071.19	5924.58	6822.36	22181.5	10659.8	4490.94	2906.19	10827.9	1761.63	6451.87
	25770	124.078	12.8098											14208.4	22809.3	2221.27	8415.26	13577.8	12327.3	20770.3	8810.64	4511.05	23100.4	6157.65	12851	9106.03	25667	21006.6	20432.6	10618.6	7537.82	26526.3	7568.72	16446.3	12855.6	11649.6	11452.4	14745.7	9668.42	0	4941.7	4938.51	8538.43	7329.07	10189.3	3055.04	17680.8	1506.5	13039.7
	23963	124.078	11.8366											6384.22	16853.7	4503.31	4921.75	22008.7	14884.3	17100.2	8439.68	2269.65	21254.7	19381.7	12967.3	10770.1	11789	16617.4	8802.06	11638.7	12437.4	15788.9	17997.5	16552	9363.88	16874.6	12604.5	21201.5	30947.3	6615.96	9074.84	8815.37	11940.9	6782.23	20141.8	2620.97	7556.9	2645.82	8015.94
	24683	124.078	12.232											11054.6	18915	6928.17	7946.7	22796	7115.13	4788.61	12459.1	1542.21	12433.7	4076.17	12871.9	3305.45	19243.5	18457.9	20930.1	10640.5	7346.81	22633.9	13047.7	16350.4	3702.28	12216	12745.9	24065.8	17090.5	15316.5	4419.56	9601.05	8363.15	4871.79	15336.6	3254.46	15282.9	4059.56	9915.92
	22810	124.078	11.3003											15736.8	13470.1	6580.49	19372.2	11854.3	10504.4	24039.6	9059.69	3509.44	17596.2	23914.2	8779.85	8390.47	21466.1	48653.1	8835.51	16618.4	9506.49	11563.2	12583.3	36102.8	4113.5	13255.6	8331.11	20826.6	18011	18027.1	7041.57	6786.95	13134.9	16170.6	25483.5	9372.68	10637	2321.32	17450.5
	26120	124.078	13.0275											11124.3	9365.63	5783.08	14668.5	9808.79	18251.3	13355.7	18805.7	2964.58	17974.4	19628.4	12577.1	3465.96	29502.8	18215.7	14208.6	18193	6830.47	25801.7	6731.85	14756.8	10682.2	5454.86	6471.49	17071	9728.77	8833.95	11620.9	7944.03	12521.6	12657.3	11385.4	2736.97	11973.8	3527.78	19715.6
	23148	124.078	11.4647											13449.1	20747.1	4607.97	16363.7	17068.9	17126.3	12646.4	7828.21	1193.14	11541.5	26423.1	6582.82	17765.1	12248.2	10725.4	25324.6	12708.9	25559.8	16097.9	8388.26	9433.07	7745.27	9731.96	19518	23016.9	14870.4	27008.6	11739.5	0	14679.7	8946.29	8131.81	3136.51	17101.9	4105.14	6883.7
	24870	124.078	12.3118											9523.12	18907.8	8746.56	13248.1	8960.29	7115.13	13291.6	9630.51	5391.43	7384.16	22142.9	4765.83	3305.45	19786.8	21682.3	11150.3	7256.39	8907.96	15611.2	6707.18	8087.39	6844.52	13093.6	6318.2	26323.5	21172.6	14206	8443.18	10011	9923.58	7488.26	14082	7605.64	17277.7	1433.66	14681.9
	23427	124.078	11.5784											13209.9	14579.2	7856.22	16419.1	16086.5	18699.5	16766.6	13973.8	4808	10486.8	11756.8	7176.88	5691.02	29333.7	20530.1	13198.8	13116.1	16368.5	9064.16	26043	14158.5	10983.1	20211.5	14454.8	26708.5	10233.3	11502.6	7870.38	7663.06	13465.2	10735.2	10990.9	7292.05	18298.6	2698.45	16356.9
	25916	124.078	12.8826											7034.92	26017.4	4001.45	15434.5	11989.2	21888.1	0	5361.66	3974.51	23974.5	7052.49	6542.42	12916.7	18117	11640.1	21605.4	7792.53	8276.72	9042.98	11557.7	23416.7	7800.17	12921.5	7386.49	15191.6	19041.1	16145.9	6348.85	4687.44	18848.7	5847.63	17555.1	2663.14	11246.3	1220.96	4258.19
	25479	124.079	12.6589											9893.92	9980.18	5116.02	5911.25	8417.85	14953.7	22122	6137.38	1826.13	11338.1	9957.76	13041.3	6090.64	31609.6	17679.1	5297.86	15308.8	6522.08	9721.38	20674.1	10479.5	14503	14893.2	0	20365.3	26455.4	13037.8	9769.8	6200.05	16581.7	4074.97	17130.3	3612.32	14660.8	3915.42	15467.4
	22119	124.079	10.9705											6312.25	16952.9	9110.93	15338	16010.9	19979.2	16168.3	8397.89	5566.29	19273	19323.7	41155.2	6837.96	35940.2	55818.1	12873.2	14711	7572.4	25446.3	26629.1	16518.6	25251.3	11243.1	19246.1	20187.8	16934.9	13485.1	7821.71	7280.48	25574.1	10430.6	15071.7	3616.82	39721.2	5271.36	8164.41
	22461	124.079	11.1177											21346.1	15433.6	7040.39	15788.1	14370.3	25527.5	32044.2	15123.5	6144.11	28635.9	17416.9	18874.6	8820.97	29277.4	20694.9	56186.7	31080.6	21422.5	52669.9	14750.8	28198	18836	0	46650.2	17907.9	61447.7	55452.9	27924	12315.8	31856.3	21538.7	14277.3	12473.9	24963.7	3875	15737
	24219	124.079	11.9631											10880.3	15586.6	5027.6	26896	17752	10765.3	14524.3	12255.6	2747.5	0	27929.1	10601.2	4702.26	30776.8	20801.5	36486.9	19084.6	23696	10042.7	10176.3	34535.1	8380.15	21431.1	13427.3	13617	31708.2	9596.63	10555.4	3379.27	15945.3	8722.69	15357.7	17128.4	17876	2360.49	16841.2
	23985	124.079	11.8404											14739.7	16279.3	6055.8	14091.8	12706.1	15478.3	25312.2	14976.2	1941.38	29712.5	13556.5	7379.79	10933.8	20529	23794.1	18749.7	11542	13840.1	18571.1	14946.1	8997.61	11928.6	16323.9	13388.1	13844.6	26514	9596.63	12952.5	6569.56	18840.6	8534.72	22681.2	2741.87	17358.2	1812.15	18359.9
	25066	124.08	12.4371											12891.3	8201.24	7658.18	31061.9	29674.2	11709.6	29338.8	13640.6	1747.62	14968.3	21937.5	4905.21	5332.58	21533.8	24224	23349.6	5850.71	19286.5	12811.6	23251	21695.9	10686.2	12283.5	20726.5	28233.8	18616.6	17375.5	22813.1	10750.3	28043.5	15681.7	9788.54	4031.09	7889.34	2339.57	17924.7
	22807	124.08	11.3009											29140.8	30659.6	6789.76	13706.8	13655.2	8167.74	27507.5	18683.2	2023.93	40286.4	9313.32	18171.6	12169.9	13339.2	29542.8	14134.4	8500	15849.1	47168.6	18301.9	18988.9	15176.3	15190.8	7637.67	27848.7	31827.2	19383.3	9921.08	12388.3	10079.6	9034.75	21912.3	11676.7	20518.4	2420	56931.2
	24420	124.08	12.0694											18702.4	7751.25	5023.11	14974.4	20846.6	14009.5	14063.5	11248.4	3054.28	18414.3	6992.28	8189.93	5148.84	31733.3	12610	14586.7	15456.2	22531	7120.09	16965.1	17052.1	10825.6	22121.6	8668.48	10162	17129	25599.6	8650.16	5562.19	17592.5	7869.57	17974.7	8311.38	19207.7	2843.74	23480.8
	21895	124.08	10.8813											14120.3	12839.4	11724.4	12148.9	23756.9	15213.7	10102.2	5582.71	3173.2	28499.1	12482.6	18362.6	14205.6	25136.8	9288.77	14070.2	15956.2	9853.98	28028.5	16392.9	14544.7	17596.6	19056.4	16522.5	23610.4	22801.3	24565.8	16293.5	5457.91	15998.4	10961.4	25894.8	3616.82	29960	4008.02	6477.49
	23402	124.08	11.58											11321	12946.5	9737.17	33578.2	16580.1	27282.9	0	7398.57	2149.29	9126.98	72462.7	12798.5	16763.1	48727.6	19978.8	12461.6	8040.68	13761.7	23387.5	78200.8	19271.1	11158	20961.8	20407.6	30475.1	33397	49940.1	17173.4	5001.69	15252.4	5796.61	25681.8	9159.32	33902.9	4695.39	16226.6
	24595	124.08	12.2037											18551.7	12315.6	9246.87	10445.6	12455.8	10786.5	12239.8	12559.2	5093.7	27858.1	23780.6	11944.8	17308.7	15110.9	18638.3	27316.8	12832.1	13988.4	17193.3	18472.5	14297.2	6235.28	38292	18701.8	31553.4	10375.4	9244.73	22415.8	5691.93	7420.74	5775.61	8170.45	2997.86	14026.8	1737.73	7063.55
	23091	124.08	11.4288											15309.7	11354	9506.39	0	17249.7	16483.3	43960.4	4948.27	5718.18	16892.9	30288.9	13488.8	5343.83	27894.9	10062.6	28872.6	12566.1	11530.1	18951.9	23812.2	24149.5	12347.4	12947.9	30860.8	17338	11627.5	19106.4	11760	6668	30753	11465.8	14579.5	3330.04	13294.7	4365.95	15154.6
	26176	124.08	13.0949											23552.4	12140	6125.52	33168.1	17656.7	33335.2	39232.8	16383.8	5514.33	33876.3	16618.5	11111.6	17880.5	12849.6	17291.2	29365.1	9326.84	23589.1	0	26904	17895	22498.3	17587.2	13870.5	20141.7	20401.4	33914.1	11910.6	4841.79	21131.2	19612.5	25792.1	4094.94	21120.2	5612.4	10861.6
	23749	124.08	11.7225											14579.8	15697.4	5778.26	18101.6	10168	17266.3	21121.8	9640.04	2658.33	17126.8	12878.4	10831	15238.5	20256.8	27781.3	12822.9	12816.5	10032	15616.1	37893.8	26691.3	10068.8	13267.7	16872	20217.6	22595.5	18313.3	14571.9	5533.01	10339.7	10226.2	21509.1	2886.83	11595.7	2866.93	9347.73
	25808	124.08	12.8205											9810.03	17354.3	4422.92	18268.2	9070.02	16203.9	23955.9	10884.5	5622.81	28949.3	22116.9	14236.3	11730.9	53346.2	19178.9	17778.5	8858.58	12599.1	12468.1	10599.9	15341.4	8303.3	17766.9	12227.9	23378.7	26231.9	11986.2	5204.88	5429.35	13623.5	14127.8	13921.8	5470.16	9722.23	2595.03	16306.8
	25245	124.08	12.5436											13338.6	16005.2	12289.6	6102.45	10151.8	8427.92	12554	6017.96	4253.06	25619.2	17236.2	0	10748.2	27962.1	38261.3	20310.4	5850.71	8335.69	11510.9	13771.3	16266	8872.04	18843.4	16858.2	13727.5	17984.2	14543.1	13118.7	10949.4	18485.9	10087.3	17557.1	6439.13	22588.2	1653.6	15427.8
	22184	124.08	11.0095											13495.3	18054.1	11937.8	8096.83	12819.5	10480.1	20857.9	7369.12	5629.54	28814.2	12065.6	11926.4	9163.07	23971.1	30960.2	27313.4	23480.9	14499.4	30957.9	14241.3	13622.5	21024.3	14772.6	27232.7	34379.1	35640.6	24523.1	16723.3	6184.72	14758.9	11808.9	22467.4	5961.81	33049	7658.05	18183.1
	25552	124.08	12.6874											12864.5	6389.6	4956.72	11483.8	16694.7	21121.7	16507.7	13502.8	4884.69	31138.5	8125.48	17826.7	8889.19	29706.3	11535.3	27664.6	15426.1	8774.02	9375.27	14115.2	13695.9	13756.3	15948.4	6704.48	27544.8	15292.2	16297.8	11270.7	5216.87	24712.3	8936.88	11371.9	5322.94	15721.7	4167.14	10235.7
	24764	124.081	12.2394											13789.3	25770.3	9615.98	15988.3	50367.8	13223.5	30180.8	8914.94	4819.89	26728	17803.1	14895.7	10279	41329.9	29429	17052.2	8732.9	20319.3	40132.4	36934.7	11040.1	9591.28	15302.3	21646.6	27345	36571.5	10227.4	21399.6	13505.2	35674.1	10708.4	11574.4	12369.9	28176.3	3199.19	14944.1
	23890	124.082	11.797											14908.7	8390.2	11572.5	19954.7	32700.6	11772.1	0	18113.9	3276.31	22576.6	15811.9	12666.8	8535.61	28315.5	18307.3	24686.9	20323.2	14943.6	29798.7	28700.4	22343.7	17077.5	35541.8	0	17830.6	21176.6	46850.2	13958.4	13509.2	23344	0	15879.3	8089.6	14717.5	4004.74	17355.3
	23052	124.082	11.4112											16910.9	38624.1	14432.8	20901.4	27775.3	20835.2	0	70538.6	8853.07	10809	20381.2	29311.1	26034.5	38445.7	46318.8	40704	33923.6	12817.1	19046.6	24287.1	39909.2	16603.8	30737.4	25666.6	29178.3	33526.5	17845.2	16443.1	14925.9	78593.4	19362.5	29410.9	15100.3	25007.9	4876.54	18066.9
	22100	124.082	10.9643											28538.6	36423.2	29518.1	14243.8	45482.4	51493.9	51333.3	27242.7	5649.8	21549	25834.8	43000.8	31482.7	69004.1	25480.1	45403.5	18985.1	20427.3	35170.3	26835.8	81968.7	15396.4	44316.3	19127.4	74711.5	47208.5	32835.5	29877.1	24749	23646.4	18852.6	34669.9	16048.8	50428.1	12531	17042
	25691	124.082	12.7697											11721.6	36722.3	3852.75	36748.2	34122	24870.5	10154.4	21619.9	8683.42	25064.8	26022.6	25166.9	9907.25	15216.5	23335.4	13623.5	13118.5	17153.7	18239.5	16329.6	36341.2	18272.9	26964	16666.6	45221.5	42496	13346.7	11031	39474.7	22178.8	17599.3	10425.6	10516.8	24756.7	2042.39	10408
	22549	124.082	11.1575											53151.1	46757.4	13089.4	31548	0	34654.3	38800.1	8376.97	11113.9	44160.4	26938.8	37542.5	25423	54188.9	34579.1	104375	42430.9	28888	39690.7	27527.8	70051.6	24859.2	39679	19933.5	38435.9	68749.4	45315.8	30174.4	23724.7	31489.4	30876.5	25226.1	15582	36537.7	8427.27	13590.5
	22777	124.082	11.2788											10328	11481.8	10675.8	28779.2	35734.3	33020.7	42757.3	15095.9	4733.3	20341.6	47533.7	23086.4	23103.4	18630.5	58623.8	41704.3	11015	20990.5	28458.9	16240.6	51288	25300.3	17505.9	18242.3	40440.5	16783.7	24517.9	23479.3	11176.3	36646.6	9276.82	24621.1	13479.8	42657.9	6830.36	21506.4
	24185	124.082	11.9324											16749.2	33321.7	16553.4	32020.3	35359.6	18986.2	29680.8	23043.6	4167.35	39350.8	22184.5	14307.2	27196.8	33077.2	45268.5	48272.3	17513	25977	19162.8	13394.7	29890.4	15599.5	15795.6	16275.2	26524.3	63973.8	30036.1	15777.4	12163.2	16494	23241.2	0	12548.8	31009.9	3564.35	52050.3
	26136	124.082	13.0445											0	39655.9	9079.07	34214.1	34488	39640.2	51916.2	13664	3177.72	29253.5	40145.2	20759	46665.8	40605.5	14783.4	14874	10174.2	32348.3	52605.5	28783.8	25703.7	18995.5	20452.5	32973	10875.9	31065.3	38907.9	15785.1	8730.02	27545.5	7683.32	21474.1	7120.8	16691.5	5325.66	9178.79
	25243	124.082	12.5404											15675.5	24831.3	11510.5	30175.8	33544.8	58262.8	33533.9	19808.4	3801.07	37987.9	21630	23587.6	16160.4	77374.1	18355	8554.72	22070.7	11184.9	22860.9	25029.5	97672.9	9157.97	15826.4	22324.5	19203.7	29802.3	21659.4	26791.5	14281.4	27643.5	9004.69	15753.2	5071.94	32369.8	10123.7	16533
	23609	124.082	11.6671											14002.2	40098.6	9837.43	22760.7	66519.6	15761.2	42678.2	33164.1	3049.81	25985.3	102564	13745.2	30667.7	43393.4	65566.4	18180.4	37371.5	20413.4	26195.5	83652	65902.4	6356.45	25633.6	36388.8	26950.9	36077.1	21219.6	34326	12570.4	21122.8	21661.5	19117.2	7304.73	22575.5	5849.39	22546.8
	25003	124.082	12.4086											27400.8	22519.2	13496	31929.6	42021.7	22294.4	24595.7	23506.8	2798.26	19669.8	44996.4	19822	12992.6	22331.4	28542.1	37653	24827	18608.1	24871.4	36969.2	26835.4	24429.3	12155.2	35581.1	33976	46214.2	12494.7	11798.6	9981.01	32322	21271.3	20541.4	9138.1	0	5268.51	11472
	24464	124.083	12.0823											16949.6	17059.1	6107.03	53543.3	21673.9	13718.4	47719.4	17422.6	11492.2	63466.4	30583.4	15258.5	10218.3	42776.8	33456	56945.1	16991.2	31101.2	15745.5	48946.9	34989.5	12062.7	29852.1	29080.9	30505.2	15175.5	14698.4	20224	14141.6	27748.4	12477.4	29735.9	7091.06	29074	6683.17	49064
	26234	124.082	13.1028											28644.3	29486.4	7077.35	30876.6	35151.4	25545.6	22700.7	18650.2	6289.04	35939	26076.8	15663.9	27885.8	32668.8	30000.1	42468.7	12363.6	22812.2	37892.7	12918.4	40803.6	23090.4	35284	33661.2	45987.6	21763	41782	23875.9	17896.1	28221.5	21829.7	27643.8	13870.2	27497.4	5289.67	14102
	25935	124.082	12.8929											10096.6	9169.72	9359.07	22840.2	12507.2	26273.2	40401.2	22284	6071.05	33907.8	19753.8	20371.6	15915.9	61827.8	35064.5	14155.1	20017.9	20061.7	28918.4	38518.1	17816.2	17949.7	20742.4	13047.1	16079.4	23945.9	13219.5	21472.1	5752.44	22158.6	19094.4	10089.3	9254.32	35746.5	7482.63	15365.7
	25446	124.083	12.6485											19510.3	25391.1	9398.83	16885.5	39645	29353.3	10234.8	25055.2	3440.49	32068.2	15409.5	16708.7	7176.49	35065.3	52613.1	33258.3	23961.1	18723.4	21263.6	18726.4	22888.8	18347.2	23178.3	0	17620.6	17834.3	30556.1	20373.8	6806.8	11156.3	12834.8	20532.2	5147.7	39386.5	9814.95	36581.9
	23673	124.083	11.7084											13757.1	27963.9	14093.6	28557.9	60870.9	18596.9	22802.9	27274.3	6389.16	36659.7	30913.9	15503.5	11035.8	43029.5	26205.4	18180.4	18343.9	23546.2	26843.1	23008.1	19853.9	10607.9	24537.2	13045.3	41548.2	34038.1	40363.5	21254.3	13509.2	23923.9	28551	28151.5	7304.73	11350.2	6574	22546.8
	21871	124.083	10.8645											27427.3	27522.5	14340.2	34699	32530.5	21425.9	49201.6	37396.8	7544.94	45515.6	25263.5	22195.5	18074.9	26919.4	26291.2	26245.5	22648.3	20220.9	40171.9	55151.7	42229.6	22364.3	45688.9	31194.3	55560.6	43037.5	22949.1	36955.8	13219.4	22732.8	19590.2	27912.8	16407.1	37091.9	10903.2	27339.7
	22382	124.083	11.0694											18808.5	19959.8	10289	40433.8	72659.2	36841.7	19979.1	36197	6346.39	36387.5	21325.5	37523.6	22460.2	34589.6	64167.6	36095.9	14189.5	45727.8	28283.1	25108.8	17302.8	11736	41085.9	31671.6	23917.1	44764.3	61921.7	22557.8	17607.8	26263.9	13907.7	14244.2	9062.64	48574.5	6691.87	21811.5
	24779	124.083	12.2509											10403.3	27983	7560.26	34081.3	49883.9	29708.6	48278	6961.34	8936	16116.6	16419.7	30275.7	17679.6	40592	14218.5	31297	31015.6	16302.7	17550.4	23910.9	43240.3	16526.2	11427.7	40470.7	15481	41960.3	36262.7	31635.4	8317.5	50268.4	11557.2	17005.1	15125.8	24374.1	4102.27	34452
	26063	124.083	12.9706											20921.5	38177.5	9968.77	25539.1	53919.2	40378	38164.9	21182.1	3442.83	27683.9	26587.6	38513.8	16433.3	54653	44570.1	37277.6	40921.9	21182.9	14255.8	17790.2	20815.8	9679.4	17564.4	18611.7	37628.9	33137	23233.9	30132.6	5752.44	22217.1	16756.3	27633.4	12798.1	29214.6	8999.86	27758.5
	23292	124.083	11.5251											25780.6	20071.7	12192	21332.4	37839.9	21906.9	53424.8	14028.8	5694.42	11164.5	19130.3	29554.4	18324.1	39778.1	22224.4	19859.8	32072.5	25119.7	32167.5	45038.9	21975.6	6611.26	37963.8	33647.4	32085.7	19186.2	41822.2	14968.7	17952.4	43516.6	15887.7	10392.8	10198.4	21594.5	10174.7	35588.3
	23879	124.083	11.7935											16733.1	32938.2	15759.6	13664.3	26860.5	17059.5	27892.1	19029.3	8521.83	33493	40600.5	21237.7	16488.7	43029.5	39875.2	32955.1	23730.4	40567	38550.9	20068.2	47527.1	18045.7	30548.8	28392.9	23105.1	51070.2	47174	21254.3	10815.6	28249.8	14892.6	27544.2	12493.7	44651	4168.91	19242.2
	24824	124.085	12.2488											97606.3	120497	45662.6	58757.4	147363	151199	101416	100154	29636.5	132118	247913	142546	33838.6	161844	133414	40259.3	53929	45524.1	114568	68155.8	138624	47764.6	148664	28634.3	53008.7	93705.8	77962.9	37558.6	56242.5	157996	32768.6	167912	23944	118203	28429.7	143068
	22758	124.085	11.2613											56350.6	35919.5	26727.7	115192	57473	227629	154375	77929	23139	62254.4	33361.5	31675.8	55967.3	98587.8	54643.6	183757	86345.1	179320	38853.2	127766	91543.9	113777	114056	146257	89275.5	72353.4	193002	194753	26196.7	31013.5	114032	45889.7	35689.2	74814	50309.9	90063.1
	22397	124.085	11.0739											106154	41937.9	58219.5	197838	71725.6	128992	98017.5	171443	33436.9	55375	85497.5	188691	41289.6	186568	80978.3	65507.3	94524.7	84682.9	106179	163100	106856	93615.9	46416.7	95859.2	58255.5	197259	144872	62942.4	62313.5	63745.5	53134.8	67335	24663.5	56576.7	46894.7	62498.1
	22161	124.085	10.9989											100661	53216.9	115383	82277.1	89041.4	93511.4	118788	129294	19673.5	185673	101784	169671	33222.7	186368	57487.6	176104	207757	104877	84536.8	171665	235565	115868	112560	151166	50335.7	173658	55919.6	70780.1	21606.5	133637	82258.8	162265	48197.2	102462	41512.3	83028.5
	21905	124.085	10.8693											126595	157741	18885.1	39275.1	63401.5	84499.8	149334	109646	35214.3	49753	112613	47852.9	108502	44374.1	142932	145355	43748	95801.4	46652.4	245300	107115	59379.2	199424	49162	78542.8	99139.4	54934.2	139675	68929.1	74731.4	82710.6	131048	41951.7	94340.8	69803.8	145078
	23250	124.085	11.5122											52581.1	36442.7	24255.1	93822.4	122632	103544	92804.5	65951.7	37477.9	104903	96202	52814.8	87042.9	200734	64198.3	115387	146477	137999	137330	95010.2	95013.5	72740.4	73166.1	38669.9	55299.5	109068	161558	148796	0	60075.7	54531.5	39033.6	39034.9	57908.9	30110.6	102446
	26116	124.085	13.0238											34280.3	74700	45013.9	58442.9	60936.2	94208.5	128021	48247.1	32053.7	68956.3	129310	55845.2	53436.5	96677.4	95604.9	83413.5	36466	87470.4	56284.9	34773.9	59932.1	85576.3	159509	40306.5	33730.1	126855	109034	126495	33031.3	96579.3	37988.2	73040.9	18240	172376	23472.2	60793.4
	23918	124.085	11.8113											76793.8	92688.8	33270.3	102859	49189.3	143967	81331.5	32828.3	16089.1	207418	62885	38772.3	28037.1	102930	124054	63209.3	35811.2	138731	48664.3	175118	74417.4	91271.4	65406.6	165981	47141.4	75316.6	66829.7	139975	13869	143421	64966	48735.7	27973.4	51755.4	10970	59366.3
	25382	124.085	12.6099											71709.3	134966	20817.4	131684	118674	73528	100062	101298	15912.7	80532.2	45059.6	55508	62832.2	74063.9	106072	104286	88862.5	103137	123105	140475	52608.1	73729.3	129554	96251.4	100318	147965	98989.2	128832	38380.3	77163.9	42950.6	93435.2	37034.2	142044	22763.5	73068.5
	23626	124.085	11.6817											37053.8	95909	20313.1	59134.9	106189	48178.3	66876.3	51739.6	35163.3	165247	135394	42400.8	18243.5	68213	181913	65559.5	140656	88277.8	70648.6	96084.9	192735	57536.1	92780.8	0	54651.9	57388	54010.7	90153.3	28883.5	75254.3	38829.7	99563	25617.8	162352	27904.1	62929
	24485	124.085	12.1097											62702.1	179013	43742.4	126914	187080	60377.5	67519.4	39665.3	45052.8	50925.5	63222.8	133085	38547.8	46982.7	138175	128306	83068.8	53639.3	143201	171072	188502	45927.5	150850	63675.1	64882.6	179080	137855	60085.5	31899.4	65485.3	123856	58309.3	33985.2	44109.8	13304.4	60308.2
	25843	124.085	12.8432											45934.9	69908.8	41574.4	66730.7	105824	69517.8	56253.2	88583.1	19685.3	140922	174923	25586.6	30788.1	245235	37950.6	79142.8	69385.8	65765.2	77376.3	144967	157198	85383.6	51272.8	70758.9	157042	52707.3	75307.9	43565.4	21970.5	67961.6	46104.1	80418.6	28160.6	99363.2	29192.6	50280.2
	23035	124.085	11.3974											52581.1	122447	75427.8	46095.7	155304	212280	95308.9	145110	47058.2	118046	59783.9	55795.6	57767.1	131233	103457	158298	159903	113205	77942.2	118649	129585	82896.2	130267	129211	222360	129753	242720	106700	68502.4	54361.5	72762.9	143789	73445.6	155769	43600.1	74845.7
	25103	124.085	12.4538											111940	92448.2	79614.5	99675.3	81030.8	96112	70070	101553	14481.9	99359.7	50985.1	41796.2	43162.9	75522.3	135323	68564.6	42569.3	155942	82738.3	136700	174323	36680.1	132000	102825	140323	41147.5	112178	92692.3	13075.4	56425	51677.1	55785.6	25135	29100.4	45251.2	37086.1
	24309	124.085	12.0166											54394.9	135560	48360.2	68612.6	103312	75343	207122	99679.6	19558.6	181841	158177	94461.3	30648.2	53611	86784.8	87339.6	105605	116115	159495	144886	149048	61376.1	60609.7	40239.1	81901.3	191537	45071	43771	31899.4	153340	63386.8	39510.3	52064	167940	21607.7	50162.5
	22562	124.085	11.1842											52005.3	86275	24268.1	110461	126625	102218	296388	79457.2	33436.9	75151	75618.3	105695	70505.7	98587.8	42125.5	117738	187409	88265	106179	79305.4	91543.9	135645	136788	57343.8	61156.6	69325.8	62984.2	112549	91271.7	94449.3	114032	117878	51441.1	199745	18398.9	113250
	25640	124.085	12.7286											139335	101390	27494.6	64602.9	67993.5	140116	84054.9	44971.5	15700.1	165348	147227	119261	36444.3	150379	59205.4	117176	145760	57623.9	150794	190518	224561	39653.7	130486	42765.6	174879	150768	78465.1	104540	29004.6	87873.3	88147.2	104312	28160.6	95370.9	40970.2	54092.7
	26211	124.085	13.1044											93252.4	98089.8	51077	132688	73569.5	155071	128021	71085.7	23989.6	90539.6	119124	117738	113884	89101	179052	152464	65994.9	108235	138696	91465.8	184374	51277.5	142534	50303.5	137288	70187.7	70168.7	147960	54291.4	125447	103089	115387	65300	63051.1	23721.3	134554
	24162	124.085	11.9199											40473.8	108512	33702.9	64940.8	59402.8	99512.3	79652.1	89407.1	38683.4	116503	67206.7	130788	31837.2	70524.1	67816.8	107910	100424	47766.1	57699.3	127217	208138	51407.2	112221	90813.6	131531	136131	76728.1	65380.1	75580.6	75638.1	35741.6	48735.7	29388.2	128800	21607.7	50162.5
	23445	124.085	11.5948											44224.1	186624	26817.6	47133.2	151509	85395	66376.4	65951.7	17723.5	104903	68197.4	58327.2	27060.9	138476	208047	156693	108393	114512	116551	69531.4	206799	95629.5	107722	146614	80085	126909	82284.6	51506.5	86327.5	129844	43780.3	116357	43635.9	93493.1	37345.1	62929
	24904	124.085	12.34											118575	118674	106780	87659.5	118935	48577.3	172378	40487.3	13370.6	67029.9	112959	141464	66925.1	161506	63576.1	105991	145526	141637	112201	207635	120546	49280.5	86220.1	65294.9	95523.1	86357.1	205067	66509.3	82648.6	102315	68200.8	109253	57492.3	69924.1	39999.9	62854.3
	25456	124.085	12.652											78517.8	153651	27494.6	131684	145398	126296	98771.3	123765	20122.2	146912	167424	77509.5	62832.2	92810	70690.9	104286	141879	116386	123105	202742	148975	55924.9	112398	46592.9	88274.1	119132	51769.7	91361.1	33078.4	87873.3	42950.6	112316	40027.7	184616	30139.6	141812
	21904	124.087	10.9219				976							22001318	27658856	13686346	26510204	27342472	29546516	30667966	23493716	10973116	32453808	28697300	19095544	16892428	31231256	28912480	31658818	26934958	29755884	25121350	33078380	30754872	25220902	30179272	26466044	30888808	34349700	27172450	24546414	16356608	25553784	24829434	26400536	13723302	26104980	10344023	21316032
	22160	124.087	11.0133											20231074	31526744	13747323	34100740	35789580	26090924	34731320	26257222	8440599	32714026	36022680	24596428	21331090	37677616	38730300	19569740	29088650	28565176	30981118	31060794	33516100	43512976	32104056	24329066	35323500	33143144	36027252	27550848	14385491	28379064	28800540	25678066	11779304	29501712	9891999	23360984
	24665	124.087	12.2366											20850520	25544302	9934870	26481388	29682000	22456320	33314430	17631728	5.66378e+06	31262584	24507780	17820102	17034824	33043520	28232846	28817004	21416948	20992510	27493600	26789034	33243692	14245918	20969080	24094388	27604968	31493454	29294648	19496108	11186387	26129912	17319368	25745658	8.26598e+06	24196254	5.78388e+06	23243262
	23594	124.087	11.6425											21170066	26974260	10370114	27647924	26105088	27972832	31811944	19888338	6757499	28757796	27383070	19203768	16642276	29508690	29709836	27052536	22877652	22895802	23798950	30109920	30164172	15259830	27979444	21571788	30823552	30527626	0	21008210	12577557	27448620	18140722	23305232	8991670	29962022	6.69626e+06	21816384
	26235	124.087	13.1142				1055							16861770	18021436	10063101	22237476	22464740	19672630	23824770	16159964	5698450	22667746	20900932	16543414	16636864	23450748	25981494	22359596	17733478	18484268	20519548	24835742	24158012	14468924	18981392	17223248	23063998	24491100	24241872	15396940	10432776	18986600	14138244	20691260	8269835	23090806	6230116	18518456
	26151	124.088	13.0774											188317	142940	44608	138657	231881	199966	182495	280376	25213	340703	361386	85526.8	42484.9	361861	229735	89183.4	71702.9	191764	318087	83924.3	102339	46545.7	280678	48974	245821	141508	165374	133234	141456	38912.9	162263	249699	66365.7	114289	33528	312466
	23430	124.088	11.5722											147070	50878.8	59256.9	96592	228174	232280	164168	60950.5	44702.2	142272	183106	55809.2	114392	158546	174443	194916	160425	67244.4	59013.1	276324	312350	170225	162431	165916	53059.5	99144.7	282416	84869.3	15648.6	69641	80899.6	131565	43761	208325	52879.7	234444
	26058	124.088	12.9729											147554	101034	60176.1	184632	236929	184318	247296	231117	16733.6	348842	164951	105812	139471	121160	107138	358012	159841	55623.9	160211	259225	360919	78978.3	131924	214886	211408	77478.4	165272	111977	58029.8	118850	98781.5	108003	30814	237406	26501.3	117942
	25766	124.088	12.8073											134251	100820	95545.9	216355	198644	117566	285643	110882	28592	176186	107511	105165	89595.4	282994	261363	289774	162115	133272	182958	154341	199869	147108	113713	79798	307918	283684	196074	86804.4	90485.9	155905	127123	254224	104657	112702	33681.6	139169
	21464	124.088	10.7163											20385.1	109078	38643.3	63828.6	63265.7	68426	86139.9	71619.7	37328	65290.5	0	86745.9	17267.5	56613.6	69329.4	61759.5	89149.7	55075.2	36471.6	59096.8	131293	31420.1	112214	41793.2	118146	76962.6	70909.2	40258.5	50979.9	121668	63347.9	58564.1	27664.8	62488.3	60932.8	44337.1
	24758	124.088	12.2459											131523	123219	69342.4	149824	81490.8	100902	110825	142475	20806.1	243052	136178	36405.4	20554.2	147883	122884	134573	51729.8	179726	149336	160278	187478	33840.7	79323.3	127644	112256	233737	84091.6	137723	85362.8	104388	115916	150876	68725.4	134077	47196.3	111164
	22606	124.088	11.207											174148	224584	59289.1	43052.8	58516.3	336845	329876	113062	22476.4	91338.1	169301	123723	71826.9	152300	115626	165325	200139	86362.2	345694	206089	394171	177255	248421	205025	0	308806	188982	199897	84235.4	161709	41052.9	103224	43858	58202.1	72352.6	233991
	25092	124.088	12.4553											206665	93613.4	63120.3	133670	99695.7	46648.9	262503	206190	46511.1	138876	246496	127340	133341	62942.8	151923	187567	84405	127965	202197	177914	277242	91277.5	141956	138590	107653	270042	250160	119951	93731.1	32295.6	61184.2	199192	68650.8	248756	46165.7	84401.9
	21746	124.088	10.8643											193145	209776	40817.4	235162	102837	152816	146754	202513	17338.6	101654	276849	145027	26484	228170	90652.3	225716	161529	127626	58988.7	141548	270171	51337.1	152000	176403	121586	234873	58195.8	76422.9	112888	225376	125888	225655	21025.2	117542	25908.6	187525
	22167	124.089	10.9758											125366	80189	49300.7	171640	68795.9	125195	129693	211264	21185.5	69186.8	319369	101813	71673.9	142888	298754	50739.4	56191	70729.8	65589.4	224263	42225.8	129561	305690	101224	351972	39028.6	106010	84482.4	114687	182186	57993.2	237093	15440	50429.8	11437.3	160732
	24317	124.088	12.013											219741	85701	71188.7	196962	237686	91326.9	236348	63699.6	13746	336951	93050.5	43657.8	72016.4	276326	192933	237885	102731	152660	57104.8	176433	276458	148813	93872.9	136564	236337	247337	146710	95423.7	73391.7	162995	92523.6	184575	60393.1	104237	20462.2	62205.4
	25681	124.088	12.7631											73295.1	67884.3	112872	116335	0	117566	67682.1	47451.5	30482.8	56362.9	135952	144131	153773	276745	302309	164612	115990	107727	130320	154341	113548	104606	129028	49301.1	266662	95717.9	174439	80864.8	80784.6	107424	47612.8	270191	50472.2	88057.2	27181.4	156824
	25361	124.088	12.6029											200625	57718.9	58201.4	104042	206373	74831.3	256700	81884.3	28061.3	112295	231000	129624	112734	182499	248651	50327.7	141847	131677	66948.7	207263	316759	149909	153836	147644	301425	194978	247535	126655	67026.3	175905	63073.7	102226	52816.5	56759.8	51987.2	137884
	23785	124.088	11.7527											53808.9	119908	59977.8	128228	65868.6	144474	204744	102056	18486.8	141603	99434	101185	72797.2	178765	211183	152348	72154.1	158504	90861.6	96176.1	195142	87352.3	130366	86110.6	236882	96904.1	146029	117306	70247.8	72630.8	18585.7	198436	59759.1	186552	22172.7	157167
	25949	124.088	12.9036											135506	67571	52901.8	207315	89845.1	212119	337070	95895.2	38936	173372	115900	130349	116198	116910	255100	237154	112544	109057	257308	238059	180029	118279	46621.7	79798	101215	203581	91785.3	63403.5	18567.8	118850	132108	137334	69500.2	116800	39727.6	58565
	24061	124.088	11.8746											150402	150766	113798	98387.7	149721	191861	308400	140638	43370.2	215772	82606.6	55466.9	73044.5	81912.9	273768	267265	150240	144018	110457	219499	77294.1	68087.8	103629	116889	340007	229153	206043	121322	28382.5	239974	31213.1	256756	46050.1	98583.7	39749.7	87293.7
	23663	124.088	11.6995											160995	179472	62396.9	86090.5	126324	223446	174710	103882	29038	114183	132170	46747.9	150822	61419.3	115651	61753.1	143357	36281.5	125577	239928	257081	91820	122049	109434	280326	144626	345347	79056.4	86224.2	185722	68885.4	273593	57696	174349	30959.4	148187
	24500	124.088	12.1146											38892.6	85701	90424.5	216960	166212	224868	110825	62100	26879.2	109515	93240.8	49953	70241	149629	230713	90108.1	121738	62311.5	172536	262312	120514	32725.1	179808	186735	112256	217339	153014	157048	40894.5	234063	92133.4	40937.1	27148.4	155032	20462.2	196342
	23116	124.088	11.4521											35219.8	131223	62454.2	122662	274821	210625	204463	167045	17198.4	152609	202317	109139	124767	181837	109605	108433	55416.7	40996.4	180376	157298	270365	126032	116642	120130	118575	295066	271722	114065	14362.3	187082	159194	222849	68834.9	208091	30647.4	165150
	24855	124.088	12.3091											106914	246949	56677.3	194795	146680	180994	96782.2	167924	34150.3	131658	186064	86821.1	126256	131623	81431.8	107287	88855.6	125121	239323	75432.9	45025	100088	146207	109163	174407	74121.7	169596	43634.1	56300.6	78063.8	92350.9	35436.1	24648.5	204999	17972.5	135752
	22952	124.089	11.3574											87055.9	41176.8	72783.2	244444	245797	92542.5	139100	87357.9	9940.9	331360	234122	24379.9	54609	296669	268151	220211	176946	146885	188626	216142	232127	137197	46737.2	152107	289432	121839	150393	163816	41712.1	183196	79139.9	203651	49578	289715	14829.9	239963
	22455	124.089	11.1128											68165	275467	26828.8	91840.8	287533	74195.7	129693	142246	81497.6	272436	64436.8	56400.3	115037	236560	197018	168232	86461.6	74289.1	50397.7	145801	415447	37825.9	113481	35819.6	348960	174462	252737	51487.2	115656	227166	86898.2	91514.2	15028	190997	20382.7	262943
	24376	124.091	12.0451											15433	15674.8	16564.4	37631.9	16434.2	13479.2	52616.7	24322.4	4593.81	41425.6	43964.3	17909.4	10557.9	33861.1	36667.8	11413.6	25840.4	35390.9	41116.5	39459.8	46398.7	17779.2	16882.1	48272.1	50231.2	25192.5	43963.6	22083	14953.8	24057.3	16110.8	42360.9	8029.72	32926.2	2789.87	17606.4
	25747	124.091	12.7889											13915	33157.2	5864.93	48798.8	23514.8	20018.5	14392.6	19068.7	5796.9	29127.7	21572.4	28603.1	14552.5	46266.7	23614	28681.2	16162.6	15146.3	28622.2	17411	38930.8	10520.7	27952.5	14110.5	24081.7	36146.8	29356.1	11116.5	7411.49	35606	9164.22	27620.9	12425	32939.2	6010.16	17069.9
	24130	124.091	11.913											30029.6	42970.4	23645.1	0	19274.9	25034	52365.8	14835.9	6090.64	16496.4	19107	18820.6	15067.9	34506.7	33404.4	34466.4	22038.2	13604.5	24335.9	18181.6	32098.1	20167.4	44269	26150.4	27362.4	30654.6	35160.7	13559.7	9865.82	33535.7	15749.1	18232	11313.9	29275.7	10107.5	15557.6
	24697	124.091	12.2339											11464.4	29828.5	6913.67	27712.6	42799.7	36901.4	33878.3	19371.8	4333.4	18188.4	29925.3	12738.9	29459.7	52041.7	40576.8	22910	13819.7	26986.9	19323.5	16698.8	35974.5	12745	16894.7	32015.7	30587.3	26780.3	42061.4	30370	10688	31994.9	16579.7	9010.54	16103	14062.3	7181.68	18990.2
	23433	124.091	11.5883											26242.6	21581.4	19895.2	22453.7	35290.8	33110.8	31083	28805.7	6044.18	17414.6	13604.8	46567.3	20154	25637.8	21550.1	29877.7	21222.1	17254.8	27025.3	38804.2	48447.2	27569.9	0	32823.1	19642.2	30039.4	24676.4	40569.1	14685.4	0	13886.8	23699.4	17027.7	39601.1	8528.47	18511.6
	22925	124.091	11.3202											16835.2	43720.6	12124.6	23057.9	24958.9	22208.6	31608	19495.3	7426.81	84969.7	23874.9	11078.5	15951.7	54327	24219.1	29129	22979.6	37481.9	22713.5	49467.5	33409	19263	22539.6	36586.6	56684.5	31186.3	33772.4	12676.7	6739.82	18210.1	18913.2	55387.1	8689.93	23738.9	12211.6	48831.6
	26164	124.091	13.0854											62765.9	38780.5	14953.3	41037.1	34174.6	29227.8	23278.3	36929.3	9339.77	38426.1	35010.8	10542.4	31976.7	30894.1	35015.5	45165.8	28008.3	23481.2	61555.4	39713.9	27258.8	23252	29344.1	32128.5	62217.2	16143.6	55301.8	18004.2	20794.2	21559.4	19644.6	41031.3	9893.06	31267.5	5730.23	25621.8
	25557	124.091	12.6869											15829.5	16121.4	6537.59	30709.9	48607.4	42858.5	26086.1	24593.3	4579.08	38459.7	41135.2	8735.74	9149.59	51917.4	74718.2	23298	21262.9	19801.4	22564.7	39300.7	71896.1	27186.6	28109	17896.2	31350.1	25901.1	12665.2	14814.4	9808.14	31264	15417.1	21325.5	4676.51	30768.7	4960.24	21966.6
	24513	124.091	12.1295											10982.5	35672.9	12835.9	21707.9	52182.9	13479.2	56015.1	30483.9	5344.28	36647.8	22315.1	13101.6	22534.9	54055.2	27843.9	75644.1	30387.4	11192.8	35826.6	43989.5	44778.4	12745	33390.3	29355.2	25365.8	56277.4	36311.9	0	8623.01	30278.2	17633.1	54965	8270.63	43822.2	4978.8	16516.2
	21822	124.091	10.8563											24073.5	37681.2	13993.5	27658.1	45461.9	31221.8	43182.1	32848.9	11000.1	33328.5	19192.4	20223	12205	42557.2	18210.7	18322.4	42335.9	35284.6	17017.8	46297.7	37704.4	28797.1	13652.9	25653.3	30041.3	34280.3	19778.8	32182.2	13113.4	24868.5	19789.4	17687.2	11757	30903.6	11077.9	18930
	24927	124.091	12.3522											11283.5	28290.6	12730	105317	35253.8	20575	40168.7	15908.9	7417.83	23602.3	22172.3	9116.66	14992.3	37504.8	15641.6	23183	13179.5	22155.6	14508.1	50330.6	24625.6	20036.8	16357.2	21082.4	16192.3	51548.8	35147.7	18526.1	20190.1	38606.4	11712.8	12747.3	7055.66	27384	9134.12	21281.3
	23831	124.091	11.7754											30708	20376.3	11428.3	34165.4	47834.3	21488.1	30233.2	29729.6	4719.33	62461.2	52696.6	21085.3	12241.2	38033	24439.3	28036.6	43731.4	26438.2	20078.9	31243.4	58371.8	12241	15293.2	29438.2	18321.3	21913	33856.7	7910.69	17831.8	14611.2	17182	24115.7	11565.6	26439.3	7122.28	24786.6
	23589	124.091	11.655											17193.6	29333.1	6599.82	14425.8	79799.3	14384.2	48869.9	18824.7	5347.3	29580.9	16697.2	43590.2	11766	23934.6	14992.7	20790.1	9211.28	17176.1	26523.6	15386.6	16506.4	9290.33	39481.9	14265.1	52607.1	36115.3	15734.9	22939.1	9073.79	30226.2	6288.42	18190.5	5764.87	25827	5042.97	27058
	22319	124.091	11.0538											24860.6	33832.9	13902.9	28107.3	32806.7	35203.7	14232.8	19210	6991.29	24171.1	22866.6	25133.2	20155.6	23776.6	52916.6	33957.6	30021.3	46737.3	36150.5	32212.9	22671.1	13313.4	29093.2	8812.74	19080.7	37103.3	43947.5	22548.6	9415.67	22138.1	19186.1	21345.8	15210.6	66583.1	3073.54	23364.2
	22055	124.091	10.9379											15901.1	31815.3	19007.3	30421.2	24302.3	51820.9	28856.9	15197.2	6285.73	38207.6	27843.4	10189.4	20891.9	26550.4	27331.2	24238.1	50058.1	25653.7	26965.6	15316.6	27154.2	17980.8	16101.1	15973.8	22528	27294.4	26245.2	29819.4	14739.5	30830.3	19186.1	29191.5	16425	29176.4	15927.8	24128.4
	25216	124.091	12.5329											15428.7	0	6799.27	20437.8	15269	17204.2	38703.9	26238.9	5636.96	33647.5	21499.7	53024.9	7842.71	39433.6	40206.4	21488.9	29519.1	12021.9	73124.1	12426.5	25888	8913.53	17028.5	60139.2	11653	30733.9	26004.8	13245.8	9338.39	24666.7	14728.6	14195.3	3723.19	23127	6803.84	21067.9
	22547	124.092	11.1515											23379.2	21351.7	19973.2	32278.5	28842.4	43867.3	36942	21054	8772.35	17109.5	24336.8	25126.5	24414.9	54122.6	58661	36391.1	40228.5	38303.9	51404.9	24030.5	49130.9	9424.4	19255.1	39083	40190.3	123415	36946.8	28666	10035	21878.5	39436.5	44628	6099.84	30976.6	10269.5	53478.2
	25952	124.092	12.9113											23800.5	17866.5	16465.3	47367	14736.7	22645.6	40020.3	8235.01	3696.3	38390.5	37317.6	12801.4	17025.9	24583.7	28202.3	43936.4	27643.4	15512.2	47540.2	26793.2	13803.5	30990.4	26109.3	15856.6	0	44360.7	35678.7	15595.2	11751.5	32565.3	16254	11832.6	6000.57	18633.4	7172.3	37738.1
	22147	124.092	10.985											20298.4	36361.3	11144.7	42992.4	68484.1	37904.5	22216.2	15197.2	6222.64	24385.9	22866.6	15341.1	32975.6	53103.3	28251	38255.3	16579.5	24407	39901.6	75565.8	42509.4	21106.7	23946.3	26271.2	19080.7	36410.7	64155.4	32984.5	16769.4	18148.4	14872	46562	18472.9	71756.1	7141.19	15514.9
	23101	124.092	11.4411											11462	13282.2	13613.6	37943.9	41640.4	92206.9	17269.6	30431.3	4235.33	23149.5	14669.8	14039.1	22062.6	33813.3	22403.8	30622.4	36557.6	18902.3	25731.4	42183.8	20748.8	35449.4	35805.2	27768.2	26762.4	26158.6	28622.4	18223.2	8391.35	37157.2	20327.2	30366	11929.3	17896.3	4098.72	47274.6
	24187	124.092	11.9376											20268.4	30955.6	20512	37860.5	31785.2	25712.4	14922.4	9761.51	9063.05	16670.9	21962.1	17447.2	34145	13178.8	37357.1	24679.1	11178	13604.5	10683.6	26657.9	32098.1	14949.6	38383.4	23037	30632.3	30654.6	21251.8	14153	9865.82	16602.2	21592.1	13412.3	10807.8	10487.2	2609.38	12846.2
	24448	124.093	12.0926											15294.1	9363.62	8375.03	22203.4	20900.5	14175.1	22298.6	9434.09	4224.28	11394.6	13353.5	4745.9	17880.8	23740.7	22868.4	18199.8	5909.75	22702	20883.9	31303.9	38439.2	5664.09	22012.2	19578.1	24241.1	11001.7	12208.5	9679.17	2754.21	11842.2	10303.1	28380.8	4555.13	9504.05	4154.31	16701.1
	23031	124.094	11.4137											15591.6	19459.7	14452.3	14598.6	30204.1	58851.6	30873.2	24199.9	3700.96	34388.9	17891.1	8056.87	11083.6	21572.6	20150.9	14461	11299.1	16902.4	17513.3	26645.9	26380.3	8103.7	23179.2	13571	30273.3	9297.64	14283.1	12937.9	4175.06	26381.9	20353.3	18173.6	6634.5	20995.7	5119.35	15054.9
	22529	124.094	11.1501											20971.4	24145	23522.3	18312.7	22746.9	27878.6	116935	9383.75	4157.35	18806.6	29473	10371.8	8820.15	27402.1	36317.5	32575.5	11671.5	35253.4	29636.2	33462	20191.3	14027.7	22615.4	18022.6	20397.6	21072.6	15994.1	23563.8	8991.33	27214.5	29337.9	11738.5	11463.8	21333.8	4528.86	8228.6
	22059	124.094	10.9387											16424.1	15960	14118.9	10138.7	14994.6	15697.6	26012	10777.9	6592.4	11114.3	11659.6	20573.3	15902.8	16896.2	16915.1	17455.5	10777.9	27766.5	11722.7	31930.8	19124.6	13721.2	31362.3	21241.9	26839.6	15901.7	22436.7	28678.8	9790	9835.54	10212.1	16038.5	3246.78	21841.4	3318.9	9735.65
	25573	124.094	12.6931											21397.6	13005.6	10889.7	16250.7	15321.5	10029.5	26768.6	24013.8	4271.66	36722.8	10241.7	22885.8	4625.27	15693.6	19231.9	15443.2	14124.6	18348.3	13872.6	20750.9	30769	16740	13284.6	8441.82	16890.6	50145	17041	12139	8673.41	20054.7	7140.29	12776.8	7764.32	15984.3	5662.4	19137.8
	23478	124.094	11.6118											19332.9	7456.4	9598.24	10894.7	22647.5	12669.6	26898.2	16403.4	4585.61	25270.9	20998.7	9054.17	10413.6	12494.2	16867.1	22176.9	8489.1	18754.1	14062	24530.5	23746.7	10357.9	20961.2	17543.4	13594.4	12940.2	19485.4	10892.3	8084.56	13428	12021.6	25559.2	7634.37	12785.8	5219.59	7635.02
	24645	124.094	12.2241											13159.1	9363.62	7511.27	29720.5	7724.11	16696.2	33342	10042	6372.78	12874.2	25784.6	11569.6	15084.5	14527.7	18554.9	13754.5	14059.2	14465.9	19741.8	19848.9	10349	7648.47	11779.2	14809.5	16503	23945.7	24252.1	20215.4	9276.66	6876.64	13021.6	12479.9	4739.46	16536.3	3896.24	21067.2
	24919	124.094	12.3467											19399.5	17396.9	7592.5	22596.5	36151.7	16923.8	18873.5	13894.3	4437.74	14472.2	12555.3	17101.9	12694.8	96831.1	18655	12206.3	7267.89	7422.31	7114.69	19991.9	10349	16689.4	16092.4	22984.7	16157.6	22409	17414.6	7415.4	3477.54	11365.9	5688.99	18658.3	5859.31	23036.4	4854.98	8924.64
	23887	124.094	11.7997											21778.8	10607.6	9444.13	11111.5	11381.7	6270.94	24550.2	6565.49	3016.46	15507.2	13718.6	15073.2	11431.2	11057.9	28694.4	14341.7	9074.51	15159.2	19927.1	13745.7	11459.6	6653.03	21310.2	11116.3	16489.6	29500.4	22433.7	13243.9	11480.2	17477.6	11432.8	22852.3	4474.5	24171.5	2203.6	12881.8
	26110	124.094	13.0119											0	20821.8	8269.38	10565.1	22665.3	17123.3	8371.18	5473.78	2809	27066.2	31045.1	11590.7	12029.1	10810.2	24456.1	26942.5	8297.87	15521.1	32816.8	25687.5	15026.3	21478.9	0	11360.8	14384.6	17808.8	18937	9701.25	0	21464.7	19045.8	21668.9	10538.1	19151.2	7212.18	27704.6
	26193	124.094	13.097				1058							22387.8	13800.3	7716.45	24184.4	18988.8	17108.9	28627.3	30509.1	2041.86	25361.7	14156.1	7983.61	12732.4	30227.7	26290.1	32307.5	8262.89	9069.47	18332.2	27355.1	15026.3	10147.2	19624.2	7377.47	22530.2	27703.2	34668.7	23752.4	11596.6	14487.8	15943.1	19070.7	3498.42	16429.7	2415.25	21896.2
	23276	124.094	11.5299											26195	18038.8	3517.8	34870.7	13205.1	24432.6	30568.3	11805.9	3132.6	13074.6	14404.7	8056.87	14826.8	24662.1	25562.5	26725.5	0	20140	7625.9	26627.9	11360.7	9924.64	26157.6	8841.99	22708.1	19812.8	24403.1	15950.7	8570.2	12034.3	7339.26	10078.5	5772.64	27616.2	6605.8	30389.6
	21897	124.094	10.8789											9023.74	7949.31	11867.1	12029.9	24570	8918.1	18246.4	13665.7	2081.82	26147.2	28196.6	13718.5	9448.29	27641.5	19247.1	13514	9555.5	22866.7	14179.4	24279.2	12210.5	20542.6	22072.1	16608.8	29300.9	15307	13489.6	19376.2	8652.3	10091.9	22029.9	24347.6	5241.32	27207.7	1872.2	18856.7
	25862	124.094	12.8463											15008.3	13914.5	5347.89	16416.8	11877.3	15040.2	19639.6	12789.5	2242.32	21525.7	20953.6	6332.11	11895.7	26443	15025.8	12060.1	11924.9	12592.8	11657	24574.1	23671.3	8805.12	10041.1	18518.3	26157.6	12050.1	9093.35	6020.16	3789.76	14215.8	10614.3	16808.5	4165.01	16547	2863.26	13708.7
	22736	124.094	11.2614											20699.3	21354.3	6731.2	8992.47	17321.9	37194.2	36688.4	25291.4	2799.21	17926.3	18836.1	15946	6379.19	32374.9	23085.5	11495.3	9912.61	15650.6	32057.1	25183.3	28881.5	9250.43	23643.5	8996.57	24079.6	18823.5	35506.9	28653.5	8443.65	20633.3	9226.66	11249.7	7701.01	30905.3	4034.1	19818
	22232	124.094	11.0254											12807	23356	8283.08	22986.8	14816.2	18821.6	23596	8730.47	2650.64	9126.62	28121.7	21737.8	4276.58	22924.9	34537.2	19253.5	27072.4	6457.12	16939.9	20855.2	61592.9	16117.3	42095.6	30108.7	67935.9	32598.7	10216.6	5946.97	6523.32	39545.9	10212.1	13366.6	7065.92	43418.9	4843.53	19784.2
	24113	124.094	11.8942											0	19295.7	3384.22	13892.5	60675	12552.8	24009.8	9498.69	2629.92	18429.8	17165.3	8056.37	10054.3	26517.2	12343.9	16728.8	8819.56	8791.62	11543.7	22808.4	33632	15554.6	0	15825.2	32333.3	59513.2	9386.99	9706.82	4990.03	17952.5	8310.93	16259	11294.4	10285.1	2156.23	21224.4
	25254	124.094	12.5502											5662.29	16280.5	5809.64	19407.1	17194.6	8854.66	16522.3	8895.31	2589.49	11350.8	29919.7	7260.35	11536.9	24620.8	31825.6	20638.7	16491	6079.15	26396.8	12378.8	9909.85	8076.96	17062.4	20622.6	29161.3	17860.1	19925.6	8586.44	5069.1	9449.27	7687.52	9679.3	6413.04	22380.1	2913.37	20353.1
	23640	124.094	11.6893											10928.9	12818.7	4395.52	14110.6	14976.9	8500.16	18208.6	13510.3	3016.46	24632.5	13372.7	18833.7	8598.77	11926.3	11805.2	11535.7	32097	12004.4	12650.4	26621.4	49855.7	4126.92	11842.3	15095.2	9425.7	18925.1	23840.7	10092.5	11187	11140.5	17318	12856.9	13486.6	12491.1	6249.66	10216.4
	24358	124.095	12.0362											13825.2	8463.61	7356.1	14910.5	23270.9	41402.5	17409.7	9895.52	5411.51	19067.2	12349.4	5099.89	6712.49	16339.4	14827.4	10176.4	5736.23	10616.8	7258.85	21032.8	13116.6	8583.08	28668.1	8008.12	20066.5	23540.5	12640	8655.94	6293.44	14433.3	7881.29	17167.8	5109.13	15335.6	3182.35	12255.2
	25698	124.095	12.773											5529.63	14243.5	7611.86	10343.3	21698.4	9396.37	20027.4	18144.7	2289.75	13501.5	11995.3	4848.78	13905.9	30294.9	35364	13157.6	8751.7	13627.3	8180.87	12373.1	31887.2	4059.57	7585.47	10448.2	19503.5	18115.7	5925.8	4647.2	3606.64	15590.8	7140.29	9379.12	3013.58	9297.66	2645.79	21168.4
	24577	124.095	12.1897											11084.6	6045.6	7858.87	5819.31	10444.3	20289.9	16699.2	13110.8	0	12759.8	23862.8	12680.5	12511.8	18642.9	23929.3	8559.03	17922.2	8092.01	8768.49	16498.4	11410.4	5383.06	9671.95	6570.81	24392.6	17641.1	13425	12011.8	4853.77	21150.9	4061.32	9248.7	4362.81	7344.1	1969.24	11988.1
	22786	124.096	11.2856											15015.1	15634.9	8552.52	15254	18234	18441	8972.67	11079.6	2430.86	24406.3	21945.1	17454	14934.6	15603	26947.3	15858.1	19100.7	9507.73	24071.9	28075	14657.4	8850.58	13651.4	10052.8	13709.1	19990.7	12019.5	14525.6	3503.41	16094.1	12752.2	15047.1	6640.6	7444.26	2224.8	15942
	23196	124.096	11.4763											9564.5	9577.27	6027	19594	15473.4	18940.6	15592.4	0	2178.74	11073.7	29494.1	11561.5	8650.33	14156.8	10120.1	23072.2	38835.9	18355.7	0	9886.71	15831.8	8085.13	10892.5	7342.72	12288.8	16785.2	12628.3	9920.1	7920.49	13341.3	7018.62	14749.9	5489.13	10585.9	2752.12	7282.2
	22103	124.096	10.9715											12302.1	9635.66	5875.98	21498.2	11016.7	14189.2	21060.1	12321.8	1412.81	10381	9612.87	16747.1	9265.98	25185.6	15351.8	0	12025.6	8955.72	11831.2	19173.7	9102.86	9542.66	10317	20863.4	19825.2	10175.9	16443.8	15090.3	9249.54	13697.7	17144.6	31068.1	1113.31	11929.9	7107.16	9378.8
	22358	124.096	11.0539											15987.6	15061.7	11153.2	8216.85	13829.6	7977.81	16873.2	17448.7	1412.81	7454.25	15906.6	8673.35	5561.68	26225.7	41611.4	37570.6	10572.2	10052.2	14592	17179.8	25368.8	5087.99	5555.29	9999.48	14564.5	13620.8	48103.4	5522.48	5410	45765.3	17380.5	7905.56	7315.37	23399.5	4245.63	3701.04
	26196	124.096	13.093											13845.6	14079.4	6190.17	17426.9	7714.89	13095.8	15250.1	9622.76	1721.51	15894.2	20672.1	8672.89	9747.23	18427.7	18294.1	10967.4	13170.3	9447.68	18810.8	12051.1	10450.5	6432.83	15546.8	9287.09	8258.21	15633.2	8439.71	7028.17	4526.7	15048	10138.1	13547.6	4069.2	11598.4	2209.88	6211.74
	21935	124.097	10.8956											10059.7	15097	6111.46	15783.1	9251.17	7012.27	11611.5	10922	2645.58	13056.8	11698	8828.59	6915.78	12876.4	14018.1	13608.2	9067.63	9635.02	21874.6	19911.3	16615.3	9262.66	9819.55	11794.7	22711.1	17583.1	13792.6	9567.84	6159.88	10026.5	10629.5	9183.7	3969.71	6409.99	1559.78	11996.1
	22685	124.097	11.2276											9815.34	16145.4	2094.09	22040	14547.2	26411.2	29169.8	10197.5	3965.68	20504.7	13237.7	28339.7	6344.53	17162.5	9414.73	12933.8	13822.3	8951.32	19835.7	28698.7	18405.6	9390.21	18386.8	9858.45	9655.05	13742.5	11500	18492.8	6917.7	14320	10642.5	18511.2	4952.45	6274.05	1287.46	6862.74
	26104	124.097	13.0128											11194.2	18361.7	5104.32	10106.8	17921.4	21064.8	8133.1	10028.7	1358.99	14850.1	6284.8	7990.83	6140.09	9439.26	13978.1	18330.4	10511.9	16059.2	13520.3	7710.3	7574.63	6145.16	8524.1	16873.9	10725.5	14929.1	6279.3	11402.8	6694.81	9844.52	9082.41	11788.5	6356.51	11904.9	2811.95	10798.4
	25410	124.097	12.6337											6239.36	12777.4	6449.25	16949.3	9193.44	9946.72	21616.6	11090	873.727	15917.7	10656.3	4533.8	4661.33	16777.3	11333.3	22257.2	9540.47	16300.7	13233.1	14562.4	17826.7	9284.74	19131.1	0	18270.6	17840.7	6205.58	5105.09	4046.88	53284	5080.9	12355.3	2305.04	9726.54	2927.85	11665.2
	25933	124.097	12.8969											7492.51	6563.97	4806.8	6125.79	22066.6	11308.5	7586.66	8876.65	2639.32	15015.1	12350	7698.53	3310.93	16621.9	20187.6	34443.2	6783.53	3002.07	9712.04	8737.31	7574.63	5576.47	7638.62	8547.83	15403.9	7659	9097.55	5621.94	2588.42	10829.7	4121.26	11012.4	4221.18	20156.4	2995.37	8196.3
	23838	124.097	11.7745											17405.2	15781	5150.59	8119.08	18600.9	15509.2	6399.1	6594.6	2173.96	7480.45	8657.05	5064.83	5969.78	9781.67	13118.2	8056.93	11333.1	8405.27	14805.2	13595.3	11770.4	6980.11	8902.61	10667.6	6105.76	11669.9	15163.9	13810.7	7225.79	7839.32	9808.38	11326.3	5325.54	5220.29	2809.83	6812.67
	23435	124.097	11.588											11325.7	9414.17	7067.99	14133.5	17090.9	8482.56	56836.4	15200.6	1894.71	23620.9	8316.82	7321.7	11036.8	22784.4	9727.88	20849.4	8148.71	8498.43	9776.64	11823	16597.2	9170.57	6672.05	9499.69	19965.1	19775.8	14412.6	11339.1	5515.25	4907.43	8449.15	12894.3	5861.25	6157.49	1624.99	12042.2
	24473	124.097	12.1026											6842.43	9606.9	6004.2	18185.8	7938.88	16875.7	19391.3	0	2419.47	31749.3	8230.29	7895.1	3752.94	14796.7	7904.58	15252.5	6442.24	9457.06	12839.5	7603.08	10741.5	7403.85	18531.5	5463.03	15374.9	21835.9	12160.9	3706.49	3423.18	17179.5	7241	18233.6	3805.44	10311.5	943.364	10737.2
	25032	124.097	12.4151											8851.33	5971.96	6622.09	17673.8	12718	15562.5	12760.7	14684.5	1844.36	18859.1	5443.83	12473.7	4983.95	9196.65	19619.2	9965.41	13738.9	10179.8	16926.2	5124.73	20071.5	8998.04	9844.07	9457.76	28199.1	19941	22346.1	4387.62	4974.82	8351.42	7388.48	7321.98	4150.42	15082.8	2354.39	4693.49
	24791	124.097	12.2533											8836.57	13018.4	7970.41	5399.09	10359.9	21109.4	9106.76	8681.19	1558.53	13984.4	5004.39	7944.89	3897.85	19553	11509.7	19023.5	9671.83	9887.7	11226	9085.81	21283.7	4661.94	7370.61	11252.9	12428.7	18878.7	19476.4	4620.1	6901.28	11292.2	6503.05	8475.03	4177.25	17387.7	829.652	4497
	3178	124.566	1.76025				183							0	0	0	0	0	0	0	0	0	0	0	0	0	0	0	0	0	0	0	0	0	0	0	0	0	0	0	0	0	0	0	0	0	0	0	0
	26370	124.964	13.1799				1058							928806	1.01917e+06	964674	964514	966461	932678	1.02998e+06	808075	892638	1.15916e+06	990588	842698	809830	942080	993118	979884	859340	828325	885654	957115	901104	863265	846696	882482	1156653	904920	931560	790392	919513	904561	737785	887400	903946	1.01e+06	828899	873924
	1047	125.06	0.80271											893.518	1375.4	1036.13	1189.02	1091.13	1458.03	1156.35	902.663	1466.19	2484.5	0	0	0	1088.88	0	0	958.418	0	837.486	704.783	960.084	655.914	669.396	931.571	462.687	957.372	821.973	1496.62	827.51	0	1205.47	0	840.225	1958.1	1153.14	823.959
	22036	125.071	10.9344											191968	111701	123008	232764	245564	169643	252506	100993	26120.3	255568	168356	130812	130444	142630	226996	246638	176457	135152	87187.2	266295	210053	211265	192845	261451	208625	205088	243326	178837	108021	123053	155643	242754	106393	210129	57168.7	177102
	21774	125.071	10.8881											151093	182547	136919	219296	219714	193545	111791	162587	59075.5	221207	176284	132487	130923	220475	249632	159028	138642	143514	205188	200662	239958	196467	167802	199142	238338	119375	202128	139669	120131	146265	131652	223449	79595.6	228112	69163.5	190130
	22417	125.071	11.0913											197822	181128	137251	239326	265573	264593	278286	106153	35734	279339	205445	204704	197313	264564	296292	253863	146423	177650	0	293688	332260	195486	158956	249906	281742	137211	221148	179985	134390	157430	116668	266529	128691	311387	73046.4	217958
	26294	125.071	13.1385				1057							185928	159242	117096	229019	172860	248035	258260	140405	145928	241284	224046	184202	165445	188207	192696	174709	147842	188183	205411	211865	207505	162843	186330	216996	244154	185676	201735	147692	155263	140574	176084	144100	121593	196179	84854.2	201623
	22573	125.093	11.1745											4558.52	21955.4	8509.33	23008.2	24838.2	20081.7	26604.4	12220.9	5648.19	18602.4	23051.9	17954.5	17143	25069.7	87516.4	16401.3	46287	16513.5	21439.3	9078.8	15961.7	11139.6	31712.5	22148.2	15288.2	36289.3	20414	22065.7	39028.1	22078.4	12957.7	21487.5	8109.18	25604.6	7471.7	7664.21
	2159	125.096	1.21182				97							208.779	203.713	219.427	0	0	221.76	180.381	505.91	416.386	411.407	32822.4	87898.9	41903.3	57698.1	40521.3	41992.6	48956.9	42255.4	64075.4	30414.4	82002.3	36717.5	40447.5	45899	41434.6	39215.8	35721.6	52255	34847.9	63211.8	40286.3	83338.8	36799.9	50901.1	41364.8	31832.2
	26343	125.986	13.1724				1058							1.4204e+06	1.09627e+06	1.07987e+06	1.16111e+06	1.03069e+06	1.45918e+06	1.47275e+06	972478	1.21803e+06	1.17608e+06	1205279	1.06765e+06	1.32846e+06	1.13471e+06	1.06559e+06	1.11447e+06	1.32474e+06	1.12922e+06	1.27824e+06	1.15383e+06	1.07325e+06	1.01704e+06	961287	1283060	1.19312e+06	994956	1.4409e+06	994872	1.42994e+06	1.03472e+06	936562	1.00091e+06	1.36231e+06	1.01532e+06	908686	1.02103e+06
	11448	126.084	5.10851				491							0	0	0	0	0	0	0	0	0	0	11912	20629.3	11378.6	19837.2	14032.9	10447.2	12773.9	6727.55	18159.6	11550.7	21872.7	16684.4	11158.3	10436.8	10625.4	9579.46	11438.9	12128.3	13058.6	13600.4	8391.12	16673.8	12090.8	11822	7808.32	10094.6
	22156	126.087	10.9938											13109.2	11965.8	6934.92	16333.8	14804.1	12086.3	15038.9	11485.7	3740.09	10059.9	21556.5	8672.92	3114.45	17929.3	16923.9	16236.3	19118.1	12658.8	9578.04	6367.98	4868.37	9223.44	10355.2	12510.9	14941.7	9020.59	10698.2	11591.5	3262.13	9680.44	3447.82	5939.29	1324.41	17555.8	2310.41	7015.41
	22513	126.087	11.1287											7617.77	14567.6	7137.92	12634.8	14383	7656.24	19869.1	12653.2	1951.26	21928.5	11251.5	13998.1	8934.17	6058.43	21690.6	11482	6418.12	17413.5	15768.6	12330.8	11170	3645.7	16950.3	8035.49	17690.8	21262.3	17275.5	8375.43	6051.31	9512.17	12823.1	5886.95	3021.1	6419.63	753.413	6916.79
	23782	126.087	11.7522				1023							11656.5	13832.2	5541.18	13457.4	5198.18	8604.33	11439.9	11353.6	1639.34	13627.6	4518.54	7285.84	6046.54	10654	12591.2	9043.38	4111.81	12101.5	12501.3	13405.7	16218.8	4959.08	4505.26	9488.46	8509.01	17529.8	18062.7	6511.05	4360.57	14175.5	15207.5	12557.4	2071.2	13076.8	2289.98	4349.47
	22855	126.087	11.3126											8677.14	11795.6	2069.02	11746.6	13641.8	12538	9795.58	3866.99	2741.09	8745.43	15898.2	6004.89	4483.91	5972.07	14520.9	13452	8796.9	8187.57	4781.86	13608.3	15559.3	5019.32	9397.56	15799.4	11966.3	13204.6	15574.6	6740.42	6411.99	15039.8	6900.07	5122.19	5005.84	3578.1	470.291	4420.32
	25760	126.087	12.7964											5707.34	8116.07	1529.66	12180.5	13270.5	4267.31	13203.5	3064.13	642.549	6624.67	10358.5	5640.97	4314.28	19667.2	12920.5	7595.87	7649.7	3332	7602.74	7802.84	15830.6	6056.2	8974.31	9549.82	10793.6	12667.7	10501.3	6566.27	4373.03	12314.7	5844.06	7842.14	4463.8	8387.69	981.504	11951.9
	24333	126.087	12.029											11905.8	3018.21	3312.09	11292.4	5699.89	9480.22	7055.26	7942.82	673.953	11535.8	17163	5132.31	5343.06	6527.69	12129.2	16233.5	5976.23	7361.3	14645.4	8988.25	10829.4	4400.94	11317.1	4692.1	9740.83	11063.9	14244.2	8343.93	3651.5	7376.21	7276.92	12004.3	1514.96	13098.9	505.359	9340.01
	23506	126.087	11.6099											8381.01	14301.5	5959.93	6077.08	9453.82	4632.05	10969.9	23990.9	722.077	17715.5	14780.8	8850.4	7173.6	14663.5	12537.7	11223.7	4909.36	10187.2	7979.92	6879.68	10474.7	4241.93	5717.55	7724.37	6112.68	37145.3	18015.3	11364.1	3080.87	9774.63	2721.86	9013.84	3936.47	14263.8	2158.14	7251.7
	3168	126.091	1.75999				183	61	[M+H-H2O]+		2	3168;3169	143.095	0	0	0	0	0	0	0	0	0	0	0	0	0	252.194	0	0	0	0	0	0	259.408	0	0	0	0	0	0	0	0	0	0	0	0	0	0	0
	26587	126.972	13.2405				1058							1.22192e+06	1.51861e+06	1241825	1.23229e+06	1.21873e+06	1.32396e+06	1.20978e+06	1.2969e+06	1581577	1.25353e+06	1432413	1.23978e+06	1.33456e+06	1.33846e+06	1.08605e+06	1.16804e+06	1.5301e+06	1445373	1.22866e+06	1.26813e+06	1.19474e+06	1.1359e+06	1505478	1.19221e+06	1.23173e+06	1.20293e+06	1.41579e+06	1.5035e+06	1318274	1.34411e+06	1.51361e+06	1.27374e+06	1.1848e+06	1.20686e+06	1.54373e+06	1.2744e+06
	1016	127.05	0.795327				53							0	0	265.54	0	0	0	450.294	171.138	192.129	0	10990.3	4270.21	10476.2	5311.59	12268.5	6156.16	2963.94	2397.02	4462.92	2190.56	4698.53	2866.55	2520.8	7503.18	7213.26	10377	10965.5	2615.64	14611.1	7193.49	10072.9	5520.12	14144.3	8341.8	8368.48	3926.3
	2865	127.075	1.57818											289.203	0	0	145.297	0	0	0	203.275	344.368	215.238	0	313.16	1160.35	313.717	0	872.394	0	266.645	263.246	816.263	698.609	310.422	0	295.768	572.388	1213.95	549.006	562.14	0	322.563	365.998	0	309.964	385.657	219.917	922.632
	20510	127.112	10.4311											6729.78	6327.34	6825.1	8753.58	8854.84	9603.86	14958.6	4407.55	2819.14	8300.43	8790.06	9084.1	7217.88	8030.1	9292.38	8163.33	2091.71	3389	8680.3	7372.84	10566.5	8592.25	6359.3	9893.92	9930.54	8193.48	7156.54	1966.18	6014.75	6240.26	3493.6	9748.63	7249.97	9193.14	4620.54	8724.34
	9406	127.112	3.93192				386							3461.16	3423.58	3109.69	2313.29	2514.79	3637.4	4302.78	2116.45	3661.21	3120.67	15293.2	37074	21137.6	31051.8	20722.3	18921.6	17994.4	15045.2	30460.2	15401.2	31924.7	22041.2	19093.7	16124.6	20208.3	18306.4	16282	17325.5	21645.8	22373.4	12585.6	26375.6	15974.5	18712.9	11416.9	14495.9
	108	128.019	0.583869											34359.3	0	27529.2	31172.2	27497	38939.2	29417.8	23995.5	37963.8	26921.7	67174.4	182863	63293.4	93491.2	249858	64403.5	74925.1	49989.8	231767	60070.1	127796	76330.3	55602.1	89032.9	75531.4	278720	383193	336821	123172	52443.5	122948	180244	124063	147825	254700	299431
	819	128.019	0.720074											32418.9	35397.3	37228.9	29361.2	35171.7	36608.3	36164.8	31526.1	34643.3	29078.1	100337	72043.7	107002	114299	176572	135678	184983	68554.9	188077	99736.1	239646	74658.2	161405	160689	162876	127871	0	164227	98363	85730.8	125615	191296	169451	147825	110215	126295
	1123	128.019	0.82616											34156.4	37700.3	39749.8	37831.6	36822.9	38675	38705.7	32631.6	36614.6	37731.7	99444.4	105556	91427.6	130865	130546	96865.9	135695	79302.4	174442	81157	182944	78454.2	163302	0	0	102972	0	161082	186348	89712	139114	155675	115404	130506	92171.4	103943
	434	129.02	0.615418											987.232	1629.09	3581.43	4140.82	2553.46	3082.84	2039.33	1167.37	842.117	2170.12	5361.7	6278.34	3788.15	3231.59	17718.7	0	6209.87	2663.87	16840.5	2697.38	19760	6600.87	6536.95	20406.7	11879	9614.55	5210.46	2355.74	4092.53	2178.88	6001.26	7203.76	3428.76	4786.85	0	7605
	3156	129.033	1.75498				183	60	[M+K]+		2	3173;3156	90.0698	0	0	0	0	0	0	0	0	0	0	0	0	0	0	0	0	0	0	0	0	0	0	0	0	0	0	0	0	0	0	0	0	0	0	0	0
	236	129.052	0.563673				20							5374.82	16147	11948.4	11039.1	9259.27	9282.11	8602.85	8661.45	26670.3	8748.15	0	0	0	0	0	0	0	0	0	0	0	0	0	0	0	0	0	0	0	0	0	0	0	0	0	0
	548	129.56	0.651033				55							0	0	0	0	0	0	0	0	0	0	13294.1	8028.38	7929.72	30085.6	9660.03	4115.51	17548.2	5259.23	9138.71	21087.6	42684.9	20393.9	20948.3	10259.4	17399.2	8314.38	15567.5	14965.4	15809.9	0	5844.44	31822.8	18713.5	23420.5	0	3550.23
	26706	130.008	13.3869											336127	497576	562072	588565	754084	138261	606008	451736	509377	776469	716502	491649	656886	170379	732757	697359	578114	151306	721600	148916	149234	687009	530369	132769	147451	761196	557311	149879	145572	433941	620463	701666	534061	150018	154043	121891
	2780	130.017	1.50423											3982.35	2097.32	1464.66	1506.74	2279.69	3008.52	2960.66	3684.16	3459.35	4713.44	5180.64	3353.9	2129.89	4833.07	6562.03	5740.17	8788.58	6171.22	7721.06	4726.15	0	1823.29	4117.94	3719.27	4381.58	4007.81	6682.01	8859.92	9521.61	1961.31	6010.47	6116.85	7446.79	5786.81	6107.83	5919.84
	2231	130.017	1.22587											1326	1554.1	4495.84	4262.43	4519.57	1839.17	3173.39	3895.46	3645.14	2105.53	7785.43	8885.48	5415.06	6875.27	5337.26	1870.75	10583.8	3187.92	10079.1	6105.99	7950.27	4738.63	9870.66	9009.38	2099.46	4465.53	11326.7	7176.23	8949.67	6731.81	3398.23	9540.75	7099.86	6129.35	3323.12	3517.55
	2493	130.017	1.355											2010.11	4785.29	1504.88	4436.06	3277.14	3857.26	4588.1	2874.54	4572.81	3844.19	6812.67	5622.06	4788.04	5479.04	4962.25	1316.69	10130.4	4263.97	7738.89	5688.61	11509.7	7435.88	7379.15	8151.85	6609.77	2053.21	7079.31	9561.84	21806.4	3945.63	4539.45	7102.78	6912.84	2601.37	7061.47	4394.15
	627	130.017	0.648627											915.877	3581.59	2859.81	2685.6	3626.89	1287.92	1240.85	3442.38	3642.01	2896.54	14878.5	5581.67	4030.91	7338.22	33242.4	1669.44	9400.52	11750.4	14776.7	6364.2	20065	6222.07	11582.4	28285.9	7682.54	15791.6	19346.8	14704.2	12976.1	2150.07	14573.9	24133.3	15756.3	12767.8	12288.4	9409.11
	1237	130.017	0.853687											3510.21	4322.13	2570.42	4494.72	4336.39	2701.91	2113.02	3119.76	1464.43	3977.46	4408.26	4192.35	8396.15	7551.12	13744.6	8520.42	13033.5	5309.11	9278.52	6210.46	20027.9	11090.5	11993.9	13810.2	6922.28	6418.97	15009.6	13312.9	9757.12	5397.89	5589.31	13892.4	3264.78	6939.84	8440.88	4910.66
	1834	130.017	1.06183											3117.57	4599.42	4380.38	4356.13	3980.05	3578.72	4650.51	1843.12	1204.52	3471.63	7935.64	9970.87	3505.4	7850.97	2982.89	2499.6	9844.69	8458.64	9442.73	3546	15281.8	5111.39	11593	11214	8823.26	5829.7	12431.4	12284.5	11680.9	7609.76	8715.63	11284.5	10503.1	8804.06	6854.37	7890.61
	3104	130.017	1.70847											2496.73	3130.31	2774.13	1978.54	3603.66	4862.56	3201.33	3051.24	2023.19	3974.74	5226.61	5621.89	3787.5	6501.4	5473.93	2997.76	7593.7	1657.98	7156.65	2159.49	7764.44	3189.43	6904.2	4522.51	2714.63	5593.44	6529.27	7529.26	7446.97	4165.04	6612.55	5619.88	7458.5	2856.27	5689.43	4600.93
	237	130.05	0.564519											5840.01	11673.6	24251.4	17229.8	13966.4	12683.3	7234.23	9972.55	11009.7	11879	15525.1	25321.5	44674.4	53637.1	17179.7	25089.1	31570.9	21546.1	3837.35	33270.8	26072.7	12100	18847.5	74660	55698.8	26293.9	23945.8	2798.73	4478.17	32628	0	18890.4	0	27574.9	4816.68	13285
	737	130.086	0.67907											46718.6	75137.2	43889.6	53370.7	33138.4	32111.6	43721.8	23472.6	31796.2	41045.7	39377.2	19396.7	52600.7	46631.4	67841.7	59058	25232.8	20253.7	14614	17973.5	15992.3	18453.5	27668.7	20376.9	22004.9	21169.5	19452.4	18709.6	17624.9	34388.8	33849.8	17119.4	27131.4	45877.6	7348.14	9262.42
	24881	130.159	12.3107											135929	395342	35710.2	23103.7	5048.19	59376.8	7238.23	226613	336670	5857.91	70292	145315	48032.9	21948.2	15003.4	22884.5	639612	664805	23200.9	16301.7	3050.02	14190.8	374035	15707	4201.97	4930.15	61445.8	803474	21161.5	318962	813693	43392.6	31712.7	13467.6	378442	87777.6
	26229	130.159	13.1104				1054							123340	374280	67584.9	21260.1	1650.15	47152.1	11062.6	208637	710196	13170.7	616351	120869	53743	31001.2	17837.7	42247.2	761983	698684	19480	17718	11199.6	9823.61	406415	14305.2	10862.9	14976.2	66686	766770	22132.1	284083	1.06135e+06	305886	32612.8	13575.2	647703	93642.7
	25613	130.159	12.7055											0	349774	36058.6	18999.7	9789.09	44558.5	8065.92	199162	307612	10440.2	74177.4	122091	45768.6	31925.4	14903.2	25157.9	622095	648465	10051.4	16525.7	5709.41	8699.27	384463	9805.8	12191.3	17258.2	57455.6	793112	21373	256110	905936	59872.3	27463	9669.53	292788	95355.7
	706	130.159	0.68602				55							1.63275e+06	1.1e+06	668423	979296	985944	1.00623e+06	2.49873e+06	1.22887e+06	1.92402e+06	1.26613e+06	19712.7	40620.3	20424.8	30361.6	21286.5	20312.9	23822.2	101054	32792.6	22690.5	33653.8	23133.3	24964.5	21739.5	22898.1	19433	18839	26305.8	18160.3	31209.9	16244.5	30210.2	16266.6	17238.1	23903.7	19164.8
	3038	130.159	1.68693				156							1.64897e+06	1820136	972660	1.13949e+06	1.39048e+06	1.46113e+06	2.17618e+06	1290167	1.89461e+06	1.96238e+06	481700	764990	390179	643143	522917	431822	410837	485064	573154	418961	597048	504804	353786	393311	408805	344663	414440	378572	475463	463849	402892	516911	440305	437661	324081	317532
	724	130.16	0.691944											14092.8	10342	6214.1	11893.9	3145.29	11755.9	5719.72	4255.26	20253.3	9987.27	0	0	0	0	0	0	0	0	0	0	0	0	0	0	0	0	0	0	0	0	0	0	0	0	0	0
	750	130.163	0.686491											2374.41	1607.7	1141.21	1254.03	2578.9	1256.47	3067.02	2437.96	4009.32	853.761	0	0	0	0	0	0	0	0	0	0	0	0	0	0	0	0	0	0	0	0	0	0	0	0	0	0
	549	130.576	0.649681				55							0	0	0	0	0	0	0	0	0	0	23889.4	12862.5	19104	42434	21050.5	12466.7	25214.5	8606.96	11325.5	17395.8	54349.9	26220.3	23442.5	15303.9	19958.1	10998.5	15674.7	22386.9	37158.6	6716.63	18619.5	45687.9	30776.7	32573.6	0	5936.13
	26685	130.966	13.3693											200064	273464	275861	329850	161073	308907	343481	212954	164134	311772	276348	182938	183133	251904	262589	209230	61771.1	57650.2	238766	410635	295421	413153	211482	271235	144207	254099	240625	55266.5	263710	44953.9	26828.8	264504	88757.2	224355	46411.5	238158
	327	130.982	0.607806											28785.7	38040.8	43346.9	41293.3	41708.7	42704.7	41063.4	27851.9	29270	39155.4	2998.69	0	0	0	0	0	1955.79	2539.39	0	0	0	3180.09	1532.78	0	0	0	0	0	0	0	0	0	0	0	0	0
	510	130.982	0.660115				36							51922.1	57178.4	67315.2	64151.3	62792.4	62181.7	64832.2	52119.6	43512.7	61908	9583.96	0	0	4996.42	0	0	1955.79	2539.39	5878.14	9544.83	7963.49	4985.97	5233.88	13616.1	7531.89	8099.92	7612.12	6084.64	1981.3	0	0	0	5411.32	2252.41	6453.85	9935.8
	3019	131.162	1.68734				156							136626	151904	77998.4	90393.9	107431	116962	169589	106785	161815	152158	37367.3	61744.9	29367.3	48808	35906	31021	31424.2	38967.8	43174.3	33078.7	46881.6	36765.7	29678.4	29666.4	29358.8	25177	33111.2	30504.5	34989.3	34878.8	33853.9	39742.2	34481.7	28094.5	27063.3	27488.9
	26558	131.93	13.227				1058							538001	676086	606010	412190	624210	203531	278619	207798	273294	410026	452984	441125	556752	656447	513686	562926	208645	151367	636254	554557	540883	711049	548585	393360	779668	564303	571689	425998	445592	225551	160957	509029	448780	424241	214654	449008
	26506	131.974	13.2133				1058							1267819	1.46314e+06	1.46141e+06	1210536	1.11678e+06	1.34962e+06	1.15104e+06	1.23401e+06	1.5518e+06	1.0701e+06	1.22556e+06	1.25182e+06	1.29155e+06	1324275	1141122	1.17731e+06	1282073	1106402	1.19377e+06	1.05522e+06	1.2317e+06	1204748	1.44247e+06	1.24089e+06	1.105e+06	1.14165e+06	1.4219e+06	1.30354e+06	1.3026e+06	1.36111e+06	1.46249e+06	1.09725e+06	1.27404e+06	1.10445e+06	1.64755e+06	1.21487e+06
	362	132.102	0.597343											19120.3	15068.8	30208	17688.5	13398.7	15610.7	10150.8	16340.4	16126.9	14197.4	3437475	2.36069e+06	5.68851e+06	2.64767e+06	4.74758e+06	4.88615e+06	1.30595e+06	1.4325e+06	1.36344e+06	1.45951e+06	1256924	1953088	886740	1.51144e+06	2.23621e+06	2.28046e+06	1.49527e+06	1.04345e+06	3.73031e+06	2.81212e+06	3.50741e+06	3.00142e+06	3401091	3271484	1394187	977167
	1556	132.102	0.968374				78	15	[M+H]+		2	1556;1564	131.095	3785.46	3964.87	3024.69	5535.56	1977.19	3483.49	4944.35	2634.69	4136.33	5762.66	20817.1	17862	45926.5	37300.5	22591.5	0	15802.6	18024.1	10944.1	7597.25	18944.9	11952.7	10631.8	9104.6	14605	12253.4	9377.82	14367.6	14967.3	14621	16993.1	35795	14276.9	21821.7	9380.42	7586.62
	1150	132.102	0.852826				54							2096.01	2070.35	2617.04	1767.67	2404.44	2945.35	1895.5	739.33	721.546	2737.67	39100.7	29277	69868.7	35118.4	105438	86748	31270.4	30603.9	21106.1	17317.4	35235.2	38930.5	8157.11	12182.9	31272.8	16714.7	14200.1	12532.5	117267	63043.8	96001.6	74050.5	63406.4	60065.6	18690.8	8080.55
	24785	132.138	12.2646											95664.6	149123	33799.3	27892.3	18189.1	63987.2	7089.14	108975	136005	11835.2	47838.6	76153.1	0	38590.9	16423.6	36697.4	119915	168904	0	23565	9001.94	11008.7	148981	21284.5	9831.34	69554.2	61663.5	225027	11530.6	112061	254692	43913.9	32949.6	15159	120515	58691.7
	23747	132.138	11.7442											82507.1	127290	47771.7	26514.2	65078.8	50302	7856.4	91808.1	138357	29067.5	53679.5	74706.4	41153.2	35691.8	21334.8	29811	211829	187162	29866.3	25327.9	6981.41	13294.9	144350	28193.8	11663.9	13697	41977.8	222809	22071.3	126613	214994	49353.8	48020.9	20532.5	124273	79250.5
	25285	132.138	12.572											82464.6	162492	54315	31971.1	0	36416.2	0	101715	121051	15066.7	43821.2	93473.2	65552.1	29060.6	26177.9	34159.5	185760	201239	33572.8	19011.7	13462.5	10121.4	124364	30600.7	4599.53	17661.7	59166.2	235492	36677.3	136680	239218	30725.5	44057.7	19757.1	141349	85678
	24329	132.138	12.0217											100513	134025	42201.3	33444.7	17824.2	54091.6	10210.4	118613	105223	17367.1	57954.8	92101.4	48341.5	37204.6	50394.2	26266.9	208991	200734	22992.7	25199	13752.5	15245	104191	29695.7	17530	11775.7	65308.1	231225	30271.8	110099	239061	43466.2	45631.5	22777.8	142079	70593.8
	26254	132.138	13.1215											113882	180508	69022.6	216077	25381.7	78067.6	23283.9	129073	218011	27761.1	90227	113574	69073.6	57417	32224.7	46739	263855	270001	42650	39053.4	18956.4	24843.1	183355	39362	17599.7	33264.6	87627.4	264182	82144.5	150572	292796	73110.9	57160.8	26502.6	212106	106838
	3048	132.166	1.69032				156							4412.03	4883.65	1964.7	2812.16	2882.77	3839.44	5241.63	3348.97	4314.59	4439.81	732.125	1413.47	0	828.801	835.951	0	671.663	629.15	1118.09	719.138	1296.26	538.171	232.006	234.383	0	266.601	881.787	329.154	782.782	345.92	0	348.346	347.469	0	257.848	280.421
	202	133.032	0.560012				22	2	[M+H]+		2	202;192	132.024	0	0	0	0	0	0	0	0	0	0	81990.5	42583.7	0	59853.6	21437	0	27356.7	14803	25206.7	0	27956.1	42173.7	24335.2	33745.7	24161.3	12030.2	31844.1	16494.6	72476.8	0	76176.9	64126.9	64667.1	98354.2	18621.7	0
	10316	133.086	4.28884											0	0	0	0	0	0	0	290.33	0	0	2661.75	10293.5	2785.26	4937.3	3635.29	3137.87	3710.47	2707.15	5005.11	2945.67	4691.29	4058.91	2488.32	3202.33	2672.49	2226.44	3125.83	4709.56	2538.25	5438.48	3577.19	4942.66	2271.96	2909.24	3832.91	3044.08
	2511	133.086	1.38042				128							935.315	872.012	1534.82	1456.94	852.865	749.89	456.892	774.707	592.777	959.663	1488.49	1856.81	760.706	355.191	437.316	0	1033.88	2179.15	455.568	265.509	670.174	1011.8	1519.77	1063.06	1882.27	577.134	997.616	1137.57	0	439.151	422.962	361.087	3162.15	0	1495.91	266.437
	1215	133.086	0.86527				64							4104.96	3401.43	3179.43	2695.51	2512.03	2912.87	2677.86	1674.87	3790.94	3314.45	3251.96	2753.45	921.302	2880.06	1965.34	676.807	3371.29	3021.91	1341.63	2128.67	1879.54	1897.46	3414.93	1759	2737.84	1507.75	1951.97	3581.69	1636.05	1484.86	2517.44	2098.42	1936.57	1408.07	1822.19	1394.77
	11449	134.073	5.10976				491							0	0	0	0	0	0	0	0	0	0	9775.87	16497.3	8828.16	14827.3	10104.5	7828.78	10319.1	6020.85	13824.1	9627.95	15961.6	14784.6	9424.69	9066.2	7833.23	8330.59	8308.53	8519.42	7938.05	11856.5	6356.83	11533.5	8785.06	11769	6033.83	7217.76
	155	135.003	0.560929				20							1125.22	2495.55	2820.76	3119.88	2476.85	1316.32	671.241	1489.14	1788.26	2538.53	0	0	0	0	0	0	0	0	0	0	0	0	0	0	0	0	0	0	0	0	0	0	0	0	0	0
	25128	135.015	12.4713											10588.9	1361.76	5726.18	1196.16	0	0	0	6437.54	5297.91	0	2051.7	2584.98	0	0	0	0	1096.93	5645.22	1326.89	0	0	923.625	4530.32	1540.85	0	0	1181.99	3565.79	4120.17	4418.45	2434.5	1352.33	11212.8	0	7804.49	1569.2
	24899	135.015	12.335											10588.9	1734.85	3748.17	1183.74	0	0	2326.03	7348.85	8833.56	0	0	4653.01	1519.63	0	0	0	1357.03	2641.46	0	0	0	0	2001.9	1963.69	0	0	9797.36	13422	2068.4	3353.29	1815.44	1174.69	2473.45	0	15617.4	5302.99
	24436	135.015	12.0816											5919.51	0	5679.47	0	0	2103.04	0	3154.97	11035.6	0	3001.24	6776.28	1094.58	0	1557.74	0	1522.84	4351.5	0	0	0	0	3182.55	0	0	0	0	13017.4	5274.32	5865.64	1070.84	2640.39	2399.82	0	7123.6	3991.83
	22657	135.015	11.2203											5485.89	1416.26	8421.17	0	0	0	0	3733.49	5647.89	0	2227.66	2576.41	0	0	0	0	3910.87	3796.19	0	0	0	0	1448.48	0	0	0	0	2029.31	2191.27	2281.38	2518.66	2152.93	3266.98	0	5562.27	4630.64
	25625	135.015	12.7261											8553.73	1326.94	6166.99	0	0	0	0	2585.31	3642.16	0	1679.39	4876.07	4981.03	0	0	0	1977.48	6164.13	0	1078.94	0	1854.84	1139	0	0	0	1828.26	0	2291.55	2991.31	5773.75	1861	3882.95	0	10997.3	2060.08
	25823	135.015	12.8293											6841.92	1339.68	4267.22	0	0	0	0	4789.52	9960.07	0	0	15303.1	857.001	0	0	0	2554.09	3485.87	0	1078.94	0	979.869	2964.28	0	0	6962.6	0	0	3582.04	4626.27	6541.51	2001.67	6581.78	0	15745.7	1221.58
	15538	135.08	8.47903				729							6882.04	5794.19	8444.77	10860	6353.22	11515.9	22379.5	16440.8	8655.22	6252.55	11472.4	8462.44	10934.2	19948.5	10895.3	9916.43	8226.51	9245.31	8198.65	12442.8	11069.1	22040.6	22206.4	8556.88	12384.5	10928.3	10406.6	8525.5	13498.4	8553.91	8625.98	10055.6	11329.9	8569	19746.1	18748.7
	8561	135.08	3.66929											0	0	203.593	199.764	0	0	0	0	0	0	11889.1	17072.7	6919.3	7119.81	4340.25	12899.9	912.79	9319.34	6212.62	1501.37	0	10123.4	0	0	2235.79	427.964	0	0	4023.2	8668.69	5832.99	6022.13	7962.32	7279.53	1020.89	341.275
	9944	135.08	4.12683				401							9611.93	5948.13	6250.51	6720.03	7872.03	7175.66	25231.5	20161	6100.09	7508.99	7451.11	9156.72	6270.65	14612.4	5873.45	4921.34	5202.17	3562.29	7395.24	4619.43	7724.45	14528.2	13045.8	4531.14	4362.25	3902.18	3517.84	5778.63	5624.04	5081.08	3935.67	8403.86	5653.62	6196.09	5723.44	2579.48
	2014	135.102	1.15449				91	18	[M+H]+		2	2016;2014	134.094	0	202.497	0	0	0	0	0	0	277.655	165.005	18936.2	25730.7	17175.5	28513.3	15343.2	13969.3	33939.6	17011.1	17344.6	18673.7	24351.1	19717.2	24407	14658.5	12922	13552	13396.9	37179.8	17004.8	20949	34421.7	29678.4	20336.6	20466.2	18669	10669.9
	1430	135.102	0.942428				69	14	[M+H]+		2	1430;1429	134.094	0	0	0	0	0	0	0	0	0	0	13703.4	25383.3	11357.8	14628.3	10242.7	10157.8	22905.7	23439	17653.2	15210.9	13685.1	15712.8	18226.8	15071.7	11461.2	12031.1	13010.9	26136.2	8977.58	19278	22416.9	18365.3	11418.3	13180.9	29100.6	9831.23
	10835	135.554	4.61263				437							1304.19	281.353	1485.24	1036.78	1747.56	1341.82	1657.79	2005.18	579.754	1479.42	1735.28	723.406	815.759	711.171	2360.09	501.421	1676.3	832.488	949.147	1161.7	902.023	1798.79	1202.65	434.925	967.74	1007.29	609.163	532.141	1883.31	1125.01	379.31	312.25	693.315	698.639	511.426	928.295
	21922	136.062	10.8829											62268.1	49740.3	14669	36897	17006.3	20208.5	35882.1	173220	121070	16281.9	94011.8	17764.9	24895.1	35073.4	19668.9	41096.8	31144.2	223464	39378.9	39000.1	8761.53	14246.7	47200.3	35192.6	29075.1	16149.4	37998.7	231397	26462.3	199792	63427.7	28198.2	14519.6	16290.6	70196.3	23726.7
	22238	136.062	11.034											10639	192353	23095.7	156042	17873.3	40067.1	11176	32357.5	35509.8	11045.3	23725	28783	14917.4	26666	28481.3	38803.4	186183	61324	33760	36439.1	22395	23053.8	186813	16819.5	20254.4	19737.7	25418.4	60059.7	22037.6	28907.8	201112	38690.2	15136.3	35339.9	26598.5	39452.1
	22580	136.062	11.1707											28624.7	28583.2	15540.4	40062.4	33846.2	38438	40143.6	36039.2	14488.7	20200.8	67585.2	0	23609.6	113334	18438.4	37110	43088.3	40739.9	24888	37624.7	29514.5	22091.6	39388.2	40954.9	13385.5	161376	42723	34869.5	0	42166.6	50210.8	14068.6	14907.4	13916.9	21153	162395
	22796	136.062	11.2799											27709.8	39340.1	13734	15979.1	23219.8	13732.5	11068.8	34430.9	15181	19821.6	22720.7	27597.5	30516.5	18086.4	140246	14537.5	24312.2	50167.1	36436.1	31621.7	25706.1	12142.3	35220.9	134851	39263.5	0	31838.1	58183.2	13354	45008.1	25772.7	27644.1	11321.1	38789	19797.8	24214.2
	26261	136.062	13.1263				1050							26214.2	42657.7	17605.2	24796.8	21866.9	10894.8	24943.4	19813.6	74732.2	22786.6	10936.2	23525.7	13728.5	24536.8	10449.5	19763.1	45668.7	45500.3	30116.5	17516.1	21231.1	12586.7	43753.5	14820.1	21481.4	19983.6	16893.6	95573.2	16164.2	31800.5	51290.5	26433.9	14406.3	6841.38	46018	28121
	259	136.062	0.589242											13241.3	11756.8	9888.03	9310.75	8461.3	8824.09	9722.28	7286.35	10686.4	7869.05	126950	110960	105681	159148	172054	178985	103237	100780	129782	88211.8	111561	158224	49005.2	126452	191166	117589	94923.9	60034.8	235823	127993	160093	153048	177765	272934	74786.4	59929.8
	1275	136.062	0.87621				59							5511.44	7725.07	5159.44	4033.66	6201.8	6470.84	8609.53	2781.82	5004.8	6018.53	11287.2	9024.08	11049.3	9846.74	8579.85	8037.92	6711.21	19249.6	6999.36	10427.8	13370.8	13901.7	11094.5	7160.3	9107.07	8095.61	9699.34	12777.9	3293.66	11009.2	8367.61	10553.8	8426.02	15904.4	12323.4	9358.57
	2714	136.073	1.50465				118	50	[M+Na]+		2	2714;2752	113.084	2475.74	4136.43	4141.79	6542.56	3826.73	2511.33	4823.22	2501.54	4478.99	3847.5	48866.9	60854.7	24794.6	70467.3	36147.7	24671.8	52213.8	43094.2	56955.3	42545.5	69097.5	57839.7	54678.2	42813.9	43265.6	41315.7	47293	51959.7	45452.4	43619.8	39847.5	50571.5	39595	45895	49291	33233.2
	336	136.076	0.593552											2058.16	2596.14	2413.61	1392.8	1209.79	1790.19	1395.25	2076.01	2550.62	1103.82	136098	122659	258660	164101	207341	254922	69097.1	71029.3	81158	78856.4	52239.7	114406	65066.6	117168	148607	129145	105975	71427.3	130302	114257	114310	103086	114193	164706	46027	70390.4
	6904	136.076	3.18395											1219.05	1072.92	141.592	323.153	220.096	624.432	210.847	654.612	512.032	421.618	7509.82	12306.5	4046.61	11082.6	7088.23	5641.25	6547.17	5730.5	9185.07	5131.58	7746.88	8622.58	5850.02	5826.31	4712.11	6429.22	5674.93	7412.74	6521.19	7129.62	5821.25	7346.56	5514.54	5438.48	6160.29	5423.52
	25885	136.112	12.8677											21040	34329.2	11860.1	11484.6	6893.78	18888.3	3941.79	25420.2	36481.8	24293.6	114529	24468.7	18810.2	17230.4	53598	4557.4	37625.4	23140.6	16339.1	16009.1	8468.99	25730	143906	20213.9	15184.8	11066.5	18808.2	43164.6	40895.4	27569	72694.7	38742.9	13452	10631.3	39899.4	26183.5
	7245	136.544	3.31955				330							320.929	805.667	637.357	822.817	734.796	267.813	530.507	529.572	336.509	807.188	0	0	0	0	0	0	0	0	0	0	0	0	0	396.389	0	0	0	0	0	0	0	0	0	0	0	0
	417	137.046	0.623434				47							1438.1	837.267	1047.68	3658.12	0	458.366	220.552	1264.98	0	328.61	1.65243e+06	504630	2951686	511592	2511202	1.33284e+06	767203	337275	715763	304821	834513	516690	265593	1.13197e+06	1.42129e+06	2142399	1.8319e+06	310685	4516641	2010077	4.53587e+06	1682841	4.60507e+06	2.02286e+06	1.83692e+06	796522
	12291	137.132	5.67492											2371.15	2435.21	1119.88	2957.83	1424.12	3027.32	2021.89	2834.04	2735.76	3169.87	7472.5	11775.6	6479.98	10005.2	6665.28	5265.69	8018.06	4745.23	7488.7	5099.68	7721.98	9113.79	7046.63	5165.19	5267.41	6312.69	5778.56	6569.21	9591.3	6344.51	5843.17	7874.85	9124.64	7637.68	3673.69	4780.76
	26491	137.987	13.209				1058	657	[M+H]+		2	26491;26496	136.98	318996	328218	337008	231581	326406	243299	248622	282423	237100	280954	316475	301919	231106	298666	363901	346809	260832	323879	256457	273064	342755	272449	348750	232138	369230	368452	355995	269429	245923	313926	301184	257444	274244	336708	335542	339390
	523	138.049	0.63356				47							0	0	0	0	0	0	0	0	0	0	80154.4	20622.2	157608	20878.1	131073	51655.3	36065.5	12034.1	22228.5	14038.4	35003.4	21662.9	8663.28	49527.8	67924	107718	93825.8	10865.8	237155	88091.8	239107	66339.4	241559	96333.6	99246.7	38439.2
	1	138.053	0.53464											0	0	0	0	0	0	0	0	0	0	236085	78613.5	174473	91911.2	257491	181963	192385	0	0	138914	0	133409	32176.4	49414	0	98588.9	54094.1	36453	105061	225839	271438	188890	208705	217713	0	80220.3
	1105	138.053	0.81115											0	0	0	0	0	0	0	0	0	0	6190.57	8701.4	15547.8	12327	7671.58	15468	4449.85	4421.07	5636.05	7352.04	4114.85	7598.77	7541.03	1127.36	3807.09	4539.06	2215.54	3279.08	4003.36	6981.84	24207.6	11147	11766.4	7937.61	4021.8	3792.16
	1824	138.053	1.05567											0	0	0	0	0	0	0	0	0	0	4858.53	6233.33	9579.42	4618.7	7102.32	4111.36	3000.33	3869.51	3558.19	2353.35	2860.49	3406.34	1338.16	2624.51	2600.85	1503.49	1393.43	1145.95	7556.51	3658.96	9226.72	6849.96	8620.24	7622.62	3510.58	765.331
	22519	138.055	11.1376											2404.11	0	23213.5	2378.59	0	1626.76	0	0	713.581	2267.72	4817.98	10078.5	9426.39	10374.7	24016.4	14253.2	4685.13	1710.3	12270.6	4553.19	10635.3	12464.6	1544.51	13631.3	7267.01	8053.42	1766.39	0	21381.1	15019.8	8406.78	25095	18826	17094.5	1156.21	7307.48
	436	138.055	0.611212											0	180.421	0	0	1336.42	1862.45	680.745	347.518	1463.36	745.079	2.04946e+06	1.72385e+06	1.05355e+06	2.03452e+06	2.0421e+06	2.34871e+06	2.29523e+06	2.32693e+06	1.9402e+06	1461385	1.71692e+06	1.4433e+06	1.05663e+06	1.25769e+06	1.33901e+06	976742	1.05504e+06	1.23632e+06	1.90926e+06	1.15349e+06	3181164	1.91276e+06	2.22384e+06	2.30921e+06	5005485	1.16926e+06
	2977	138.055	1.61529											0	210.548	570.985	1149.25	1526.42	995.89	0	521.099	0	1768.42	321225	346964	678650	0	615056	711222	261852	253307	279639	216524	244945	278346	106314	0	170725	137775	128091	101371	620754	496168	685780	580216	555762	0	133634	123594
	1684	138.056	1.00017											0	0	0	0	0	0	0	0	0	0	3086.13	5657.12	13971	10360.4	18149.7	3645	5548.18	4361.61	7428.26	3823.94	0	3384.34	2703.14	2552.74	2828.46	1426.62	2718.83	0	9375.2	5295.1	6772.23	11815	7519.65	4274.56	4361.28	3404.12
	2	138.056	0.532417											0	0	0	0	0	0	0	0	0	0	194920	0	296455	187027	105322	275501	190756	177836	154700	81754.2	0	149535	0	102208	134279	0	108047	86932.4	0	219972	409968	0	266929	315496	0	95176.9
	1129	138.057	0.812121											0	0	0	0	0	0	0	0	0	0	9096.67	8808.9	11684.1	3224.61	13616.3	8221.81	9454.95	14668.7	13087.9	5139.15	9109.1	6839.22	4031.37	3400.83	8596.77	4091.06	3626.17	4329.43	15908.9	21763.9	20247.5	7726.48	12872.8	4556.51	0	3568.26
	3693	138.089	2.07653				210	81	[M+Na]+		2	3688;3693	115.1	0	0	0	0	0	0	0	0	0	0	2349.02	521.883	1151.15	3597.79	842.435	795.952	2263.28	250.757	0	856.219	3312.2	1988.66	1840.14	214.722	574.718	0	944.359	1974.42	2736.77	0	2656.7	5315.45	2804.86	3514.76	0	176.84
	24437	138.103	12.0833											13835.2	20470.4	9458.39	26765.5	20580.8	20649.4	16211.7	17465.4	5723.66	27613.5	9991.41	10877.8	13996.6	10152	26046.1	29632.7	23075.8	16698.8	23676.4	29836.1	26658.7	11724.7	28388.1	22818.6	28497.7	31543.5	22082.6	17603.6	8644.65	18357.7	17175.4	16483.3	10757.1	17296.9	2903.49	21878.8
	24079	138.103	11.8766											7623.34	16456.4	11806.2	8252.26	20993.9	23869.2	24697.6	18160.1	4668.59	14576.2	23847.5	14852.3	11293.9	26026.8	25796.9	11936.4	18900.7	19686.2	27708.5	22513.2	32312.8	11648.7	24436.9	18409.5	29195.3	30544.8	25701	15308.1	7505.41	21827.1	7349.94	18241.8	5238.55	26011.7	3540.35	115126
	26214	138.103	13.1154				1057							35795	43969	14171.9	193314	27440.4	33168.4	32506.3	19710.6	7860.35	29931.6	33685.7	21684.7	45159	27191.6	29112.9	15380.6	24020.8	24329.6	56453.4	30740.4	28038.5	23898.6	29097.3	29848.7	29649.6	28042.7	85206.4	21689.7	35248.5	24670.9	20574.4	27953.1	13320.7	20187	10006.7	23421.8
	24474	138.128	12.1073											13988.3	31648.1	5951.47	7663.45	9756.65	15818.2	10917.9	129127	23332	18869.6	11286.6	20704.7	11211.7	17463.2	6920.15	8709.08	50930.2	40793.3	5518.28	18412.2	3822.26	11662.8	103015	27045.9	6671.72	16045.9	21483.6	54808.5	10734.2	20746.6	71551.4	104411	8803.38	8374.93	30665.6	15716.2
	25660	138.128	12.7432											146994	37160.6	81084.7	18153.1	9821.28	10326.1	12392.9	19490.6	20492.6	13645.8	22731.2	25409.8	12429.5	17602	17941.8	11999.1	37411.9	55005.1	61457.9	11226.9	10429.9	4314.56	39524.2	9444.72	6783.27	5354.43	16974.3	52703.7	7020.03	25642.4	78628.5	11521.7	6952	10685.6	27719.1	14764.3
	25986	138.128	12.925											26529.5	35197.1	16474.8	16336.1	5708.62	10414.3	9952.64	134234	36026.6	70295.3	85400.5	24174.8	63819.2	49427.7	5521.73	14955.9	30738.7	52271.3	16433.2	29170.3	7355.55	93533.9	183272	79649.1	12338.1	13941.7	21677.5	52523.9	10143.3	17057.5	72996.4	17584.2	11498.9	16593.7	28910.3	23256.5
	26634	138.48	13.3002											177532	221164	192238	121935	157271	128791	171266	194613	222837	180264	205841	120012	173540	174590	173488	188503	209420	179430	176974	186084	170880	176414	208963	168183	194517	183356	149322	195232	205642	188181	211918	160940	142842	152011	211557	179181
	19384	138.98	10.1779											24607.7	17459.2	27400.7	31053.9	29098.5	29999	40655.5	12570.2	3317.52	127581	33590.9	7386.52	13845.9	28680.3	10255	21174.4	7106.98	5587.54	32037.4	62161.3	0	21184.1	20867.8	10838	21391.7	31503.8	22063.1	1977.66	24097	11381.3	4146.76	25285.7	10232.3	13790.2	3111.92	23078.5
	18755	138.98	10.072											14635.8	138243	176269	150567	157003	147887	153995	119735	8063.3	39041.4	23675.1	28700.1	23539.5	138600	115645	124262	13237.4	15224	33533.5	22092.1	136853	109300	127298	20378	131292	132091	128725	13882.1	148510	17166.4	5321.79	92887	110448	109923	14737.4	120320
	18181	138.98	9.97903											120811	32866.6	42352.3	39137.3	25241.4	37508.3	29032.9	30910.2	5050.55	23512	128909	64273.9	108999	37544.4	15733.8	32960	6142.03	12960	136780	90650.6	27985.7	32340.3	24200.6	145328	30162.7	0	43969	9111.29	33780.1	106376	5281.85	31756.6	20417.9	22369.3	17045.1	30094.1
	26369	138.98	13.1799				1058							604885	692071	681717	616878	628555	638099	689552	593284	656898	720038	686323	578379	552964	638886	672719	505611	550222	556832	621173	622939	608365	579113	577190	584995	625301	589628	648457	604579	682686	593199	539906	595136	669522	696011	564466	591088
	26444	138.995	13.2037				1058							387165	433789	413903	396618	424309	416142	397657	385112	444881	426386	412684	419716	385153	422060	399254	401624	417387	406113	376910	377269	372799	379948	400609	386790	382933	383115	421994	471160	407528	403523	464097	396779	397051	397471	465306	399671
	270	139.051	0.549551				20							20228.4	37099.4	62379.2	35836.4	30773.5	22536.9	19260.9	21941.5	39005.1	33321.9	0	0	74644.7	71222.7	99493.8	104443	50674.8	48094	56418.4	57824.7	55867.1	52546.8	27261.2	0	44122.2	41337.9	34437.5	0	46165.2	86566.8	100459	92317.6	86777.5	83396.4	44922.4	34768.4
	7022	139.075	3.24192				279							1020.38	848.833	295.346	786.765	749.888	389.544	1127.37	322.511	1124.95	1011.34	2691.14	2688.14	503.105	3928.15	1617.62	1475.51	4230.54	4082.35	2908.39	1101.82	1975.44	3212.68	2429.72	2985.93	2039.42	2493.8	1981.64	3842.1	2472.59	1380.55	2057.7	2060.42	2848.4	2617.11	2892.04	2272.78
	26477	139.963	13.2083				1058							1.33225e+06	1.40715e+06	1.43296e+06	1.28579e+06	1.31544e+06	1.3456e+06	1.32391e+06	1.34345e+06	1.50496e+06	1.41598e+06	1.40734e+06	1.3372e+06	1.30497e+06	1.3191e+06	1.29372e+06	1.27573e+06	1.46784e+06	1.34401e+06	1272413	1.31295e+06	1.30131e+06	1.31208e+06	1.36038e+06	1.2732e+06	1.37522e+06	1.32033e+06	1399342	1.46714e+06	1.37097e+06	1.38615e+06	1.4915e+06	1.27092e+06	1.30739e+06	1.31297e+06	1.38357e+06	1.30715e+06
	19290	139.988	10.1396											66266.7	71108	72081.4	66100.1	70367.8	75249.6	73391.2	65463.7	71531.9	60602.3	73823.2	65780.8	33859.1	87058.8	68846.7	66886.1	71681.6	0	83428.2	86911.8	78667.2	70941.9	75295.7	67291.2	70490.4	70110.4	80236.8	67090.4	56401.2	57351.6	46127.1	58684	27195.6	67742.4	59977.6	71514.6
	18766	139.988	10.084				870							306433	355808	330882	320671	321158	317922	306886	309154	323961	301721	336947	284199	249242	310721	289179	326227	349437	268991	348985	317918	321650	311838	324081	324574	296912	309824	361980	303071	274986	309979	282112	316378	265180	272352	312367	318910
	18124	139.988	9.98916											69749.1	79507.1	83224.6	73712.7	31160.6	75738.9	72694.5	66876.9	80190.1	44324.4	81488.4	64811.3	65365.4	47573.7	40171.8	0	52449.4	78441	65211.9	65278.8	74147.7	68278.1	72827.9	67342.4	66856.3	63427.8	67810.6	76515.5	73823.2	64568.2	53362.1	55488.8	66900.4	60292.2	78088.8	73331.7
	26334	139.988	13.1758				1058	654	[M+H]+		2	26334;26335	138.98	1.71349e+06	1.85131e+06	1.80843e+06	1506076	1.59145e+06	1.63316e+06	1.68487e+06	1634263	1.80879e+06	1.73835e+06	1.7168e+06	1.74777e+06	1.52686e+06	1.73268e+06	1.56376e+06	1.64679e+06	1.72027e+06	1708730	1.59852e+06	1.57234e+06	1.66388e+06	1.59719e+06	1.78665e+06	1463193	1.73105e+06	1.57795e+06	1647641	1.84813e+06	1.59724e+06	1.76628e+06	1.84459e+06	1.57496e+06	1.54923e+06	1.49764e+06	1.87963e+06	1.71992e+06
	19779	140.068	10.2704											57980.2	32214.4	63138.9	75183.1	27497.8	63415.2	8032.2	38601.5	21481.1	27499.8	41275.7	47430.3	16525.6	25950.9	7670.49	42756.6	21098.7	12517.7	27430.7	22329.2	7139.26	12381	20962.4	350087	8119.85	202232	53736.5	21503.9	25306.2	14724.1	21550.6	40533.1	22908.5	7545.9	19529.6	30836.8
	19089	140.068	10.126											352113	27800.2	372061	433577	101571	413257	7413.61	84404.4	56146.8	99541.4	166155	65268.2	0	44464	32106	67810.2	18053.1	0	30993.4	120715	6069.76	13950.5	46919.2	87764.2	7623.47	26165.4	291824	27551.9	17908	38865.2	46485.4	73194.5	71198.3	12664.5	28871.7	248443
	18456	140.068	10.0124											82091.7	37536.1	64313.1	86858.3	29746.8	92735.3	29407.6	376067	81815.2	27463.2	81363.8	266582	17405.9	109504	38351.1	257656	66664	65961.2	122291	45512.1	8492.06	15923.4	287737	85091.1	5409.63	32362.2	62783.7	76424.3	100232	207528	49910.1	149571	248578	65741.1	40971.3	44982.6
	17789	140.068	9.88174											62830.8	303488	61454.6	63724.1	10593.5	70615.8	12351.7	82393	114101	19534.1	0	43445.1	0	23927.2	27708.2	33593.8	63349.8	55088.4	24092	19365.4	8090.68	14548.4	52286.6	54965.2	13057.1	16607.6	11419.8	34884.6	38061	41851	29510.9	0	43046.9	0	113003	32179.2
	17265	140.068	9.71707											41352.5	70783.8	44686.6	25066	18574.9	38759.1	7270.64	49799.1	631470	6685.4	23399.7	38937.8	116675	15588.6	31630.7	36508.8	302011	417162	23199.1	20383.1	12381.2	7296.8	61262	43410.7	7507.01	24636	39809.6	468682	84945.3	37513.8	308810	100219	48126.6	23134.7	558903	35693.8
	13310	140.068	6.32558											14798.7	9454.1	18557.5	12010.4	13403.5	10114.3	9712.24	7023.68	23361.9	12772.9	27619.4	13438.3	8041.35	11189.2	5787.74	16641.5	20820.4	20971.1	7805.76	12869.1	6998.07	9575.14	9757.23	9406.44	3002.27	11353.9	13127.1	16534.8	11646.8	13982.9	26991.6	22781	26705.5	19919.1	17117.1	12728.8
	16190	140.068	9.14036											9172.64	14544.6	26252.4	26393	8745.04	26487.5	10588	74610.4	50530.2	13721.6	0	16134.7	11523	10124.9	12342.5	16128.7	26056.4	33131	12064.4	10651.5	7729.63	8820.05	16481.9	25238.7	0	14908.9	11002.5	38009.1	17367.5	16557.1	30992	14060.1	0	17640.3	51523.1	11054.2
	11760	140.068	5.28886											15975.3	2788.24	17030.9	17406.3	13691.1	0	5568.15	13348.3	21745.8	12834.2	35314.8	33692.2	8996.96	28831.9	18824.7	14305.6	39448.2	43333.9	51315.5	33277.5	25292.8	29305.8	0	0	0	25453.2	43115	40498.7	26867.9	17955	34866.4	31574.5	15646.3	30620.3	52972.4	34149.3
	11655	140.068	5.2424											0	2788.24	14295.2	17287.2	13274.9	13821.1	4026.06	10754.8	17871.8	12056.2	33036.7	8761.37	7221.43	9109.7	4030.75	0	32895.7	44043.3	31626.6	58663.4	46624.8	52774.6	41732.7	55083.9	36692	27087.9	66276.9	44120.4	20422.7	0	9185.92	0	10979.6	0	58921.1	55403.3
	26328	140.962	13.1754				1058							617208	679794	537846	566651	571480	654330	610643	478745	662762	610405	657595	624250	576889	653926	508932	491128	644305	651491	573084	581912	545397	569319	617540	527674	617847	572497	634031	653652	596752	631298	512670	519193	571253	577677	618274	567095
	26393	140.975	13.1807				1058							134062	140217	154956	118736	146197	120814	146139	123088	112386	123601	134387	101493	132555	122728	137179	121687	122692	140997	141365	141646	120839	85870.1	106462	115190	141414	143145	136359	92235.3	125754	128786	103105	132888	161921	148073	97769.8	113082
	26570	140.981	13.2379				1058							176748	194181	143361	138602	135411	166796	147189	165215	206427	142762	161987	184798	148893	139400	127115	138582	191140	184367	113572	135627	128021	138293	167496	121442	127998	135711	173037	203458	124238	174899	209069	134517	161396	120735	205720	163131
	26329	140.996	13.1753				1058							714937	722463	716909	627289	702342	662560	672650	669531	672413	709936	671303	716458	623773	729745	582330	701821	668055	650916	665107	651495	673397	663293	709499	618468	711265	641214	672852	711431	636563	679298	712410	655314	604037	637772	698945	680894
	410	141.006	0.612854											1090.68	1398.44	1026.21	712.743	918.454	1503.28	1240.4	502.51	0	1019.2	6012.08	17686.6	0	16323.2	20995.5	6704.78	24096.5	2188.26	39393.4	10516.5	31756.7	10540.8	14853.5	16523.9	23861.4	17292.3	16098.3	40569.8	7692.33	3552.49	5045.22	24645.5	5464.32	13053	4106.24	13134.2
	820	141.006	0.715525											1208.62	1598.99	1497.89	1183.72	1383.27	1162.06	1721.09	1096.75	236.335	1449.91	15948.2	18831.1	3418.27	26901.2	23709.8	8462.58	25038.3	8549.69	37339.8	12840.5	59884.1	18958.1	24404.4	29211.4	7592.61	20449.6	27690.8	21903.8	14817.2	12996.6	5045.22	34037.6	25147	27436.9	10188.9	7328.53
	1200	141.006	0.838885											610.302	762.971	940.694	2033.35	1372.95	590.618	2736.58	942.097	415.085	1157.64	4864.08	10940.4	3171.1	19382.7	0	5068.91	12132.8	5080.3	19762.8	7337.46	18449.2	13440.2	10781	2843.85	13452.3	5342.84	14224.3	13371.1	19045.6	8490.53	11669.1	9536.14	7811.37	15134.8	1987.46	6252.93
	1619	141.055	1.01655											0	0	0	0	0	168.901	0	0	0	211.578	287.619	469.177	0	0	1121.09	617.402	1054.62	731.192	676.223	835.844	1167.08	1019.67	1229.7	723.669	1056.69	560.554	1002.2	423.193	1354.63	1321.38	618.286	1226.43	1791.01	1001.43	965.024	742.65
	461	141.066	0.622125				2							776.583	1581.15	2549.99	1880.37	3323.5	3442.52	3678.43	1687.38	4836.7	1932.22	249080	384556	327759	469004	549443	576066	883347	341540	207980	256753	265482	273480	71018.6	52211.6	50037.8	82154.8	52034.5	212598	451830	381648	552403	455249	400802	319678	175844	84409.3
	2796	141.066	1.48372											0	0	0	0	0	0	0	0	0	0	64070	62212.7	122900	78602.8	154177	125646	44855.3	0	46194.6	36781.6	38461.3	46620.3	6543.82	11012.3	14925.3	9120.5	10124.9	4058.15	96615.6	82319.7	106649	96357.3	86687.4	94133.6	12075	9444.08
	2264	141.091	1.25754				65	27	[M+H-H2O]+		2	2269;2264	158.094	3154.63	3707.44	3673.96	3336.02	3582.29	2949.18	3661.26	2984.23	4121.76	3448.35	28618.7	30674.8	22555.7	41141.1	25082.3	22098.4	36827	21831.4	26646.9	28733.8	46932.3	27504.5	31890.9	23780.9	23250.9	19959.7	23713.6	33882	28593.1	24834.8	27557	43022.8	27022.7	32675.1	18944.9	16129.2
	300	141.102	0.572457				39							718.844	876.228	970.965	563.483	1839.01	1068.25	2363.44	1314.33	1970.61	930.441	174539	142215	292592	189048	270480	261050	130904	144159	159388	131357	156952	165769	73710.4	109814	136554	105307	111578	89951.3	292906	201111	275079	269141	254620	311217	81744.2	61815.1
	26482	141.959	13.2086				1058							22937380	24491878	24600742	22564808	23041792	23119686	22964106	22391070	26074242	23456984	24741972	22606470	22711542	22956046	22365740	22835662	24940870	24731576	21995658	22439562	22432214	22443730	23524182	21862174	23534280	22002132	24043918	25350722	22463932	23036660	25623402	22681006	23049448	22294504	24377090	22295318
	26337	141.983	13.176				1058							649274	693925	652062	561307	573083	643462	613842	611535	684965	629063	657578	644756	613852	653765	521595	586929	621200	638000	590625	607482	603633	576781	659839	534581	663558	571404	607395	715605	590895	675213	668090	580529	564273	565945	726285	667935
	18331	141.983	10.0105											26463	136934	26696.2	30655.2	28958	27509.5	23557.9	27695.7	123494	0	19179.9	21057.1	8869.04	25086.5	6929.91	117103	20966.6	21024	25967	115473	27884.6	24795	17424.9	106119	26513.8	23701.5	31123.9	26929	27739.1	86769.4	13034.3	116212	17212.9	24126.2	24531.3	115039
	557	142.035	0.650142				55							0	0	0	0	0	0	0	0	0	0	37156.2	32957.8	24597.1	76205.4	55408	39095.3	44231	10558.7	40165.1	39823.8	109038	45761.3	39187.5	48583.4	45141.4	34129.9	45825.7	41485.3	77781.5	13344.9	24461.4	103955	50600.3	87949.4	5934.33	17893.6
	539	142.084	0.652069				55							0	0	0	0	0	236.765	0	0	0	300.291	0	0	0	0	2771.8	0	2527.45	0	0	0	4252.5	4100.76	2241.65	1364.84	1581.73	1352.68	2155.78	0	0	0	0	0	4841.56	0	0	0
	14076	142.58	6.96383				604							0	0	0	0	0	0	0	0	0	0	7468.16	13746.9	5200.6	10773.9	9327.62	5912.92	5825.43	3459.84	7763.51	4389.83	8637.14	8450.49	5130.74	4424.11	5118.9	3863.59	5478.09	3959.36	6272.07	8750.43	3765.93	7063.03	6167.69	6397.36	3803.34	4669.8
	26464	142.959	13.2073				1058							444656	496167	454919	440236	472400	426342	454465	429953	473282	471102	502445	446041	461039	442454	442795	460981	477081	461035	417282	420987	462686	443244	469877	429386	445509	450136	464344	479473	434591	456153	499676	444153	407927	443399	371208	427715
	26494	142.962	13.2083				1058							533424	702995	614796	550472	528108	569514	571736	489383	528088	600586	575995	523648	562673	590694	559602	568550	698646	506973	534676	569296	645858	535828	676116	549298	569975	560330	501126	518701	571393	678289	714284	650827	644495	624830	676835	528029
	26324	142.991	13.1747				1058	655	[2M+H]+		2	26324;26371	70.9924	241604	253754	267233	223974	234671	244263	270094	262884	249385	278069	270475	241676	203828	234218	199434	267573	238145	235317	248573	226749	238030	197143	269342	232595	257109	227674	233479	241554	240851	218690	246616	207786	229949	229801	267870	244293
	119	143.081	0.554019											0	357.367	0	633.838	631.284	0	0	0	0	675.811	179773	162580	309499	207843	296833	316883	105929	102385	119177	110991	110746	100700	48655.7	76545.8	96810.9	71755.1	67794.5	52936	265488	184802	252041	258185	239219	242348	44275.1	35992.7
	18802	143.107	10.0882				906							0	0	0	0	0	0	0	0	0	0	71771	3527.05	2238.17	18609.1	90547.2	9940.03	11169	16818.4	6772.22	13065.4	10975.2	11619.1	21190.2	13135.7	8208.19	3367.43	9276.24	9724.97	69527.9	0	56153.8	6674.57	43672.4	23156	2493.34	1858.21
	2162	143.107	1.21244				97	23	[M+H-H2O]+		2	2158;2162	160.11	830.924	591.497	696.076	414.141	227.375	525.111	741.458	772.503	580.471	240.494	71243.7	166260	79444.8	112971	80969.3	85850.4	95432.9	80764.3	130227	58860.9	157505	72898.5	79898.4	89384.2	81067.3	74568.9	67826.6	97480	75660.9	129743	84859.7	159649	75488.3	96901.7	86039.1	62344
	10359	143.552	4.30337				436							1508.64	1501.1	2469.65	3693.95	2261.02	1542.93	1651.88	1732.34	2263.97	1627.08	1795.67	1989.36	1671.18	1592.57	4431.43	2012.29	973.946	1237.99	1470.08	1505.19	1278.68	1109.14	1116.19	1605.86	2262.54	1832.53	2376.28	2327.8	1583.75	1522.26	2685.1	1450.96	1620.31	2492.45	1953.04	1311.79
	26336	143.959	13.1758				1058							1.2813e+06	1.3918e+06	1.41401e+06	1.24787e+06	1339440	1.31355e+06	1.31163e+06	1.27054e+06	1.08742e+06	1.46803e+06	1.36716e+06	1.25764e+06	1.17968e+06	1.32829e+06	1291321	1.30425e+06	1.2476e+06	1213661	1.23296e+06	1.19934e+06	1.31678e+06	1.27516e+06	1.29611e+06	1089900	1425430	1.25862e+06	1313402	1.31776e+06	1.2339e+06	1.35075e+06	1175988	1232035	1.1322e+06	1.33976e+06	1.21719e+06	1.29984e+06
	3557	144.081	1.98972				190							0	0	0	0	0	0	0	0	0	0	4537.26	17693	18919.5	4589.98	10055	21239.6	1205.94	2111.67	2893.49	67253	2302.97	2852.16	1288.88	1524.67	3518.94	1773.09	1800.47	1362.62	3703.4	32984.9	5139.59	16017.1	4985.02	5503.22	721.861	853.247
	345	144.102	0.574584											1163.79	2532.43	0	0	1144.01	0	284.976	1113.4	662.736	2247.59	814765	833430	1.95828e+06	1.15785e+06	1.64686e+06	1.80551e+06	161140	190142	115986	214793	136708	171588	92435.2	305603	324534	340789	114412	86902.3	4799.98	49385.9	89866	70209.5	84769.3	78576	97842.5	91479.6
	3165	144.102	1.75318				183	61	[M+H]+		2	3169;3165	143.095	1069.55	8388.09	2014.37	2922.83	2646.49	1718.49	2648.08	1211.43	2960.84	2822.63	24216	22996.4	39980.2	61352	39593.1	43273.8	20947	11868.6	10822.5	15246.7	21857.9	18896.2	14120.6	13379.4	15168.6	13404.1	8861.17	16794.9	13083.6	10621	16331.3	26451.5	15068.3	14299.1	4671.99	10571.9
	9659	144.138	4.0089				410							0	0	0	0	0	0	0	0	0	0	690.893	1696.92	0	2450.26	0	625.141	2414.32	1282.69	1991.1	864.09	2366.42	2522.29	1277.08	529.256	979.973	1173.25	909.816	3058.11	1533.41	531.536	2049.97	2026.63	2063.66	2523.33	398.95	725.924
	10908	144.138	4.69635											0	0	0	0	0	0	0	0	258.095	0	3361.86	4376.66	2969.21	4540.46	3107.88	1823.13	2395.64	2408.09	4248.61	2718.11	4462.34	3681.29	2572.63	2379.04	2228.82	1975.76	2409.97	2684.7	2544.6	3664.7	2022.58	4346.96	2441.46	2749.79	2199.8	1650.81
	1209	144.175	0.872375											0	0	0	0	0	0	0	0	0	0	0	0	0	0	0	0	0	0	0	0	0	0	0	0	0	0	0	0	0	0	0	0	0	0	0	0
	3882	144.175	2.14456				169							165.34	0	0	0	0	0	786.6	0	858.031	148.459	6292.18	13287.2	5841.41	9434.6	5347.27	6142.23	6957.71	6017.73	10807.1	6537.6	10292.6	7550.13	5549.25	6302.91	6120.04	6135.84	5542.95	6650.59	5616.84	9318.46	5363.76	9187.5	5323.57	5738.44	6168.1	4862.16
	21834	144.982	10.9219				975							575688	0	442906	756203	634465	640406	0	611586	700931	587544	688181	0	619104	656434	649590	787422	933956	1.09409e+06	685691	617284	553639	534609	726168	0	562395	611805	751070	961563	579716	849164	1.22637e+06	0	540068	645038	716108	567816
	22370	144.982	11.1146											780053	908727	537355	994374	755543	1.00309e+06	699844	743142	665954	914484	1.06807e+06	792320	816005	848511	886915	1.04783e+06	1.11329e+06	1.23187e+06	945144	951961	782754	775697	938802	997334	793347	0	984835	1.2383e+06	619285	921312	1443842	929497	741212	872628	774256	786211
	26311	144.982	13.1454				1056							1.07087e+06	1032290	1.77203e+06	2.07354e+06	2.04304e+06	1.95522e+06	1777613	322775	825331	1.90821e+06	1.74473e+06	509247	1.76593e+06	1888820	1.92561e+06	2070687	1.52473e+06	2.13644e+06	1.24936e+06	2.108e+06	1.82721e+06	1.54533e+06	1.68644e+06	2.04832e+06	2120872	2246535	1.38315e+06	2068991	1.29686e+06	1.80144e+06	782380	1.30171e+06	1.43011e+06	1.96974e+06	1.86531e+06	1832638
	26355	144.989	13.1777				1058							18714.3	19481.8	24346.5	19301.9	5852.35	21365.4	17202.6	18198.1	21817.6	26448.9	17117.4	19097.7	23056.8	18899.6	17190.3	8798.01	14835.9	16303.6	16746.3	27807.5	15448.7	12556.9	23218.9	23583.3	21889.5	14470.7	17575	20364.8	16867.7	23178	23709.5	14908.8	18580.2	23537.9	30366.4	13241.5
	282	144.997	0.585654				31							88293.3	112628	129219	124794	123517	120039	133712	97904	87042.1	124763	0	0	0	3759.85	0	0	0	9829.83	9969.7	5097.24	0	10008.6	9417.65	3804.59	13817.7	6040.29	12527.6	3920.51	0	0	0	0	0	0	6274.84	5068.33
	26339	145.954	13.1764				1058							483480	522087	496795	465587	470329	460416	493964	465864	428246	536684	511878	429168	423431	489853	425411	483261	456520	440550	416805	418205	476666	461939	463098	413035	549462	438937	469752	448104	447229	467213	381799	445970	446058	467667	444355	482138
	2295	146.06	1.2634				105							145	262.731	0	0	0	0	0	0	218.44	0	91781.3	86835.9	166735	110153	162369	170679	40624.8	39995.7	44188.7	18585.5	41483.3	51533.1	42025.1	63084.5	80006.9	69579.1	67177.5	38776.8	146363	99534.7	116221	131317	122322	141699	27230.7	30358.9
	350	146.118	0.61147											5121.56	4329.8	13185.7	12801.5	8568.69	6197.05	2179.28	2102.39	1420.14	4167.98	229167	181167	1213500	230264	1122932	412550	15929.3	49327.6	37442.7	16079	32331	23853.5	31262.7	31484.8	36532.3	20573.8	35840	37287.2	16922.2	23909.7	45307.7	27386.4	22896.8	16039.5	357894	219269
	2934	146.118	1.60075				100	56	[M+H]+		2	2935;2934	145.11	121.704	0	0	983.045	0	0	0	0	0	0	45551.7	48497.3	99622.1	60862.1	96966.2	113656	4151.15	9050.52	8797.67	7064.9	7353.28	10393	3784.94	4939.38	6895.03	5646.64	4506.2	4648.3	8540.66	4668.71	11003.1	9093.9	6916.53	9551.9	13259.3	10808.7
	2403	146.118	1.31119				123							0	0	0	0	0	0	0	0	0	0	99921.2	118224	196836	126209	175018	216894	23196.3	27416.3	19592	23088.9	15855	36909.5	5487.64	8428.04	15276.1	10711.3	8270.67	7968.57	32713.6	37426.5	39490.3	44344.4	32485.6	50767.6	23772.3	19826.2
	1841	146.118	1.07914				77							407.033	308.285	523.087	417.98	0	226.233	807.408	480.957	600.457	631.105	597893	825587	901616	926451	914160	1.13593e+06	199791	205057	279776	129841	235422	339067	70834.3	93097.2	119934	78570.4	73119.2	79733.7	445486	334581	504062	524978	336746	635190	133103	90521
	770	146.154	0.716862											11100.1	13004.5	7320.44	9229.98	8993.65	10502.1	15307.1	9398.8	13212.2	14333.1	3073.53	5339.04	1670.44	3735.83	3423.22	1512.44	3615.87	2024.2	3934.17	2468.01	3876.55	3169.22	2488.73	2524.03	1611.2	1251.89	3205.98	3645.08	1240.74	3482.23	1409.18	3467.82	3215.08	2183.58	1769.63	2104.95
	26310	146.98	13.1443				1056							546336	228688	547041	832472	950949	919534	814954	762419	523716	1.0388e+06	936091	437224	901693	830600	838497	273810	543200	545564	835744	780353	708616	725946	793815	986510	830424	440640	972571	310010	642816	159146	459975	590810	443335	961127	786761	628039
	9943	147.044	4.12393											0	0	0	0	0	0	0	0	0	0	31498.9	30094.5	34605.1	46266.2	31957.3	26770.7	29928.3	18336.8	28524.8	19602.8	30904.3	44475.6	27384.5	14841.2	25123.7	14192.2	19746.3	26669.9	31015.2	30131.8	20450.6	38266.4	35903	31679.4	11197.8	13255.2
	778	147.047	0.703402											0	0	0	0	0	0	0	0	0	0	18309	24922.8	2539.24	34209.8	7496.8	6544.82	6933.33	7041.34	9132.92	1692.77	7588.9	9699.39	3145.97	2942.76	3388.46	0	2192.19	2667.26	19096.5	4632.98	14030.3	12736.2	12074.9	20937.7	1911.56	0
	24910	147.053	12.3453											7898.31	3040.95	14269.8	34013.9	95459	22669.6	34002.6	7614.31	863.841	41900.6	5794.27	9137.34	9208.06	0	17820.7	24070.9	1631.67	1415.93	0	37668.7	41518.6	24882	6301.31	34750.2	25725.6	33837.7	14101.8	3958.27	12443.4	2996.69	874.061	19651.9	7729.35	40720.7	823.78	19084
	24536	147.053	12.1548											10889.6	8405.68	4739.03	39976.6	30638.6	17336.2	43942.6	6258.98	1219.6	34978.7	20905.6	3353.55	19361.8	32727.9	27706.8	24652.4	2925.73	3996.02	9725.91	33469.7	45381.1	25262.4	11030.3	19728.8	39260.3	37729.4	20659.9	2892.14	11823.3	7232.13	2225.49	11954.2	12759.7	27416.8	1408.87	17460
	23846	147.053	11.7757											4047.66	7586.69	9618.48	26158.9	205933	22666.1	19093.4	4927.29	0	19023.2	9469.82	11683.3	7051.2	30286.2	26829.8	29978.4	3771.28	6995.89	18651.1	39198.5	23149.9	20179	11480.8	31279.2	18698.2	34962.1	28312.5	2175.92	9694.42	11377.8	1559.12	25672.5	9237.06	44402.3	1515.11	15769.5
	25503	147.053	12.6633											7325.66	10053.2	10445.3	15303.4	39288.3	11725.2	29601.8	7881.92	577.237	18510.7	14907.3	7410.47	15648.1	13176.2	23460.4	28834.7	5444.34	1537.4	26125.2	24010.7	49339.5	11925.2	6783.36	22262.8	45186.3	29645.6	24961.8	3731.77	6803.34	6594.11	0	19950.7	7197.96	137398	2652.95	8463.51
	26283	147.053	13.1361				1056							25144.1	19846.1	14187.8	43628.7	34229	40082.1	36591.6	17078.1	9313.83	42968	32224.1	19632.7	27271.3	37959.9	34770.1	32781.1	21738.9	20940.3	43104.9	35214.6	41483.8	30666.9	27390.3	15745.9	43063.9	82686.8	35047.2	20467.1	24098.7	19520.8	12877.9	45001.6	19049.3	77032.2	10021.1	23132.9
	24197	147.053	11.9421											8901.72	6608.78	9647.05	19603.2	36668.7	21023.1	32941.6	5083.35	517.867	14240.1	14117.8	4471.34	14520.1	27988.5	23755.9	27543.5	1219.33	2109.12	30041.7	40943	24577.6	8059.93	0	34106	12825.6	31953.6	7356.86	1555.52	13159.3	8666.04	0	21891.9	11879.9	18035.1	1828.51	10165.9
	24386	147.053	12.052											7669.28	6933.3	9134.07	35574	30846.3	0	24360.8	7365.72	1219.6	40517.2	20049.8	13333.8	14572.2	9915.5	34194.4	30164.2	2629.34	7573.4	22315.1	40520	37852.7	29886.1	4810.87	34789.6	31559.7	17644.7	28924	1555.52	16193.9	9755	0	8144.09	8656.4	33591.7	1408.87	11028.7
	26708	148.018	13.3932											17710.3	49433.3	44453.6	40844.5	26108.8	34592.5	39918.7	38869.2	52467.4	213930	39952.9	39369.8	35299.8	291185	40397.9	20222.3	196682	43506.1	13432.2	274115	39242.5	33203.3	43631.8	38271.6	248850	18588.2	11958.4	27341.8	39865.8	42980.2	23612.4	28262	26108.2	34032.2	28962.7	35444.5
	5759	148.052	2.9065				276							0	0	0	0	0	0	0	0	0	0	0	0	0	0	0	0	0	0	0	0	0	0	0	0	0	0	0	0	0	0	0	0	0	0	0	0
	3419	148.061	1.91772				142							0	0	0	0	0	0	0	0	0	0	1922.45	1347.05	3746.34	1974.47	4174.07	0	284.424	258.224	378.443	0	210.671	262.136	361.839	442.388	1261.55	1014.99	1108.1	391.422	2555.9	741.3	856.268	2132.38	1723.84	1163.97	513.375	0
	604	148.097	0.637637											0	0	1027.51	1576.07	1034.46	923.354	816.968	541.373	513.473	858.527	59713	88688.9	54362.3	42486.3	92860.2	218115	44736.7	137833	79944	31124.5	33885.1	96849.2	86883.4	66251.8	103470	39904.1	103792	202905	59629.6	37070.5	107608	55785.3	76868.1	26966.4	175528	25872.6
	13767	149.019	6.67504				618							0	0	0	0	0	0	0	0	0	0	55355.9	53775.9	44095.9	65299.1	42786	49698.1	51821.4	40912.5	45504.2	78321.2	92181.3	70065.4	63610.6	38579	57883.9	43503.4	51182.7	61311.7	46182.4	47976.6	29400.8	65518.2	49139.9	59708.8	23216.2	26387.7
	13459	149.023	6.41041				587							3778.25	3559.2	3330.9	2833.95	3102.43	3536.71	3493.72	3989.5	4359.98	2975.34	3817.26	4190.2	3405.17	3326.62	3432.95	1760.86	3664.04	3176.34	4685.65	2535.87	1592.92	3492.61	3909.99	2738.45	2699.3	3360.36	2977.41	4717.41	5551.75	8966.45	4473.51	5395.36	3790.27	2738.29	4144.62	2851.03
	17510	149.023	9.79549				872							109821	116919	135463	124750	130909	125392	124754	115538	95056.1	121879	216588	114804	137605	147397	218763	159689	118822	134129	134229	162602	144949	156595	138328	131791	145347	140753	150395	125008	187513	131555	144921	154954	174466	149860	114016	127605
	14244	149.023	7.10189				632							8896.61	10219.3	10182.2	11457.5	10355.8	11228.2	9452.31	7908.79	8549.38	10594.9	46184.4	48924.8	44233	67261.9	37729	41303.5	48277.4	31406.4	33836.9	23143.8	48662	53433.6	44696.8	25893.2	34375.1	29088.6	32803.4	43358.6	45437.2	35374.2	40086.5	47758.3	46349	49770.8	21840.9	24374.4
	16317	149.023	9.24788				806							12662.2	14136.5	14584.2	13733.8	13349.6	13392.1	14444.6	13688.5	12263.7	14459.2	18654.2	12280.9	14031.2	15489.3	11873.8	13214.1	12750	12700.9	12920.1	14260.5	12898.2	15108	13241.5	13702.6	15837.1	13719.4	15442.4	12705.2	15974.2	13204.5	15131.1	14653.1	14908.2	15550.9	11828.4	14383.6
	3371	149.023	1.88375				176							2458.18	2559.22	3364.14	3159.36	1957.13	2451.01	2223.93	2681.04	4395.58	3616.69	4928.43	2301.11	3181.88	1728.49	3616.77	2357.89	4254.06	3899.34	2463.25	1731.59	3154.63	1918.87	3866.48	1709.7	4883.18	3993.86	4944.39	3673.01	2863.2	2374.56	5789.54	3842.96	3107.62	1705.89	4686.03	2559.5
	19535	149.045	10.2439											0	1337.89	715.201	997.376	0	1069.4	670.086	942.498	0	834.82	84092.6	25333.8	63512.6	78279.5	27828.2	102399	67078.5	17978.7	14172	58151.9	25437.4	72004.1	43611.6	8606.75	20792.8	11295.4	16622.3	53434.8	20446.1	100898	46900.9	107047	40534	41730.5	19327.6	24690.3
	17626	149.045	9.81961											0	0	0	0	375.114	0	0	0	0	0	78876.2	48077.1	64831.3	89661.4	35764.2	78275.4	104491	50798.4	28168.6	74971.5	50200.5	89466	74422.1	20000.1	38095.3	21039.7	25189	92818.4	42406.3	95018.8	73503.4	133401	62477.4	70191.6	24673.3	20808.9
	7883	149.045	3.50356				351							206.38	618.145	484.799	920.602	767.26	533.939	734.642	521.039	230.761	533.133	332233	365870	350017	401142	432598	311817	400599	278614	296669	355291	599728	390054	438583	369384	408173	329402	415556	404556	424727	189263	298413	426950	382152	435583	191065	186819
	15738	149.06	8.701				715							1962.41	2121.81	1551.52	2216.69	1559.4	1724.45	2168.23	1394.34	2211.84	1971.62	10125.5	10018.3	3386.51	7322.22	9913.64	4293.27	6766.84	5224.43	4863.11	3889.71	6333.96	8115.57	5359.24	3514.11	4272.76	4234.27	6285.93	4606.43	7960.37	3598.94	10046.4	7666.76	8358.37	4695.05	4746.1	3442.58
	10769	149.06	4.5534				444							1557.34	1586.87	1064.52	1820.24	1736.69	1242.44	1629.33	1446.46	1577.07	1260.87	65291	111886	34137.3	82685.1	78437.9	32076.8	43204.8	32574.4	50880.7	30747.6	47152.2	68968.9	48156.9	35601.5	35084.7	25178.8	44818.4	38911.7	60915.3	38288.7	55875.7	39013	54323.3	35430.9	38281.6	27212
	919	149.06	0.766612											0	0	283.067	0	0	0	0	0	0	0	74862.4	51822.7	153013	54547.8	136076	106668	32192.7	36118.5	33686.4	31051	33247.9	45524.1	27158.2	35310.7	56509.6	59520.2	42369.9	33017.9	152849	89369.3	125718	116339	128105	111914	31443	21430.5
	1389	149.107	0.935746											0	0	0	0	0	0	0	0	0	0	0	0	0	0	0	0	0	0	0	0	0	0	0	0	0	0	0	0	0	0	0	0	0	0	0	0
	8464	149.533	3.64987				368							0	0	0	0	0	0	0	0	0	0	5522	9411.13	3466.63	12081.3	4990.86	4891.08	5355.67	4274.58	6453.05	5946.74	13325.9	8502.51	5711.59	5231.88	6191.15	4832.32	5402	5683.65	6643	5471.85	4423.11	9381.22	5158.66	6803.63	3163.72	4714.22
	5723	149.966	2.88787											9538.19	15481.4	15784.7	17959.6	17712.1	15169.6	17732.9	11457.9	8743.91	18216.9	15078	8648.38	3201.81	4069.48	8847.12	6893.77	11624.5	5403.48	15048.5	16799	20422.3	5701.24	6253.96	12422.2	13557.2	17767.9	7431.29	7405.63	7705.5	8321.14	8690.74	12040.8	6786.42	12006.7	9671.02	3418.2
	7607	149.966	3.41174											11174.8	11812	14587.8	17011.3	17795.4	13605.9	13907.1	10784.1	3401.61	18210.6	10803.4	8609.92	6544.05	11200.9	6544.97	10969.5	9332.18	6428.41	13494.6	12075.9	11871.7	13804.9	12554.2	15078	11516.5	11239.9	15122.7	6490.19	12017.9	7708.59	7221.82	8486.48	8615.17	11129.9	9502.95	9366.91
	26574	149.988	13.2384				1058							333720	416057	395282	347843	372936	354324	351078	355452	389289	362493	316056	288701	348001	361597	406259	320163	356518	392664	324517	369402	368939	339476	383119	336820	347170	327200	375164	391607	303601	307425	380728	289709	341797	375950	388840	306554
	192	150.058	0.559875				22	2	[M+NH4]+		2	202;192	132.024	0	0	0	0	0	0	0	0	0	0	254286	188111	0	194120	58337.4	11109.2	94918.1	49445.9	110828	19771.4	69210	124028	61733.2	103754	68536.8	46467.3	128098	56631.8	211772	41121.4	315829	222338	242844	282322	61123	21085.6
	9929	150.091	4.11977				398							0	0	0	0	0	0	0	0	0	0	0	0	0	0	0	0	0	0	0	0	0	0	0	0	0	0	0	0	0	0	0	0	0	0	0	0
	24793	150.128	12.2688											49389.1	57797.8	24615.2	28151	18260.5	42648.8	11549.3	50737	74162.4	27507.3	44016.9	42237.1	39199.7	24085.9	149452	22736.7	41928.8	34924.4	29900.5	95134.9	142132	19902.5	62758.8	25722.5	41304.3	18774.7	22353.6	105569	35930.8	50120	137463	31991.5	17103.6	24204	77027.4	29027.7
	24031	150.128	11.8652											29571.1	48025.2	34875.2	12831.6	15047.7	25989.7	19269.4	33774.6	70778.5	10460.7	24362.1	17558.2	25246.3	147894	13912	18697.8	84323.1	85048.8	27479.4	24632	16169.9	24180.4	59837.5	18674.7	18430.1	79544.6	33041.2	94924.8	18443.9	47085.4	104542	18668.7	11023.7	19565	67656.7	37699.7
	25256	150.128	12.5508											44297.1	65405.3	29126.5	27942.7	24462	41142.1	113200	47398.3	79025.6	45067	40344.2	43345.3	34526.4	28122.2	28486.9	37693.8	98260.3	95013.8	14751.4	68505.1	21551.3	23770.7	47688.3	29774.4	11512.9	32491.5	36588.4	93273.2	32959.3	56146.8	133385	35184.7	31123.8	27409.3	74649.8	20789.3
	26053	150.128	12.9533											51753.9	68584.6	38208.7	242598	26346.1	36087.3	12250.8	55778.7	81635	12862.3	41365.1	51356.8	34514.9	192391	8907.69	20376	107459	93777.8	32668.8	30508.2	25161.4	16017	60616.2	15367.1	83252.8	21803	45657.5	93491.1	11157.7	60537.9	139591	34708.1	34509.9	22169.6	74619.9	44501.8
	25751	150.128	12.7943											44299.1	61690.4	37835	32131.2	9497.1	35803.3	80503.2	41717.9	82087.8	12425.4	30653.1	43612.9	34481.7	28767	24202.3	23480.7	87373.2	96762	26648.6	8113.71	13713.5	19558.8	29180.7	33425.8	23595.3	116207	23895.4	114897	32983	54385.5	153699	35816.7	30029	12794.6	69371.4	42523.4
	388	151.035	0.602455											12972.2	15816.6	18370.8	15816.4	22134.1	22120.2	12958.8	15846.2	20552.8	11339.5	35224.9	56180	62711	91895.7	47307.7	64462.9	53693.7	54854.5	133126	64392.5	98484.7	65937.2	77865.5	215913	79401.4	25576.7	72608.9	86705.7	85132.6	58857.2	42501.4	68700.1	64124.4	79346.4	32395.1	84555.7
	814	151.035	0.709357											13723.3	18950	19259.4	18785.1	17060.5	18893.1	18296	16140.8	21415.7	17616.4	93440.2	82431.3	69809.8	130642	113801	81845.7	100909	73773.3	141721	39715.9	176407	84121.9	99632.1	117629	93040.6	91551.6	103087	125986	120894	78130.9	120373	128609	107058	111159	70656.3	67832.9
	1183	151.035	0.819986											17205.6	19440.4	20300.7	19235.6	19104.7	15816.2	18763.3	17213.7	21978.1	19475.9	68826.6	65635.8	50003.2	84690.6	71130	52350.3	0	56802.2	94349.2	46095	126068	0	89833.8	79966.1	24402.3	53090.6	0	93788.1	97937.2	44000	89711.1	83590.4	63536.3	87454.6	33885.4	43410.8
	7871	151.042	3.50177				351							0	0	0	0	0	0	0	0	0	0	18839.1	19675.4	21791.8	21519	24215.4	16864	23550.6	14463	16016.7	18512.2	36133.2	21076	27058.3	19456.8	23871.7	18112.7	22217.7	23596.3	22818.8	8431.98	15621.9	23652.8	22063.7	22608.3	9486.35	9635.64
	5382	151.087	2.80838											0	0	0	0	0	0	0	0	0	0	0	0	0	0	0	0	0	0	0	0	0	0	0	0	0	0	0	0	0	0	0	0	0	0	0	0
	18711	151.096	10.0738				938							29680.4	17132.6	37601.1	38315.2	38162.2	35197.8	42924.5	21091	14930.4	36494.1	36781.4	26115.4	28270.5	37812.7	37894.8	44230.6	21494.2	21049.7	47189.6	49822.4	41141.6	43206.4	12964.7	43825.8	42578	40569.6	36476.8	19136	34053.2	23460.8	16877.7	36384.8	38591.5	42696.4	17682.3	27851.4
	19767	151.096	10.2882				958							77690.5	48004.1	72908.9	91943.3	111355	81796.8	129668	51902.5	32696	101869	83795.9	68128.1	65799.9	79878.3	95975.6	95648	46295.6	44770	113613	100944	117031	104956	59083.3	101577	107452	92522.1	80337.2	37058.4	65315.7	53787.3	41723.4	80229.9	80129.6	99001.7	39701.5	62956.8
	20687	151.096	10.4799				977							48152.1	38405.1	42371.9	59775.8	73872.2	57543.7	83414.1	38003.3	18870	64000.7	51992.1	43057.1	42894.5	47790.3	55340.2	38989.3	27766.4	18247.6	65650	59753.9	63913.2	68694.3	38251.1	76009	62052.7	62150.3	45212	23185.1	48744.6	39895.5	26273.3	58415.8	45929.6	56685.9	18721.4	49383.1
	589	151.096	0.659139				55							10228.9	15091.2	9942.65	9281.03	9073.82	8620.63	7450.64	6524.97	12786.5	9335.07	5878.12	4318.41	0	0	0	0	4028.6	5043.84	2244.05	3406.06	3200.48	3469.27	10209.7	6238.06	12404.1	3705.89	5908.39	7408.98	3498.41	3025.21	2727.17	2899.65	0	0	7978.76	3449.9
	10322	151.096	4.28844				424							471.001	243.185	0	339.498	366.958	638.689	170.994	0	254.849	431.216	6923.89	18215.2	6521.29	11955.5	7550.99	6324.86	9669.06	7151	10624.3	5517.33	10298.7	8065.74	6042.98	6698.35	5784.25	5182.22	5763.67	9681.78	6039.41	10521.9	9006.23	10362.2	6753.44	7582.84	8539.56	6675.48
	23511	151.144	11.627											0	0	0	0	0	0	0	0	187010	0	0	0	0	0	0	0	13023.2	11483.8	0	0	0	0	0	0	0	0	0	18273.4	0	0	32009.5	0	0	0	170076	0
	10068	152.016	4.17381				407							0	672.377	372.655	390.281	0	0	362.443	261.546	0	0	1108.55	1961.42	643.565	2383.84	2803.4	1440.27	970.744	785.526	1610.6	982.533	1959.49	731.97	1191.69	627.359	1117.66	1501.1	1497.43	997.125	724.1	1330.68	643.211	2209.19	1466.47	2315.15	0	288.397
	26267	152.057	13.1242				1050							14856.9	20315.4	5625.57	12243.3	4090.27	14227.2	8854.5	20789.4	33833.2	9475.12	16024.6	13838.7	9121.49	12239.8	6678.23	9528.76	42749.7	41669.4	10898.9	8017.49	7118.82	3927.81	27044	9632.34	7829.76	6541.97	13593.5	45953.9	8956.9	23999.3	70460.1	10287	8015.82	7561.09	33626	14307.8
	3070	152.057	1.70266				151							1052.06	2372.24	1053.61	0	282.074	1760.52	0	655.212	2013.49	503.723	1859.32	2424.33	1759.25	285.498	728.362	390.24	1158.42	1940.28	2169.71	639.613	548.543	296.439	1488.64	1161.13	1814.48	1128.94	1503.11	2220.09	792.513	2458.18	2099.62	459.563	1012.4	639.27	1749.39	1068.55
	413	152.057	0.622203				47							2501.26	1248.23	1136.67	1344.76	722.025	1779.05	1656.38	1017.13	3096.04	764.196	459261	295326	782636	377768	770127	602627	213997	180385	278710	127504	239615	251510	120727	329875	400978	473667	460353	103919	973687	477626	760032	491463	851910	620618	347441	194080
	1060	152.057	0.80348				46							882.183	1341.63	497.398	523.143	273.054	1486.01	633.04	1590.13	1063.33	216.931	2540.97	3291.12	11567.7	2082.24	11142.4	11040.4	3264.22	1495.94	1867.12	2041.69	504.663	1393.71	1813.48	1785.61	5168.54	5282.07	4377.75	3847.86	8823.94	11929.4	9025.1	5794.96	0	8679.57	7261.46	4585.69
	1760	152.057	1.04489				40							1195.94	1436	1032.33	311.981	472.153	540.962	207.388	754.669	2341.93	291.81	2551.23	981.549	1865.85	533.4	1631.15	573.874	2668.46	1999.84	698.1	1443.26	538.837	697.627	1080.58	1312.71	1666.04	2565.19	1464.16	1714.9	3054.08	2034.02	3682.17	1348.38	1149.72	2279.76	1591.92	2471.75
	162	152.071	0.553395											1479.32	3024.21	2752.34	2359.21	3001.48	3201.53	1976.91	1426.33	3424.54	3130.95	30837.5	36161.5	82781.5	39687.4	65874.2	32290.3	6496.75	0	4597.13	5265.38	8672.31	4789.74	1636.72	2728.01	5984.26	3101	2945.28	2758.45	4590.28	6073.08	0	6469.55	0	0	5096.31	8974.98
	6999	152.071	3.22878											0	0	0	0	0	0	0	0	0	0	6155.27	11762.1	3123.83	12262.3	5315.08	3229.38	6918.89	5338.04	9578.89	2327.13	4871.71	11231	4173.92	3224.48	5829.23	2892.14	3025.86	2780.21	7213.46	6609.01	3814.95	3824.2	5519.88	4760.36	3426.19	794.469
	26465	152.995	13.2073				1058							270709	311969	298416	270616	272293	239462	225982	267499	336396	284921	275584	263273	268624	265501	277622	253502	321860	310627	270436	254634	246029	254199	244340	267486	273588	248130	289589	348254	271672	279869	320341	262353	261109	262067	345304	270619
	681	153.054	0.657245				47							0	159.688	0	0	0	0	0	0	309.695	0	2901.38	0	7113.64	0	6979.02	6092.23	2080.3	1706.47	2866.85	1455.88	0	0	0	2870.47	2987.59	3769.71	5802.5	0	6388.85	3329.91	8815.99	0	9720.77	10714.3	0	0
	5734	153.055	2.90102				273							0	196.997	0	206.694	0	0	0	0	252.51	0	20378.3	29773.2	13124.6	29410.2	19013.5	19704	16327.2	12834.7	21861.8	17100.1	25554.9	23847.4	11058.9	12352.9	17443.5	14091.2	14109.4	13846.9	12888.3	19658.7	10646.3	16869.9	16527.7	12178.6	12148.8	11173.8
	2203	153.055	1.19325				72							0	829.983	0	0	245.355	247.292	242.336	247.133	795.693	213.45	4235.05	2777.58	5153.57	3402.49	3859.66	4310.33	4719.14	4745.07	5265.37	5407.37	4924.99	4234.62	3673	5100.46	4880.26	4035.71	5186.62	5374.51	3911.71	3852.79	3442.53	3763.57	3581.88	2651.84	4837.93	1732.65
	649	153.06	0.644303				47							0	0	0	0	0	0	0	0	0	0	20342.2	12273.4	26510.7	17862.6	29172.1	25511.6	4189.1	4578.1	11480.5	2661.93	10183.8	6733.58	3656.93	9015.15	15296.6	17288.4	16995.1	2753.71	40595.6	22753.3	30646.8	14040.8	35872.5	26499.2	7337.27	7948.43
	5544	153.091	2.86052				286	125	[M+H-H2O]+		2	5545;5544	170.094	1343.68	2105.57	2116.73	1346.4	1671.73	1836.83	1731.9	0	2264.15	2466.94	7457.86	3299.7	5270.2	8326.05	6220.69	2421.14	6830	5943.66	7762.21	4895.66	6861.1	6020.76	4433.96	4630.43	7093.56	5910.31	5972.1	7099.44	5867.11	8294.52	9262.23	8392.07	6368.07	7482.8	7774.69	4082.11
	5279	153.091	2.76598				258	119	[M+H-H2O]+		2	5291;5279	170.094	2215.98	2569.01	2271.59	2561.56	2665.8	2451.41	2179.33	2140.35	3082.85	2712.28	11120.7	16312.5	7871.33	17530.6	9704.06	13479.9	12487.7	10775.1	11471.9	9673.39	14827	12911.9	14721.4	13235.4	11005.6	10955.5	14265.8	17039.3	13146.3	16078.3	11615.3	19609.4	9860.69	9813.87	12898.8	9861.68
	353	153.102	0.592399											3858.12	3527	6845.81	8393.56	12674.3	11288.2	17396.3	8315.53	18944.5	6946.98	0	0	0	0	0	0	0	0	0	0	0	0	0	0	0	0	0	0	0	0	0	0	0	0	0	0
	24254	153.137	11.9815											0	0	0	0	0	0	0	0	2341.04	0	0	0	0	0	0	0	0	0	0	0	0	0	1776.84	0	0	0	0	1248.85	0	0	6093.43	0	0	0	4284.97	0
	25489	153.137	12.6756											0	0	0	0	0	0	0	2035.74	2399.73	0	0	0	0	0	0	0	2271.87	0	0	0	0	0	0	0	0	0	0	2361.45	0	2097.71	5385.37	0	0	0	2705.59	0
	25844	153.137	12.8569											0	0	0	0	0	0	0	0	3505.12	0	1375.3	0	0	0	0	0	2252.43	0	0	0	0	0	0	0	0	0	0	2631.45	0	0	2336.2	0	898.052	0	1904.09	0
	25154	153.137	12.4726											0	0	0	0	0	0	0	0	2351.83	0	0	0	0	0	0	0	0	1910.4	0	0	0	0	0	0	0	0	0	2933.73	0	0	4440	0	0	0	4407.79	0
	24667	153.139	12.2529											388086	547642	295515	277910	233115	292491	203753	368202	641495	225351	293542	346711	328179	301586	210798	267716	767727	715197	253308	210043	0	164976	443594	263697	174511	251387	323829	820864	296306	495279	1.09446e+06	323352	291541	196863	554754	399152
	25630	153.139	12.7208											430971	571922	320109	251919	221999	338418	231876	453544	618688	209545	327536	427078	295273	277416	229098	250446	799225	648169	244781	234897	165472	208954	493345	243688	230203	221135	365457	901453	236359	514629	1.11671e+06	298444	367752	213191	638155	430247
	26009	153.139	12.9318											0	0	1073.52	251676	0	0	0	1169.09	357761	0	0	0	0	0	0	45557.9	0	745114	0	0	0	0	164680	0	32674.9	0	126677	2113.66	0	0	315248	51141.8	0	0	2810.81	0
	25712	153.14	12.7748											0	3009.06	484.796	41271.1	0	0	0	0	3020.95	0	0	0	0	0	0	0	1161.57	1137.08	0	0	0	0	0	0	0	0	0	1174.85	0	0	1314.77	0	1414.07	0	3738.11	2535.51
	25077	153.14	12.4306											0	0	0	0	0	0	0	0	2842.03	0	0	0	891.434	0	0	0	1185.76	0	0	0	0	0	0	0	0	0	0	1191.51	0	0	2175.71	0	679.553	0	1825.13	0
	25577	153.14	12.6979											0	3009.06	593.323	0	0	0	0	0	2548.15	0	0	0	0	0	0	0	1161.57	0	0	0	0	0	0	0	0	0	0	0	1092.99	0	2453.26	0	686.221	0	2150.15	1912
	24135	153.14	11.9015											0	0	0	0	0	0	0	0	3920.07	0	0	0	0	0	0	0	0	895.495	0	0	0	0	1459.89	0	0	0	0	0	1070.47	0	1045.1	0	608.622	0	1672.79	0
	24885	153.14	12.3341											0	0	0	0	0	0	0	0	3863.35	0	0	0	891.434	0	0	0	1185.76	0	0	0	0	0	0	0	0	0	0	1262.37	0	0	1809.71	0	0	0	2504.87	0
	25331	153.14	12.5961											2195.57	0	593.323	0	0	0	0	1101.72	2790.83	0	0	1177.12	0	0	0	0	2284.84	0	0	0	0	0	0	0	0	0	0	995.339	1092.99	0	2161.16	0	605.267	0	4514.01	0
	988	153.55	0.797498											0	0	0	0	0	0	0	0	0	0	0	0	0	0	0	0	0	0	0	0	0	0	0	0	0	0	652.971	0	771.693	0	0	0	891.269	0	0	0
	322	153.998	0.605105											0	116778	122207	0	119210	122150	119646	0	90067.4	0	12756.8	6841.33	0	8457.32	2745.22	0	7959.78	19942.1	11788.8	19944.4	7801.65	10966.4	11296.4	10318.7	11902.3	15571.4	17101.6	17151.7	0	6507.24	0	0	0	0	9921.52	10731.5
	582	153.998	0.662329				36							166839	193433	212186	210071	203151	205385	212979	184868	156160	207598	48376.7	22627.4	10470.4	37255	14768.7	6777.44	30174.9	46721.9	62445.7	38400.5	26133.6	10966.4	38692.4	47281.1	39906.4	47370	44158.2	32281.8	40897.4	29931	17464	21676.4	39752.3	39664.4	30831.9	34704.6
	1564	154.084	0.971799				78	15	[M+Na]+		3	1556;1555;1564	131.095	119.064	0	0	553.318	0	0	0	0	0	0	0	0	0	749.692	0	0	598.272	0	0	320.567	1027.14	0	492.183	373.438	0	287.402	365.565	0	0	419.822	0	0	0	0	0	0
	10755	154.123	4.55375				444							0	159.531	0	0	0	0	0	124.856	0	0	5901.87	10621	3834.1	7451.25	7233.52	4197.76	4196.07	3767.5	6620.79	3469.98	5072.53	5386.96	5233.32	4118.74	4129.4	2740.5	5385.91	4178.92	5413.38	5625	5392.07	5507.25	5371.61	3421.78	3384.37	3084.42
	4316	154.518	2.4087				223							0	0	0	0	0	0	0	0	0	0	1781.84	3008.72	2079.96	2901.76	2228.72	1527.57	813.033	1642.27	2554.65	2740.45	1813.64	2662.63	1204.94	1092.67	1431.51	892.416	946.194	278.555	1968	872.167	894.776	2646.66	2524.13	2277.69	352.091	706.124
	26569	154.967	13.2371				1058							714568	786356	726293	651925	704219	508434	724150	665267	792255	738232	742769	682636	670737	711001	627270	662170	800778	547958	647293	486093	760578	618814	743493	693833	677243	641656	754235	834787	662038	699596	758010	668682	587573	637828	798563	637746
	457	154.982	0.60271				31							30990.9	41161.6	42275.7	46363.5	46293.2	40147.8	49086.8	32901.4	30955	47627.7	0	0	0	0	0	0	0	0	0	1768.16	876.427	2054.13	1363.76	3252.45	2539.82	0	846.082	1463.22	0	0	0	0	0	0	0	2228.7
	20078	154.99	10.2998											543756	152099	115389	164123	154504	134308	155897	135716	55103	196439	129874	110675	102937	153043	677870	174354	107482	101395	675168	148197	168978	157052	142228	620824	164983	199696	144190	89329.3	107812	149325	40252.5	156307	122063	153990	54904	122964
	18729	154.99	10.119											111745	144760	142969	146100	149514	134242	151949	124520	63628.6	124868	151988	121278	452446	154995	147997	140921	82601	130032	144277	156945	153676	149743	124484	142384	149623	144944	150631	105286	146232	143148	68531.5	634423	125194	151295	25537.6	123751
	19305	154.99	10.1892											122434	553736	499536	683442	626261	616856	718818	568023	73848.6	686673	625718	537535	123709	740231	170998	711989	118602	67225.2	190403	634509	730892	707931	141810	150556	623412	642948	663734	95866.5	150702	129289	61177.9	123249	474838	607658	72007.4	541704
	21889	154.99	10.8458											65317.4	68641.2	80188.1	52054.1	73695.1	73401	72876.5	75114.7	11456.3	80762.4	88501	76359.7	53779.8	97941.2	84068.6	73661.2	51134.6	53134.5	69247.7	83611.5	78744.9	62315.5	77435.3	59335.5	87548.3	89889.8	75727.8	45066.8	88614.4	77248.4	15618.3	72802.1	71660.3	81435.4	13493.8	79081.3
	26463	154.99	13.2072				1058							5155464	6054868	5.7656e+06	5.07966e+06	5.13452e+06	5298198	5138206	5.15053e+06	6.36401e+06	5310677	5517814	5239256	5204736	5477337	5073803	5122064	6.20726e+06	6.06842e+06	5216623	5213909	5121223	4997454	5928561	5.01335e+06	5.06611e+06	5161086	5561521	6455168	5410099	5707989	6594718	5.28047e+06	5252122	4939341	6649824	5.28715e+06
	1119	155.068	0.840967											0	0	0	0	0	0	0	0	0	0	34120.3	31755.7	17820.8	49027.3	27084.8	20796.3	37995.2	17022.7	25653.7	30214	55758	37379	36212.2	26160.7	28755.1	21004.7	30357.3	38844.1	38928.4	20168.8	22906.4	48490.3	33481.3	38076.6	10072.9	13994.6
	11368	155.07	5.07143				485							0	0	0	0	0	0	0	0	0	158.125	0	0	0	0	0	0	0	0	0	0	0	0	0	0	0	0	0	0	0	0	0	0	0	0	0	0
	3740	155.07	2.06227				212							308.585	178.935	231.026	443.407	230.415	0	214.413	223.807	0	569.968	514.023	591.2	1015.58	228.718	332.375	379.669	0	240.368	376.627	551.833	0	295.983	282.933	907.88	278.508	496.775	324.381	1124.32	530.19	637.775	0	409.665	752.539	0	501.352	536.184
	2613	155.07	1.44668				126	44	[M+H-H2O]+		2	2613;2622	172.073	179.879	0	243.652	0	0	0	0	0	273.646	0	0	0	0	0	0	0	0	303.204	0	0	482.907	0	224.21	219.626	235.178	230.078	0	331.309	382.458	0	402.597	0	0	0	0	0
	9661	155.07	4.00797				402							0	0	0	0	0	0	0	142.211	0	0	0	0	0	0	0	0	0	0	0	0	0	0	0	0	0	390.909	0	0	0	0	0	0	0	0	0	0
	3323	155.07	1.85798				178	67	[M+H-H2O]+		2	3311;3323	172.073	200.41	498.433	197.158	386.542	816.311	209.056	198.678	378.996	493.196	639.226	582.853	555.692	452.495	269.11	464.779	702.868	424.115	286.841	634.128	0	753.09	452.135	746.769	0	456.711	595.164	729.513	873.215	817.597	853.378	694.089	954.003	938.149	978.451	206.237	0
	3182	155.086	1.76011				183							0	0	0	0	0	0	0	0	0	0	0	0	0	0	0	0	0	0	0	0	0	0	0	0	0	0	0	0	0	0	0	0	0	0	0	0
	3840	155.118	2.12847				165	85	[M+H]+		2	3840;3835	154.111	201.334	0	0	222.154	0	0	348.801	0	0	277.18	4705.69	8217.93	4566.05	5262.11	4345.4	3917.49	6499.41	4941.15	5651.3	3631.79	5603.13	5636.8	4979.51	3942.3	4074.38	3518.26	4086.11	6260.02	4342.13	6894.6	6751.24	6238.15	4321.01	3767.69	5732.61	3916.26
	7532	156.011	3.40644				337							0	0	0	0	0	0	0	0	0	0	0	0	0	0	0	0	0	0	0	0	0	0	0	0	0	0	0	0	0	0	0	0	0	0	0	0
	5939	156.011	2.97905				291							0	0	0	0	0	0	0	0	0	0	0	0	0	0	0	0	0	0	0	0	0	0	0	0	0	0	0	0	0	0	0	0	0	0	0	0
	11055	156.012	4.83159				470							6987.18	11240.3	10736.3	9189.05	9300.06	9418	10896.7	8007.33	6971.92	8478.5	11284.2	8958.14	14449.6	11891.3	15368.7	12947.1	10299	11138	13061.4	11117.1	12618.1	13652.1	11397.9	8378.98	14720.5	8903.77	11146.4	9686.55	12967.5	11510.5	10193.2	13436.4	12809.2	13096.7	10314.6	6102.45
	1665	156.077	1.0093											15998.6	19918.5	21399.2	16581.1	23002.1	22892	14615.4	15996.6	22161.8	16887.1	5461.64	3942.89	5588.28	4530.54	4916.75	4389.66	5098.38	5163.19	5405.96	4979.18	4884.96	4837.6	5408.02	4930.39	5508.98	4483.02	5319.52	4831.23	4191.55	4090.52	4532.52	4934.34	5575.61	3817.81	5025.48	4392.7
	13285	156.12	6.3319											28405.1	31683	31336.9	29461.2	29391.3	30195.7	29788.6	30683.3	31113.3	29833.8	31406.2	30761.4	30530.8	32115.2	194311	18488.5	30416	31442.8	25341.9	30022.3	29743.9	31899.1	30392.1	28999.5	31456.7	28483.8	30089.1	25374.4	30384.4	29754.8	26241	31572.5	31630.8	30058.4	29921.1	29016.8
	26231	156.138	13.121				1057							37782.8	28037.6	14235.3	43851.5	26075.6	29808	34249.1	27035.4	12073.9	30165.8	31385.8	23030.6	36190.9	41542.3	27496	67321.6	18290.4	31246.9	60307.4	56436.6	33916	26121.5	26174.4	28012.4	71896	48769	37404.3	18967.1	17880.1	46986.3	17808.6	24580.8	15712.5	40710.1	11443.4	33785.4
	11176	156.138	4.89995											643.372	941.419	814.215	656.538	1274.18	1337.93	1151.28	938.837	1538.74	433.964	1194.33	1987.37	746.803	964.885	0	1942.14	586.064	577.888	794.669	1338.2	1258.62	1568.39	1053.37	1387.02	1595.92	1164.02	647.474	0	688.881	1126.01	0	0	0	647.29	0	600.711
	9569	156.138	3.99176				383							702.713	1381.11	1187.03	1099.56	468.166	862.39	1365.08	411.087	1269.73	0	650.131	282.587	0	603.064	559.936	0	0	764.768	356.451	569.239	410.952	313.042	1016.05	275.3	1120.57	1080.23	883.121	509.608	0	0	0	0	399.178	0	1819.86	2297.96
	10056	156.138	4.16336				417	210	[M+H]+		2	10056;10045	155.131	137698	161279	159530	161043	174328	157720	162318	114027	189137	179426	154709	140576	186438	175805	202789	167866	172235	195660	191991	190247	163440	213449	188474	173377	214613	163108	196202	212998	191530	186217	213264	250964	209396	216482	227805	135734
	11862	157.049	5.39214				514							2672.67	3005.85	2997.2	3195.16	3206.37	2788.29	2959.65	2744.57	3452.26	2819.16	127140	144043	51601.2	105424	167566	73014.4	74827.5	59815	76142.5	61671.3	83329.9	75654.7	73880.9	56566.9	47458.7	34386.4	83893.2	59652.5	105280	83589.1	101094	87504.1	86452.6	72844.7	43731.9	41731.9
	871	157.083	0.75382											2118.76	1694.54	2763.82	2813.82	2051.71	1979.31	1291.66	2819.14	6995.32	1856.53	21691.5	26028.8	9590.11	28501.4	14360.3	12192.3	21549.8	12978.7	35068	16028.5	40232.1	27808.9	20621	25769.2	22319.6	21042.9	24233.1	21884.2	21941.4	21326.8	11408.1	21469	17492.9	19182.1	12543.8	16154
	1693	157.083	0.994612											995.922	1189.54	1145.69	1182.62	1355.88	1295.89	0	1868.6	2522.36	1650.23	0	666365	0	0	0	266249	0	0	0	434924	0	0	531330	0	0	0	575822	516819	0	382790	0	558835	0	0	419753	0
	1429	157.083	0.940769				69	14	[M+Na]+		3	1430;1418;1429	134.094	4034.19	3233.78	9964.97	13393.3	4893.32	3800.43	6221.68	5824.73	22422.7	4094.7	650731	808526	358771	867295	511452	346244	668807	492950	830749	529172	918106	774508	632294	624919	617413	519549	653971	650093	577292	500358	407663	681280	534208	549323	487905	431996
	2016	157.083	1.15342				91	18	[M+Na]+		2	2016;2014	134.094	2981.76	3620.68	4796.04	4461.03	3798.93	4399.55	2710.1	3826.59	8793.92	3603.86	125952	136052	67205.3	194793	97091.2	64581.4	145629	67889.9	122109	111096	233895	136905	135443	93915.2	91919.9	89533.8	112757	148180	137250	91000.4	95751.4	186211	117685	132084	59066.4	78157.7
	1164	157.083	0.857118				44							1990.84	2542.69	3245.14	4190.78	2478.16	2654.12	1837.02	1945.66	12778	1351.03	156274	225750	266636	241263	126703	121369	158920	107544	202494	152568	222290	184549	169719	157829	149618	140894	174637	184966	129491	162211	94255.8	192988	153612	179809	111818	104030
	1396	157.085	0.931079				69							0	295.531	0	319.627	227.261	256.072	0	191.077	557.092	0	3907.13	6033.07	1793.53	5715.46	4761.37	3124.59	6245.04	3771.12	5506.63	4142.96	6923.28	5301.58	5449.02	5056.72	4356.62	6682.3	2688.64	4664.59	3574.2	2868.96	2744.08	4328.23	3054.5	3177.71	4366.5	4486.78
	106	157.097	0.546528											579.593	1229.2	859.812	1089.29	1362.33	1346.01	794.188	355.575	1026.03	893.356	63288.3	76231.4	171876	98797.4	179752	148825	168752	152724	256794	209082	262819	207822	61624	118150	117210	116336	87047.7	49813.5	41882.6	27385.7	23882.6	39589.9	34167.5	48938.4	15429.5	14307.8
	26908	157.993	13.9889											13175.3	18316.2	14919.1	12934.1	13110.5	108034	13307	10566.8	13225.4	12785.9	8992.59	9720.28	12184.4	12633.6	11324	12075.8	12697.7	15293.4	11673.4	12016.7	10536.6	72590.7	17122.9	10167.3	10665.1	66125.6	9231.57	15355.1	12864.2	14449.6	15713.6	11264.8	14351.3	11294.5	16077.2	11733.1
	26675	158.003	13.3545											1.23983e+06	1.4045e+06	537030	1.85182e+06	496767	1.82476e+06	1.88154e+06	1.2516e+06	1711599	1.99037e+06	1.82588e+06	998379	1568452	557844	1708233	1.76839e+06	1621062	1801269	1.86344e+06	2.00119e+06	509978	2.12352e+06	1.5158e+06	518802	1.90055e+06	465337	1.63085e+06	1.44909e+06	1750325	1.4524e+06	1.71411e+06	1.78335e+06	1.45481e+06	1.8363e+06	1.6303e+06	1.13748e+06
	5905	158.005	2.97163											0	372.297	332.955	287.856	208.424	0	0	0	181.565	363.064	0	0	0	0	0	0	0	400.13	0	306.511	0	0	0	0	0	0	0	0	0	0	0	0	0	0	0	170.11
	7528	158.007	3.39544											0	0	550.963	0	170.746	0	0	0	0	0	0	0	0	0	0	0	0	0	0	0	0	0	0	0	0	0	0	0	0	0	0	0	0	0	0	0
	524	158.012	0.650685				55							0	636.525	0	0	0	0	0	0	0	0	27253	17624	4826.85	41627.8	16011.3	11431.7	28080.1	11976.9	18492	34804.3	60593.9	44703.3	27393.5	30192	27982.9	19821.3	25649.6	25274	27439.5	5953.78	12582.6	45258	23801	36598	3465.79	12175.7
	13783	158.025	6.6745				618							0	0	0	0	0	0	0	0	0	0	47445.1	43652.8	34247.5	55314.2	28056.2	38333.4	49152.2	37252.6	35876.7	66369.9	71534.9	52761.1	57697.5	32837.7	40414	34298.4	39538.5	58781	36236.9	42402.3	27246.6	63551.4	38749.9	43911.2	20380.6	21300.2
	194	158.117	0.56645				39							0	617.814	624.009	509.173	458.122	0	231.262	185.236	313.63	377.584	432626	372097	611504	379568	562266	588438	40628.3	50851.8	23217.1	40992.9	76285.4	36704	22721	28775.6	65476.4	57584	27410.8	25381.2	0	0	0	13005.6	0	15648.1	50973	42722.3
	6944	158.117	3.2067				295							0	0	0	0	0	0	0	0	0	0	0	0	0	0	0	0	0	0	0	0	0	0	0	0	0	0	0	0	0	0	0	0	0	0	0	0
	13393	158.154	6.35669											2071.43	2816.66	897.746	402.815	1420.79	1428.46	551.375	626.29	3655.29	657.451	3048.57	1177.5	0	2766.96	1633.5	2006.75	3858.36	1358.68	760.87	984.515	3107.67	1506.46	2531.01	2288.7	1421.72	940.601	1048.62	3263.58	2913.09	1696.65	4771.72	3454.87	1178.38	2794.16	3715.93	1748.35
	13870	158.154	6.72004				615							1.20902e+06	1453987	1.35758e+06	1.32931e+06	1.37483e+06	1.44113e+06	1437216	1.17599e+06	1.48941e+06	1343368	1.75272e+06	1.60823e+06	1.60541e+06	1.72489e+06	1.5432e+06	1.75598e+06	1.67141e+06	1.57559e+06	1.48143e+06	1.66828e+06	1.79655e+06	1.84031e+06	1.71662e+06	1.56307e+06	1.75797e+06	1.59264e+06	1.7545e+06	1736301	1.73034e+06	1.481e+06	1.69608e+06	1.76254e+06	1.75354e+06	1.67711e+06	1598576	1413000
	26677	158.961	13.3573											1.88114e+06	2.05999e+06	2265638	2.04928e+06	2.31094e+06	1.8251e+06	2.69509e+06	1.54322e+06	1.23186e+06	1.86187e+06	1.49487e+06	1320041	1.29588e+06	1.58686e+06	1932537	1.58844e+06	1.08442e+06	957151	1.92407e+06	1.75548e+06	2.28465e+06	2.23524e+06	1.5198e+06	2.14432e+06	2.16233e+06	1992549	1.92342e+06	1.33269e+06	1.86587e+06	1.08178e+06	741020	1.43101e+06	1.79656e+06	1.6943e+06	989937	1.53502e+06
	24777	158.964	12.2538											3425.47	0	12420	39618.3	175028	18542.5	30030.1	1112.24	0	20524.3	10701.1	2036.96	77562.8	11864.8	13776.8	43617.5	0	0	30612.1	37648.5	24233.8	25502.1	0	35357.5	29979.8	34201.2	11263.2	0	12305.2	0	0	21948.6	4529.61	34540.6	743.404	3339.75
	25036	158.964	12.4263											1621.14	0	9847.21	42234.6	40665.5	12050.5	28682.3	0	516.565	24773.9	6366.39	3078.49	4768.24	14938.4	32600	23880.7	0	0	33010.5	21891.3	166535	18520.5	0	44504.1	22362.3	28269.5	15685.8	0	44335.2	0	0	16350.8	0	38416.7	558.427	7858.89
	24385	158.964	12.0554											1235.22	0	92838	21053.8	31604.4	92492.7	14700.5	1158.34	0	17325	9926.47	4746.11	15152.8	53903.1	10144.9	10749.3	0	0	21856.2	37487.3	29489.8	155220	0	29094.1	28079.9	13162.4	4945.55	0	19782.1	0	0	8844.46	31906.8	33561.7	1376.45	6003.16
	25326	158.964	12.5982											2491.58	0	11073.5	36308.5	42019.3	18253.7	26063.4	0	0	36352.2	11288.8	3399.28	15085.2	12003.4	35992.7	34364.3	0	0	27773.3	36402.9	25894.4	32817.7	0	41364.6	19819.6	37053.1	15451.7	0	11875.5	0	0	19660.9	4870.72	29224.5	972.978	4442.84
	25656	158.964	12.7329											1336.2	0	6911.73	46697.9	14783.6	5872.64	20412.5	0	369.492	46042.7	7570.36	3021.55	15572.1	22168.7	38103.3	96926.7	0	0	16941.6	41447.1	33701	37221.8	0	42374.2	22693	18426.7	69715.4	0	9284.86	0	0	23767.9	14668.5	35611.6	1159.67	6505.91
	25964	158.964	12.9316											4280.53	0	12760.5	39397	47826.3	21052.5	52553.3	1043.63	423.038	51296.4	6840.68	2194.8	13447.2	17072.5	37793.8	13606.2	0	0	40968.6	36854.2	50382.4	43922.6	0	47007.5	45026	38929.8	8232.36	0	8047.01	0	0	17030.2	5016.32	37110.2	396.523	4151.82
	26281	158.964	13.1402											245513	149134	119394	215358	214345	281010	281297	173873	102225	298304	248067	171242	212341	235148	217678	192466	125254	151683	237468	212273	223863	185157	219875	248565	288827	257156	210587	132038	121765	136332	105865	233605	186349	221464	143643	252849
	26432	158.972	13.1904				1058							62370	54082.6	86978.8	78486.5	61370	73390	64955.9	35149.2	53258.6	64128.6	91590.8	86257.2	76802.3	84352.6	71321.1	71035.6	90023.1	107443	89857.8	74849.4	70430.3	60511.7	55500.5	82835.7	64386.8	55462.3	78237.7	37375.4	82475.2	89827.6	96753.1	86266.2	86342.8	63320.1	89986.3	73566.2
	422	158.977	0.670857				36							53374.9	68301.1	68086.3	70427.1	64564.7	62223.5	70374	54031.3	51173.1	67199.4	7614.22	3500.27	1292.06	3870.25	1468.96	1888.85	4886.89	10659.1	11169.9	9726.62	6969.73	15941	19088.9	20038.3	19166.4	17591.3	16329.2	5588.4	3207.11	5182.09	2257.91	4370.54	4623.39	4035.17	10744.9	7421.78
	662	159.028	0.653786				47							0	0	0	0	0	0	0	0	0	0	0	2635.14	6428.41	5016.95	13379.1	4395.42	2519.18	0	4346.87	1613.16	4980.46	0	0	6730.68	7390.31	7765.34	8808.82	0	23853.7	5738.91	14457.2	8796.14	15140.2	10529.4	2840.7	5170.3
	8451	159.065	3.65005				368							532.081	377.785	573.949	288.367	541.267	0	195.242	204.301	287.687	479.024	40485.7	73168.2	39932.9	74965	39445.2	35641.2	70851.4	37263	46417.2	35935.9	78337.8	49632.1	49435.5	38001.1	32606.2	32545.1	33503.2	64515.7	38752.6	49451.1	61346.4	87029.1	44248.4	46605.8	32988.6	27871.1
	26867	159.962	13.6516											5241.81	7750.95	7103.31	2327.86	7262.82	5804.3	7981.07	2409.7	5128.37	7496.7	1926.57	3599.27	1360.02	3342.27	5978.07	5505.83	2260.43	4339.94	3638.96	0	4821.64	7138.25	3456.49	3843.33	0	0	7261.25	1727.02	5020.39	2716.82	1334.41	1217.44	5270.76	5498.31	4999.15	6388.7
	26887	159.965	13.8011											3952.34	6898.23	6457.06	5230.87	0	6757.75	7653.65	5651.72	6679.01	5904.61	6248.14	5056.35	2411.38	4917.12	5405.09	3038.7	4216.16	4885.05	6938.75	3276.17	4679.16	3436.12	4333.79	2724.59	6200.17	5482.05	6638.85	3737.51	6127.17	2892.73	2294.05	4725.19	5233.54	5542.58	2105.4	3073.76
	26496	159.969	13.2106				1058	657	[M+Na]+		2	26491;26496	136.98	4.43281e+06	4950460	4.65609e+06	4035604	3.83278e+06	4.48481e+06	3.77168e+06	4164649	5357019	3703963	4.53473e+06	4240392	4.13534e+06	4.18874e+06	3.7437e+06	3.89175e+06	5262494	4.94016e+06	3914637	3.82412e+06	3.9487e+06	3.83414e+06	4889558	3974343	3.80588e+06	3.78897e+06	4437602	5021165	4.35397e+06	4598351	5.71682e+06	4.19269e+06	4.12031e+06	3.4759e+06	5.99685e+06	4399096
	118	160.037	0.541601				0							0	0	0	0	0	0	0	0	0	0	145739	161202	709017	301633	867664	810494	72430.7	68334.8	65422.2	163024	198515	181467	37063.3	102187	116335	95966.8	62471.9	29584.8	590799	231857	230683	511163	552423	726687	39936.5	44936.5
	521	160.045	0.649602				55							0	0	0	0	0	0	0	0	0	0	63503.3	38653.8	50991.4	105919	82583.3	50474.9	61331.2	22877.4	56544.5	51667.7	140183	70889.9	59814.7	64427.6	53604.8	47455.7	69468.1	60614.5	99545.1	22327.7	42040	114225	83440.8	105670	10310.6	27251.1
	4825	160.076	2.62206											0	0	0	0	0	0	0	0	0	0	0	0	0	0	0	0	0	0	0	0	0	0	0	0	0	0	0	0	0	0	0	0	0	0	0	0
	3379	160.097	1.89273				166	70	[M+H]+		2	3373;3379	159.089	0	0	165.102	0	196.547	207.751	0	0	0	273.344	6655.26	6880.92	17719.7	8730.69	14487.7	18643.5	1312.92	784.389	1897.89	1718.17	854.125	1037.96	239.254	1026.85	1282.33	1808.48	379.139	553.926	641.598	754.279	698.022	572.301	1067.48	527.582	221.59	835.484
	318	160.133	0.564028											714.463	731.017	1361.2	1542.65	1082.5	402.657	278.309	256.684	0	410.593	19615.2	0	24236.4	3854.13	68480.1	71482.7	10153.1	0	8033.21	7130.04	14735.6	7623.93	0	0	0	0	0	2309.79	0	0	0	0	0	0	2933.24	2036.93
	26858	160.181	13.6781											0	0	0	0	0	0	0	0	4799.43	0	0	0	0	0	0	0	2430.16	1794.78	0	0	0	0	0	0	0	0	0	1456.14	0	0	8402.84	0	0	0	8778.83	0
	13761	160.527	6.672				618							0	0	0	737.634	566.15	0	345.503	0	0	0	122170	124795	97140	148593	92058.5	104637	130115	96137.6	109307	180313	207061	154458	154524	94193.9	119171	93319.1	102950	153418	99704.5	104567	80138.1	155160	107339	137550	58414.7	61854.2
	3232	161.092	1.79034				183	62	[M+H]+		2	3232;3238	160.085	0	0	0	263.161	0	0	258.027	0	0	0	0	0	0	0	0	0	0	0	0	0	0	0	0	0	0	0	0	0	0	0	0	0	0	0	0	0
	26335	161.969	13.1761				1058	654	[M+Na]+		2	26334;26335	138.98	448695	452614	518865	443789	404369	488139	461382	448968	423038	435413	411911	494787	398388	470553	382128	396656	451846	433284	466619	409973	458397	458230	554545	460427	425887	410827	462080	534814	438428	472585	505594	364940	415851	357802	547456	482318
	1731	162.022	1.04192											0	0	0	0	0	0	0	0	0	0	6168.39	4270.82	9029.83	6772.08	23720.3	14940.6	6813.88	10129	9342.5	2497.18	6557.97	8635.86	7228.15	11866.7	20175	23308.3	8636.33	7371.16	10257.5	1803.6	7183.52	8068.39	10237.1	8993.24	6035.35	9463.21
	13640	162.086	6.59256											931.165	231.953	693.143	1119.93	560.046	458.697	488.669	626.228	1296.75	226.693	327.916	306.159	308.733	442.731	320.013	1140.78	0	0	521.557	416.513	0	300.512	593.037	0	1196.03	500.818	765.426	599.52	0	361.356	671.953	1698.88	695.151	821.529	422.882	0
	399	162.112	0.609811				3							0	466.411	0	0	321.878	0	269.663	0	329.266	0	624142	200011	99758.9	275256	243535	226153	21619.9	53707.2	26508.2	35932.7	32639.2	36703.7	35458.9	35468.6	58857.1	29471.5	60008.8	93278	17433.5	30288.5	54322.6	48083.7	31481.4	51116.5	554304	123395
	839	162.112	0.705175											0	0	0	0	0	0	0	0	0	0	338462	292640	321051	294770	330873	328187	128056	78687.3	34002.9	43679.2	41666.6	33896.3	91284.2	74733	91265.9	82757.4	88266.8	98502.9	82185.6	83965.6	129135	85581.4	63329.2	41886.1	264008	123553
	4320	162.507	2.40933				223							0	0	0	0	0	0	0	0	0	0	3842.13	4935.48	2378.77	3509.52	2768.76	2167.86	1494.87	2823.2	4763.44	4336.36	2769.37	3896.62	1234.24	1207.16	2713.98	1757	1993.84	1570.49	2876.17	2527.83	1690.34	3382.26	3137.98	3293.91	914.194	1442.75
	989	162.556	0.799153											0	0	0	0	0	0	0	0	0	0	1131.08	0	0	0	1625.66	0	0	0	566.747	0	776.19	0	0	391.31	626.212	883.768	883.02	0	1998.45	0	0	0	1011.81	0	0	0
	22049	162.907	10.9538											270965	257151	292431	193731	275354	484718	989296	55447.9	13594.2	1078595	125284	303722	372855	64280	753220	599904	102331	89880.4	759688	181250	250846	744498	252360	136272	233611	198063	584793	50936.1	85783.1	214502	25351.2	600746	323132	242503	52768.4	74614.2
	24134	162.907	11.8766				1033							7962.79	1478.77	8665.28	49184.1	34392.5	10722.2	64758.9	2113.99	0	64060.8	8633.55	9060.9	18798.6	33576.3	29046.6	38234	0	0	45780.8	51724.9	62513.9	35874.8	0	0	28287.1	53064.1	26149.5	0	15408.9	2803.06	0	21908.4	12477.5	60216.2	0	7179.41
	22290	162.907	11.019											84568	66903.4	51976.4	710756	953422	165619	193072	202492	11140.1	293548	488202	70882.4	91751.5	613904	197235	160105	37935.5	21660	212239	888489	1.01501e+06	187615	71264.8	714937	967418	826170	153833	61355.8	357694	64388	24824.1	140434	85267.4	1.08383e+06	23482.7	281116
	22619	162.907	11.1458											63596.7	45203.2	67571.4	157057	206840	90231.6	205045	40036.3	7930.58	217997	92713.7	0	40678.9	123929	169654	132067	16303.1	26135.3	152354	170812	204800	160093	41694.4	179942	233436	176732	0	12392.1	67895.5	46433.5	11896	87297.5	69445.8	204079	8398.57	57701.1
	26260	162.907	13.1345											17095.4	16175.3	16281.7	41324	53344	31889.4	49811.9	21298.1	2279.73	45429.5	27162.6	21325.3	24694.8	40411	55881	34753.7	16468.5	13916.1	34490.1	52218.7	56143.1	34813.2	13078.3	47570.9	48280.1	63352.6	35767.7	9630.67	18370.9	14579.2	7214.59	41671.3	17943.5	65457.6	5882.53	20384
	4844	163.039	2.61348				240							0	0	0	0	0	0	0	0	0	0	0	0	0	0	0	0	0	0	0	0	0	0	0	0	0	0	0	0	0	0	0	0	0	0	0	0
	12927	163.075	6.02719				537							278.849	1182.01	785.519	811.157	443.146	831.407	1151.06	787.888	680.491	1199.34	22786.3	31790.4	8433.65	21633.8	30078.2	9876.71	12300.1	8769.85	12734	8951.07	13018.6	18635.3	12247.3	8365.41	8942.21	5708.13	10202	8700.23	21178.4	12010.3	19268.5	11067.3	13648.2	10715.6	7835.67	6526.35
	13150	163.075	6.18668				573							813.21	1641.7	903.811	1181.64	1210.55	1129.79	1448.21	1090.44	1400.58	1781.55	47263.5	46754.1	9030.06	30805.4	57084.3	15342.4	18335.4	15906.8	17949.6	17716.6	22811.3	27467.4	21888.1	13733.1	13653.6	8447.8	23316.2	16198.1	36802.8	18166.7	32260.7	18196.8	24514.3	18166.4	10748.3	11469.2
	17167	163.075	9.68547				843							23364.8	29854	26533.1	22453.1	21637.4	23671.3	20186.5	28352.6	30676.2	19531.9	37871.6	32970.5	30460.8	31424.6	35883.2	33511.8	39105.4	40640.4	27767.2	30370.3	28934.2	31786.8	33090.4	31997.3	27161.8	26035.8	32401.4	37421.9	37370.8	30899.5	54315.8	33702.4	37406	30051.1	33171.8	24716.1
	3133	163.075	1.71028				183							0	0	0	0	0	0	0	0	0	0	2004.32	2713.53	4456.55	3424.56	4530.64	6417.21	854.962	1196.62	620.824	671.096	752.861	0	0	524.875	1043.02	522.926	422.855	0	3224.97	2869.42	3529.38	3245.55	2208.16	3674.37	1001.66	253.153
	12940	163.112	6.04267											431.387	235.826	238.13	0	0	354.443	1294.66	203.277	0	225.403	19456.7	18942.7	17493.2	26304.7	15726.1	14499.5	17573.6	10005.6	14575	10494.1	20123.7	23538.1	14703.5	8535.1	10993	9626.42	10416.5	13513.2	19414.2	16582.8	13325.5	23765.3	19101.8	19326.4	6861.55	9012.92
	1894	163.13	1.0756											0	0	0	0	0	0	0	0	0	0	0	0	0	0	0	0	0	0	0	0	0	0	0	0	0	0	0	0	0	0	0	0	0	0	0	0
	2464	163.131	1.36907											0	0	0	0	0	0	0	0	0	0	0	0	0	0	0	0	0	0	0	0	0	0	0	0	0	0	0	0	0	0	0	0	0	0	0	0
	8770	163.133	3.74518				348	188	[M+H]+		2	8769;8770	162.125	3586.74	25525	4895.09	4739.43	7471.63	5601.94	4480.71	5064.72	11548.5	5181.79	107420	115395	99979.5	157399	77238.3	64285.6	192942	90361	90071.2	80165.6	134381	113795	136426	80673.9	55668.5	52604.9	77046.6	174146	106286	75043.2	179948	164796	107485	121434	68325.2	54271.4
	2866	163.133	1.59415											0	0	0	0	0	0	0	0	0	0	0	0	0	0	0	0	0	0	0	0	0	0	0	0	0	0	0	0	0	0	0	0	0	0	0	0
	2152	163.133	1.18687											0	0	0	0	0	0	0	0	0	0	0	0	0	0	0	0	0	0	0	0	0	0	0	0	0	0	0	0	0	0	0	0	0	0	0	0
	3123	163.135	1.73531											0	0	0	0	0	0	0	0	0	0	0	0	0	0	0	0	0	0	0	0	0	0	0	0	0	0	0	0	0	0	0	0	0	0	0	0
	26524	163.984	13.2181				1058							23638	50038.2	71441	50052.4	21527.8	20322.7	51131.9	27671.2	43964	13360.6	60752.3	39642.8	15549.1	43749.1	15820.7	17634.4	70589.2	22958.7	39290.7	20548.3	27308.9	57893.5	62417.4	40541.9	42200.9	45035.7	27704.4	19684.9	51363.4	54420	62122	18966.7	52765.8	43701.1	63241.2	50101.8
	26420	163.99	13.1878				1058							454909	498869	387133	528091	580463	430164	537339	432446	426773	583194	505907	397330	437879	504392	567152	483931	411300	413981	470246	515406	489619	477871	412258	428241	619388	538186	452789	431274	485658	368092	375038	475564	443361	587701	393074	349383
	1843	164.057	1.08576				62							0	0	0	0	0	0	0	0	0	0	0	0	0	0	0	0	0	0	0	0	0	0	0	0	0	0	251.288	0	0	0	0	0	0	0	244.817	0
	304	164.093	0.560585											0	0	0	0	0	0	0	0	0	0	13504.5	14243.6	33601.7	13867.1	24399.4	10896.1	110381	104765	176448	127789	147980	145239	30782.5	66128.8	76388.7	39317.3	38502.1	34748.8	0	0	0	0	0	0	478488	392849
	9738	164.107	4.03334											0	0	0	0	0	0	0	0	0	0	7178.69	17250.7	7355.06	13274.4	6903.24	7384.61	8731.56	5065.78	11620.7	6736.55	11171.8	10531.8	7188.91	5688.01	6736.17	5281.27	5417.62	8293.8	8182.58	9914.09	7140.35	10797.5	6942.32	6697.67	5256.01	6397.79
	3271	164.12	1.82604				183							681.053	0	0	0	0	0	949.072	323.786	790.021	0	659.09	2351.44	382.123	1314.33	789.26	479.858	868.813	323.859	1597.79	739.144	1512.37	962.229	767.043	697.908	520.711	278.913	655.442	938.377	906.303	1492.49	284.048	880.762	1051.24	753.384	795.552	457.495
	271	164.128	0.602849											0	0	0	0	0	0	0	0	0	0	0	0	0	0	0	0	0	0	0	0	0	0	0	0	0	0	0	0	0	0	0	0	0	0	0	0
	25955	164.143	12.9153											16009.5	155625	7806.89	3700.72	3747.95	0	5738.94	19233.5	21861.5	6768.92	24689.8	10374.3	12632.7	14968.5	4823.83	8568.1	33552.3	76081.5	5873.88	4622.66	1870.13	11552.8	22303.1	7484.46	3531.47	5229.26	7162.62	28088.2	8828.57	17048.2	351911	4633.7	12256.5	4196.56	24861	15834.8
	338	164.92	0.579973											1886.09	2918.25	0	0	0	1046.4	1135.67	696.326	864.266	527.824	250413	178767	8260.45	105553	318986	10158.1	234813	69736.4	148463	23831	216297	55341.5	295717	458958	310274	55695.6	178224	281836	62168.1	36309.1	89635.1	76086.4	300063	52185.4	0	0
	786	164.92	0.703717											256.731	3708.21	563.618	849.166	863.384	516.876	262.432	228.442	662.267	527.824	0	38368.9	0	27245.9	14005.5	5667.7	0	6146.25	32903.6	7899.8	0	0	0	0	22398.2	5795.14	28207.7	0	49454.8	13036.8	22159	0	18591.9	11346	0	0
	212	165.006	0.562503				21							0	0	0	0	0	0	0	0	0	0	8189.32	3982.71	19637.9	23989.8	25790.8	16353.4	25162	15185.8	51522.8	56042.1	101940	39066.2	25384.4	72772	37431.4	70531.5	32639.4	28744.6	31283.7	0	0	28160.7	6829.33	0	20012.3	30415.9
	331	165.054	0.580549											2132.36	1651.39	2956.04	1570.49	1379.34	1636.19	1091.31	2116	2273.69	1312.55	287179	280402	486751	305556	372354	407452	134525	149579	162781	196213	145738	200327	133991	208981	296582	251370	197187	112737	239130	217558	190331	232794	199567	254954	100955	108729
	9844	165.076	4.07427				401							11805.8	9653.21	9256.57	11874.2	9072.07	9292.66	36772	27543.7	8805.26	9575.52	1864.6	1218.85	0	8314.85	523.59	475.495	984.778	496.133	1960.79	338.604	2407.12	7745.48	13354.9	930.259	500.959	1200.87	1450.81	584.432	429.475	1035.04	693.447	1041.01	842.76	1043.39	8678.01	4040.84
	6571	165.091	3.0889				290	142	[M+H-H2O]+		2	6571;6573	182.094	1207.43	1166.24	936.877	1674.58	1241.3	1856.49	1654.28	832.986	960.785	1531.36	5315.22	7271.95	4006.5	6213.52	1396.99	4293.07	3966.07	2773.36	3213.05	4196.38	3685.39	3598.41	7838.7	5338.99	4839.36	3099.76	4312.53	8866.1	4808.77	6311.6	5766.95	6319.29	5106.93	3717.88	4537.88	4827.72
	3528	165.091	1.96424				192							1676.22	2139.98	1795.65	1855.12	1555.96	1687.66	1685.19	1416.44	1452.1	2195.15	5669.41	11140.9	7522.71	11160.4	8607.98	8280.55	6692.68	5204.59	9854.1	5737.88	11767.8	7971.07	5445.93	5599.01	5541.58	5368.95	5495.65	7561.09	6053.05	9925.66	7322.81	10367.2	8375.31	7791.95	4871.9	4344.08
	3343	165.091	1.86826				172							1254.19	1986.97	1400.64	1593.17	1294.46	1485.87	1152.02	939.014	1871.17	1381.47	7232.28	17884.9	8731.28	21388.2	10600.2	9639.74	11706.6	6809.19	14011.3	6625.54	15285.9	16245.8	7849.31	7642.09	9466.69	13345.1	13607.3	8990.06	7272.79	13568.9	8674.13	11839.8	8771.63	9849.45	8063.84	6183.5
	6797	165.102	3.15647				304							566.882	1120.54	522.117	244.616	355.069	224.023	1104.77	251.957	604.333	514.894	0	0	0	370.338	0	0	0	0	0	0	0	0	0	0	0	0	0	0	0	0	0	0	0	0	0	0
	26303	165.113	13.1453											78091.8	85701	72445.1	90359.3	85607.8	95807.4	97670.8	60241.7	45060.8	85165.3	100166	84901.2	70502.4	122385	66472.9	75499.8	67170.6	79337.8	87842.7	68686.8	101955	85423.9	102913	84392	103822	92811.1	90166	77783	66535.2	83244.3	62817.5	72682.9	55058	77085.5	50630.9	77071.6
	26323	165.991	13.1745				1058							397684	470852	409392	369162	404299	374175	435215	394050	425790	476051	418795	382336	377749	429616	382712	456308	409348	408618	373658	375671	425619	365014	416821	352692	468097	389909	399505	417830	392594	419126	392192	329558	363092	378188	438133	392947
	2119	166.063	1.19429											0	0	0	0	0	0	0	0	0	0	0	0	0	0	0	0	0	0	0	0	0	0	0	0	0	0	0	0	0	0	0	0	0	0	0	0
	3169	166.084	1.75674				183	61	[M+Na]+		3	3168;3169;3165	143.095	0	0	0	0	0	0	0	0	0	0	0	0	0	232.817	0	0	0	0	0	0	0	0	0	0	0	0	0	0	0	0	0	0	0	0	0	0
	6047	166.086	3.00149				287							163.637	0	0	0	0	0	0	191.085	0	0	26710.7	16031.4	161376	17780.8	92292.7	109208	6972.53	7759.66	9140.37	9604.62	9481.1	12209.6	373.341	2986.72	6429.49	4107.85	2713.19	2609.68	41020.5	20117.6	32905.5	35562.6	36991.2	38324.8	2535.9	1936.25
	908	166.086	0.766803				26							8628.4	5675.2	12921.6	7208.8	5684.51	6656.1	4883.82	6857.12	7878.24	6117.66	3.30588e+06	2.1267e+06	6482606	2.5737e+06	6008288	4.97176e+06	1.62774e+06	1.5668e+06	1.59471e+06	1.56877e+06	1536659	2.05287e+06	1.19355e+06	1.73834e+06	2.62869e+06	2720160	1.89364e+06	1.46967e+06	6.46257e+06	4.03578e+06	5865866	4.83888e+06	5943167	4.98587e+06	1.5958e+06	974790
	6953	166.086	3.21014											433.013	764.762	214.564	1383.83	528.985	179.286	1261.49	169.072	237.182	1279.24	85472.5	127805	12987.8	138411	33738.3	20145.9	75113.1	44826	79399	18066.2	71137.7	111891	43762.7	25051.7	32274.7	2011.55	36144.2	26212.8	51714.9	45335.1	52379.3	51763.9	68377	52924.7	35070.6	1002.43
	26015	166.097	12.9638											44660.4	62416.4	28950.2	76213.2	86767.7	71713.7	77150.2	59376.8	6975.28	86952	52230.3	62670.8	35164.2	77977.6	76662.3	87638.3	47905.5	47627.1	82292.5	63895.7	85987.2	51489.7	17874	77265.8	60593.8	63358.5	45387.1	38764.3	0	65006.3	19210.2	0	24871.9	79327.9	13852.6	60616.4
	26299	166.097	13.1347											67694.9	64548.9	43192.9	69119.8	64180.5	81080.4	80821.3	48645.6	24008.4	73445.4	75324	47464.1	57339.5	64680.8	64143.4	66033.6	55286.8	54302.2	59135	67145.9	74784.1	59515.9	60892.2	23743.5	68362.1	65294.4	65720.3	59778.9	48451.4	53800.1	49663	69745.6	44212.4	72262.8	26032.4	271292
	19570	167.055	10.2434											1185.41	2402.17	1317.11	1368.38	879.865	1254.02	2063.55	1708.59	0	1699.22	108752	42582.1	95932.2	109499	41300.6	161100	116422	30152.6	21479.2	73798.3	37867.3	102926	72356.4	13354.7	40582.9	19866.1	21791.7	91505.4	29614	169057	84793.3	160276	62086.9	69258.9	27431.6	39891.5
	17619	167.055	9.82093											0	0	0	0	344.505	0	0	0	0	0	100121	64049.7	79970.7	124661	45143.5	100516	148453	67925	37248.9	93382.9	69847.6	106397	104069	25180.3	48265.4	28854.8	39820.9	126837	57141.7	138058	105548	165239	78117.8	87495.7	39346.6	29296.7
	7884	167.055	3.50266				351							340.934	373.97	223.124	361.232	600.705	775.065	928.256	672.258	327.135	607.994	247514	272946	211762	249302	187228	176406	299291	226434	209707	241224	371453	248982	319131	231231	249116	202431	275951	335634	234403	132181	202087	253080	208058	227397	157080	145640
	3977	167.07	2.20734				230	89	[M+H-H2O]+		2	3970;3977	184.073	0	387.777	0	0	0	0	0	193.119	258.006	182.34	632.638	272.476	1695.34	0	996.406	2064.5	489.557	225.336	259.362	350.283	0	246.061	243.5	0	479.978	286.733	238.751	553.742	0	419.38	416.676	825.065	325.926	536.9	0	210.671
	4330	167.07	2.41425				244	95	[M+H-H2O]+		2	4319;4330	184.073	0	0	226.179	0	0	0	0	0	0	0	239.264	0	0	0	0	443.103	276.754	0	211.859	229.418	0	0	0	0	363.841	276.781	0	234.56	0	233.207	431.563	0	355.768	294.32	0	0
	9484	167.07	3.95902											166.942	0	0	0	0	0	0	0	0	0	19004.3	37307.4	14792.3	29165.8	21005.8	18238.9	15170.5	12294.6	22815.5	13574.1	25316	25977.6	16481.6	13455.8	19193.2	13707	13155.5	15798.2	15692.2	20262.4	11720.7	21181.4	18199	16699.5	7868.38	13168.1
	11669	167.085	5.23996				483							0	0	0	335.096	0	0	0	0	0	0	29197	68485.6	23653.3	67168.1	31991.9	20450.4	29775	23687.5	33773.4	39491.9	22908.1	41032.6	29592.4	53003.9	30223.8	29428.2	61592	159373	28878.1	30776.2	50960	102407	37976.7	22893.2	29411	20855.9
	920	167.09	0.766478											550.984	389.494	992.186	408.295	436.783	387.275	286.83	384.583	628.642	337.929	322073	211746	652527	256733	588844	494187	161552	157111	156350	154185	153909	207509	117162	170544	263892	274517	190786	146038	643159	399987	584825	474531	591414	493819	162196	98663.1
	6923	167.107	3.20212											664.277	2306.68	1903.92	1558.58	2594.87	1769.48	1838.59	1569.38	2729.84	2283.73	11780.7	22007	14750.1	17107.5	14983.2	12761.6	5420.77	7062.78	9781.01	6626.73	6214.66	14221.1	5203.1	5311.82	9072.13	6854.56	5278.87	5612.3	12613.1	16438.2	15421.1	11973.5	13167.8	15528.2	6214.67	4296.58
	10828	167.107	4.60297				423	234	[M+H-H2O]+		2	10824;10828	184.11	1025.17	1129.81	769.62	582.859	586.7	308.496	1677.14	0	899.856	824.108	1670.69	1966.13	574.572	1697.59	1626.71	1696.13	2459.18	1726.73	2090.3	2285.04	1883.47	2890.3	2329.46	1435.95	1019.21	1493.91	1770.95	2721.57	1099.17	1891.73	1375.04	2139.1	2433.41	2137.71	2064.03	456.99
	26577	167.998	13.2389				1058							267300	316604	302948	232660	256922	254940	257912	274529	348124	249191	280345	240872	272524	274593	215720	227024	355248	267465	270575	263256	227688	270448	333717	260190	242757	274542	198860	322690	280701	287515	334795	266743	282239	242959	361991	272357
	397	168.013	0.581427				31							130991	160711	175538	169694	161095	162013	173198	123828	128559	168338	15880.5	7423.89	0	6448.64	0	4555.7	15375.2	16802.5	18578.7	22860.3	18044.7	18982.6	21161.4	25407.3	17481.1	19598.6	8119.97	18055.1	2807.84	3741.07	0	0	2003.55	3398.73	12548.6	23943.1
	2935	168.099	1.62191				100	56	[M+Na]+		2	2934;2935	145.11	0	0	0	0	0	0	0	0	0	0	0	0	0	0	0	0	0	0	0	0	0	0	0	0	0	0	0	0	0	0	0	0	0	0	0	0
	6358	168.523	3.05083				305							0	0	0	0	0	0	0	0	506.453	0	186140	156711	311339	220376	357967	408899	102813	153140	160936	273039	214468	194741	126637	215058	243539	237037	196826	122421	272108	246436	107975	230499	158675	259197	128158	217629
	7887	169.035	3.50302				351							0	0	0	0	0	0	0	0	0	0	23665.1	27260.8	21631.9	29099.6	23242	19103.2	33483	24647.3	21891.9	23942.9	46866.3	27217	35425.4	27882.4	29875.4	22137.5	30668.8	32817.2	24253.1	13095.9	19562	25784.2	24029.1	23981.7	17799.4	14553.3
	5788	169.076	2.92164											0	0	0	0	0	0	0	0	0	0	481.55	433.421	1384.93	450.254	2570.44	2563.02	1428.73	798.518	452.489	16442.9	573.98	440.112	313.211	809.826	1557.29	1158.48	303.6	1182.24	664.627	2104.19	876.424	990.656	773.104	705.463	642.006	860.315
	3563	169.076	1.99147				190							0	0	0	0	0	0	0	0	0	0	326.697	1907.69	2112.81	299.283	1999.75	3121.25	0	0	0	11007.3	268.034	247.234	0	0	637.494	0	0	0	362.867	3363.2	0	2895.2	845.846	1207.22	0	0
	5056	169.086	2.6987				252							4308.88	1969.15	5030.2	10017.5	5621.65	5801.19	4337.81	4459.43	5095.06	6687.41	21860.4	19198.9	19827.9	27224.3	16464.9	19428	27314.2	16552	18294	16769.1	23617.8	21504.6	22871.1	12349.4	15639	14879.5	14222.2	24893.3	19242	17692	26123.7	25745.3	22549.8	20334.6	18970.5	10952.7
	3244	169.086	1.79833				183	63	[M+H-H2O]+		3	3244;3250;3246	186.089	5129.39	6180.16	5276.69	6432.05	5647.32	6481.66	6517.01	5375.84	6058.85	5905.37	13925.3	12225.7	13483.2	14736.5	13779.4	12607.3	15525.7	13183.8	14441.9	12222.8	16426	13567.7	12553.5	11440.1	12831.8	9974.08	11657.5	12883.6	13469.7	11682.1	17930.1	15087.8	13818.6	13937.9	11907.9	7111.98
	4369	169.086	2.42918				227	98	[M+H]+		2	4368;4369	168.079	4986.3	7614.65	7454	7983.15	8916.6	8125.76	7592.82	5063.59	6458.77	6640.16	28380.3	26471	27498	35112.3	28912.2	21548	34954.7	26779.4	29210.1	22136.9	30569.2	29291.9	25330.3	23000.6	24277.3	25143.5	23674.9	26876.2	29580.7	22749.3	23964.4	32919.2	29400	21679.1	22841.8	18636.6
	2608	169.086	1.43488				126	43	[M+H-H2O]+		2	2608;2614	186.089	3988.25	6003.66	5312.97	5033.13	5136.65	4854.75	4530.43	4172.88	5433.3	5221.82	10120.2	8032.16	9811.33	9969.41	8802.17	8423.7	10108.9	8163.74	10662.3	8490.3	12293.3	9562.2	10036.4	7696.19	10172.5	8554.9	8797.78	8986.37	8840.92	8577.67	9467.3	9783.41	8976.11	9921.61	8515.42	5890.02
	13788	169.533	6.67501				618							0	0	0	0	0	0	0	0	0	0	70751.7	67438.4	51700.1	88835.1	46060.8	54173.3	76872.7	57685.9	54642.9	103605	105185	78939.9	93382.7	50071.3	65839.8	50167.6	58436.8	97553.6	54080.8	66730.2	49432.6	89475.7	58782.8	64674.3	32810.8	34334
	22654	170.096	11.2078											18810.1	18550.4	3163.42	18449.2	18528.9	12939.4	30132.1	20346.2	5816.22	11447.3	28253	9748.62	43354.9	24523	28641.9	9186.85	21991.9	27173.4	22417.8	26037.9	25359.2	5931.02	25847.3	18415.6	14376.1	21899.9	31463.2	15276.6	9943.87	53710	23850	19840.5	8100.37	12436.1	4555.55	14093.7
	23027	170.096	11.3875											11840.5	10679.6	6142.66	20075.6	13066.9	14797.4	37672.7	20711.3	3947.54	10837.8	21842.9	8362.96	11195.4	19126.2	18262	14517.3	11769.4	17157.5	11920.1	23205.7	26338.1	8246.41	28451.6	19833.6	26939.2	19395.5	110973	10594.6	7481.59	25754.1	15258.2	0	6341	18431.5	4872.62	12031.9
	6988	170.117	3.22315											2024.38	1767.95	3562.1	2921.67	1719.99	1544.55	1857.96	1559.4	4410.74	2617.41	2802.86	3053.2	2931.95	2266.29	10647.6	8823.03	1207.53	1190.28	1432.69	1248.25	1394.09	2374.65	2030.21	2122.65	3326.87	2996.43	2456.04	7563.78	3971.81	1555.29	9452.69	3954.19	3688.8	7509.52	6333.6	1300.32
	983	170.544	0.798828											0	0	0	0	0	0	0	0	0	0	908.071	0	0	0	0	0	0	0	0	0	666.899	0	0	0	629.709	469.322	1095.22	0	0	0	0	0	0	0	0	0
	26749	170.973	13.426											50815.2	151554	214493	22752.8	219187	56549.5	247865	52158.9	87354.9	47923.3	37612.8	50153.5	44318.7	221144	219682	221976	73496.7	23710.6	186425	43753.5	51825.3	234654	141520	233453	216196	46139.2	185438	192714	240111	178456	229100	45330.8	46232.7	34034.4	171963	127545
	5018	171.055	2.67659											696.702	1015.43	541.354	706.403	611.537	224.238	774.086	720.332	755.583	502.466	0	0	0	0	0	0	0	0	0	0	0	0	0	0	0	0	0	0	0	0	0	0	0	0	0	0
	2775	171.065	1.51371				120	53	[M+H]+		2	2775;2765	170.058	485.53	761.332	937.875	532.947	296.655	299.378	1114.08	168.423	338.59	1557.71	687.186	787.735	1031.86	0	481.726	0	843.761	558.196	759.733	728.691	1117.11	797.989	920.852	744.393	832.794	398.018	1044.03	1204.32	684.271	387.341	0	461.27	863.261	0	753.019	248.347
	3554	171.092	1.9928				190							0	0	0	0	0	0	0	0	0	0	0	1655.42	1502.52	0	754.125	2171.2	0	217.209	0	8234.46	0	0	0	0	0	0	0	0	0	2713.59	400.133	1533.29	0	690.948	0	0
	3903	171.099	2.16571				173							0	199.55	270.175	0	382.915	0	255.438	0	0	206.198	5759.95	3104.79	4285.66	8934.65	2878.97	2952.73	6277.15	2131.5	1720.92	4276.11	12896.9	6607.73	5409.93	2541.42	2373.16	2213.82	4915.96	8503.12	6457.19	1915.98	6352.01	13868.9	5370	8191.62	781.631	2161.23
	3662	171.099	2.05623											373.141	907.325	442.33	774.394	1229.86	1040.14	924.895	200.751	467.387	745.398	16441.1	11584.5	9696.13	27355.2	10470.2	8011.45	18807.2	6443.61	6702.18	12089.2	31019.2	16375.1	15801	8322.07	7974.23	7074.08	10910.1	20679	18547.1	7301.01	14081.7	30842.8	16664.8	20541.4	2586.66	6507.38
	5528	171.101	2.85488				286	125	[M+H]+		2	5545;5528	170.094	468.414	1513.7	1253.81	940.129	749.046	903.459	1398.93	897.324	1229.33	1920.84	5439.08	5219.18	2153.89	5886.24	2412.64	2322.12	7644.71	6516.71	5004.15	5275.78	5673.48	4415.45	3917.09	3859.19	3582.82	3978.07	3871.46	6995.91	5372.4	5500.43	7535.26	6640.7	4209.46	1158.06	5656.98	2771.01
	5305	171.101	2.77063				258	119	[M+H]+		2	5291;5305	170.094	1675.47	2205.76	1499.4	1574.85	1712.49	1875.82	1907.94	1325.33	2718.99	1747.47	7955.91	8636.87	6145.6	8167.49	5924.72	6434.3	10645.4	7162.98	7563.71	10501.6	5673.48	7342.41	8457.86	6351.12	6210.93	3978.07	5964.5	12366.7	4985.94	8939.97	12335.6	9351.03	5048.49	7813.03	8924.5	6692.12
	6922	171.113	3.18507											0	0	0	274.237	0	0	0	0	0	288.161	1379.44	1083.24	821.03	942.773	2779.42	1996.68	0	483.812	1506.45	312.102	887.12	456.855	0	0	1444.69	354.796	284.503	0	7500.99	3938.16	5838.17	5730.15	5998.74	5005.05	0	0
	182	171.113	0.563115				39							653.538	650.922	4118.45	1570.28	925.807	1515.82	1048.94	670.232	1230.36	731.054	1.83343e+06	1.51566e+06	2756546	2.02581e+06	2.99599e+06	2.8012e+06	1.57893e+06	1.38795e+06	1630873	1.41113e+06	1.86125e+06	1.76242e+06	1.25678e+06	1.7277e+06	2.09108e+06	1804804	1.53394e+06	1.30138e+06	6.33007e+06	4703179	6.10045e+06	7.07685e+06	5907717	7.42337e+06	1.27829e+06	888349
	18673	171.138	10.0514				893							4325.22	1306.01	4080.45	5230.36	3302.97	4197.39	1337.61	4093.33	0	2321.8	5672.3	4565.25	11993.6	7014.82	4242.99	7105.18	8660.66	5968.46	4044.64	6214.15	3714.4	6596.88	7123.01	5861.55	6639.96	7064.93	5169.94	3099.59	3730.71	8180.61	2395.73	7857.14	4208.24	2965.78	10384.6	9652.56
	10510	171.149	4.38866											2896.99	13136.8	8887.73	6331.41	6294.52	5778.8	7090.88	9916.78	23580.2	6428.32	13278.3	17784.5	15729.2	14711.4	11465.1	12281.6	22526.7	22033.4	14339.5	10810.6	15652.5	12235.8	17266.7	9830.81	11101.4	10901.8	13154.7	25976.1	11936.1	20164.4	30352.4	16796.5	12262.1	12586.9	25975.5	12746.6
	653	172.008	0.661686				7							3844.91	6769.14	3961.29	3545.11	1759.86	3676.09	3095.99	2724.53	8293.23	2878.16	15276.5	4705.71	4033.2	11551.8	2862.5	5522.45	11866.5	4570.1	2571.5	12379.1	15618.3	11878.4	11262.8	10576.6	10550.2	9100.94	10758.5	9418.89	7198.6	0	1876.03	8823.59	6846.18	9253.94	1634.68	6851.67
	6326	172.042	3.04905				305	140	[M+Na]+		2	6326;6314	149.054	0	0	0	0	0	0	0	0	461.348	0	162655	161851	339434	183048	397060	324545	116605	159994	193390	255838	182925	208744	162847	209044	221836	237758	163019	126926	273021	248158	123077	238537	232515	200708	118864	195370
	7274	172.133	3.35801											468.051	251.168	1527.79	860.131	244.029	0	0	705.137	995.437	719.594	417.688	1759.61	543.469	729.522	0	0	1039.21	785.274	1232.13	1023.17	1842.46	1134.7	1361.16	980.318	889.526	912.324	744.411	1218.1	453.611	1285.51	0	723.103	618.468	694.892	0	468.288
	11926	172.133	5.44633											0	0	0	0	0	0	0	0	0	0	312.223	1224.65	438.2	984.749	0	0	646.878	308.828	0	0	1058.89	778.899	681.097	0	591.454	0	308.617	710.846	321.657	357.217	682.284	1497.5	392.144	273.444	0	189.035
	10989	172.133	4.74507											0	551.187	0	385.258	198.746	218.413	256.382	184.342	253.496	419.051	0	0	0	0	0	0	0	0	0	0	0	0	0	0	0	0	0	0	0	0	0	0	0	0	0	0
	4506	172.133	2.48551											7867.28	10211.5	9633.27	9749.86	10430.6	10203.3	9671.09	7054.6	9839.52	9995.89	9356.94	5353	9750.02	8403.06	9942.19	6598.03	9192.12	8576.56	9020.42	8230.15	7048.75	9085.18	8148.07	7881.67	8839.84	9147.94	8957.92	8725.98	10145.4	8394.16	10388.1	7053.82	10608.5	6801.5	8522.05	5798.1
	10712	172.133	4.53065				439							204.405	0	0	0	0	0	237.376	0	0	0	872.924	2322.67	421.922	1439.93	893.046	401.757	916.682	469.687	1987.47	794.559	1228.62	1004.85	1034.44	931.845	378.089	830.833	670.816	850.976	435.701	1808.93	952.672	1765.22	584.13	936.059	787.795	645.41
	14210	172.169	7.07306											2080.73	1752.05	1573.86	1136.67	1459.18	1074.44	1386.67	692.197	1848.13	1681.65	29526.5	42737.8	26149.9	44600.7	19411.3	24205.7	34600.2	21400.7	35790.9	13978.4	46826.9	30285.8	29247	20766.2	19247.4	18031	20323.3	33551.2	29000.9	30153.2	31770.2	52155.9	28688.8	37705.1	13347.5	14642.7
	14026	172.169	6.89708											631.058	265.421	257.521	261.498	0	0	0	232.151	492.408	0	16961.5	34425.3	18027	29030.4	18151.8	17244.8	22766.2	15978.8	26616.1	13808.9	29099	22226.2	19673.7	15091.7	17455.6	14487	14684.2	21733.4	16549.7	25515	17585.1	26498.4	16851	20812.3	13806.4	12365.1
	19782	172.956	10.2808											22229.2	34136.6	26726.6	37194.8	53546.8	37714.1	69403.7	28910	0	56562.3	37404.1	29675.9	36831.7	48583.5	49562	20125.8	9956.49	21902.9	44100.2	50258.5	65954.9	238513	38889.4	35794.3	64448	51675.2	28740.5	8500.68	44236	39591.8	2040.86	37769.9	33606.7	53157.2	1891.01	36575.5
	19145	172.956	10.1621											15695.7	32366	38120	33130.7	52056	29518.6	61955.9	27591.4	2393.79	45903.9	38372.4	30997.4	35503.9	33823.3	55555.4	40817.1	9500.83	15608.1	59460.6	49187	63031.6	52199.4	29446.7	35619.8	61680.2	54710.4	44713.3	3921.18	48361.8	35492.1	7239.93	41262.2	35319	51820.8	3167.72	38194.7
	26554	172.956	13.2266				1058							1.21105e+06	1.3641e+06	1.09372e+06	833284	1.06066e+06	1.05468e+06	1.28522e+06	1167384	814371	1.1402e+06	1.19867e+06	1.258e+06	1.22072e+06	1.32012e+06	1119433	1.06435e+06	1.14638e+06	1.01345e+06	1.36521e+06	1.13731e+06	1.39683e+06	1.38029e+06	1.31175e+06	992051	1.34495e+06	1.22152e+06	1.16089e+06	965142	1.23954e+06	1.31112e+06	1.04266e+06	1.16627e+06	1.03293e+06	1.15202e+06	809069	1.27717e+06
	26582	172.977	13.2397				1058							154533	164075	238690	198778	146397	224433	267264	226607	191155	113694	164691	156693	223510	218518	141330	206763	273969	197221	151182	196028	147742	155524	166229	219010	209993	241519	236877	274237	220654	261822	308501	157480	136144	139557	258412	163163
	174	172.992	0.583042				31							86942.9	108703	114368	114258	112993	110594	120207	92828.5	89844.8	116191	0	0	0	2983.24	0	0	0	7624.24	0	9911.99	0	4885.46	6364.75	10739.8	3799.26	2663.23	10524.2	3674.61	0	0	0	0	0	0	3648.09	13085.1
	530	173.033	0.647493				55							0	0	0	0	0	0	0	0	0	0	0	0	0	2532	0	0	1868.31	0	3138.35	0	10487.8	0	2044.43	1606.2	1304.58	0	1948.03	3608.13	4918.37	0	0	3124.24	2171.9	2218.24	0	0
	1366	173.078	0.912496											5783.08	0	8535.59	8457.56	9165.4	3819.24	3557.19	5137.52	3686.92	9544.59	1929.77	5067.23	0	6410.61	2988.8	1415.15	4115.4	5369	2252.56	5309.91	7161.6	8226.05	4983.78	5804.47	8245.62	6112.09	4847.78	3207.12	2105.24	2450.79	1461.36	4986.55	5149.74	7531.03	3890.59	4019.9
	578	173.078	0.658286				55							130108	148115	143306	128085	119068	111679	114437	93948.2	123667	122613	58025.1	32247.2	20178	52740.3	44593.7	27148	26084	22253	50106.2	26468.3	67586.9	38108.7	48112.8	63593.7	136490	47161.9	60658.8	41366.9	47678.8	24219.7	22298.6	34605.5	31464.8	40547.8	21490	22569.6
	11386	173.081	5.073				485							0	0	0	0	0	0	0	0	0	0	0	0	0	0	0	0	0	0	0	0	0	0	0	0	0	0	0	0	0	0	0	0	0	0	0	0
	7452	173.081	3.39658				353							0	0	0	0	0	0	0	0	0	0	7741.17	11536.1	7276.47	17287.3	7799.82	9135.39	8668.69	7657.49	8379.92	5570.18	11167.4	15325	14425.6	6481.93	6964.17	7085.51	5642.36	8953.7	7034.79	8822.62	7885.49	10865.8	8409.44	7730.86	13001	10467.9
	3779	173.081	2.07653				212	82	[M+H-H2O]+		3	3758;3779;3756	190.084	0	0	0	0	0	0	0	0	0	0	0	0	0	0	0	0	308.747	0	0	0	0	0	0	0	0	249.032	0	0	0	0	0	0	0	0	0	0
	3310	173.081	1.85599				178	67	[M+H]+		2	3311;3310	172.073	0	0	199.664	0	0	0	0	0	0	0	0	259.396	0	276.268	289.335	0	251.277	296.138	274.697	211.668	540.702	194.635	192.845	207.263	0	0	230.808	236.392	303.059	267.849	0	0	382.17	258.279	565.525	220.965
	2616	173.081	1.44781				126	44	[M+H]+		2	2622;2616	172.073	0	0	0	162.919	0	0	0	0	0	0	0	0	0	0	0	0	0	0	0	0	0	0	0	0	0	0	0	0	0	0	303.006	0	0	0	0	0
	9656	173.081	4.01106				402							0	0	0	0	0	0	0	0	0	0	0	0	0	0	0	0	0	0	0	0	0	0	0	0	0	0	0	0	0	0	0	0	0	0	0	0
	2684	173.107	1.49031				85							0	0	0	0	0	0	0	0	0	0	1187.68	0	2799.74	0	2756.85	2726.49	1078.71	392.804	0	397.546	2088.29	494.958	9459.61	2829.33	1481.56	1278.86	3762.5	7950.35	906.464	2251.19	974.985	1557.83	989.379	1108.49	619.818	370.975
	846	173.128	0.74253				9							0	0	0	0	0	0	0	0	0	0	235021	244749	290759	275493	430912	321501	2034.04	2276.18	6736.81	1461.59	5252.54	2371.68	979.855	1354.02	2299.86	2036.07	1894.24	0	19536.9	9650.49	15015.1	6207.29	7622.02	17747.3	908.895	705.511
	12978	173.165	6.07325				566							248.821	903.883	333.083	668.207	627.874	658.174	913.864	492.457	363.78	1090.45	2364.09	3059.59	799.178	2796.01	3096.94	1612.23	1412.3	1560.47	2974.98	996.987	2930.73	1289.28	2132.17	1357.58	1073.1	899.52	1308.75	952.665	1931.69	1887.31	2280.62	1693.42	2173.77	1909.89	920.749	605.876
	575	173.985	0.651668				55							0	645.165	0	297.643	372.3	229.761	0	0	507.957	0	35275.9	17407.5	22580.7	35760.3	12296.1	13831.5	31053	27767.6	11464.8	35579.2	26573.5	40172.8	24715	21827.5	24063.8	17762	22094.8	34522	24267.5	14148.6	40670.1	37413.9	18744.3	28315.5	11220.4	13000
	2627	174.058	1.44982											0	0	0	0	0	0	0	0	0	0	0	0	0	0	0	0	0	0	0	0	0	0	0	0	0	0	0	0	0	0	0	0	0	0	0	0
	7806	174.149	3.49503				353							0	0	0	0	0	0	0	0	0	0	0	0	0	0	0	0	0	0	0	0	0	0	0	0	0	0	0	0	0	0	0	0	0	0	0	0
	168	174.16	0.562477											0	294.257	456.247	360.02	0	0	0	227.165	420.32	502.916	0	0	0	0	0	0	0	0	0	0	0	0	0	0	0	0	0	0	0	0	0	0	0	0	0	0
	26553	174.953	13.2266				1058							348392	350269	328956	265049	327254	228974	386344	340574	133287	338120	157441	360011	342917	410874	343757	340432	255730	279871	429073	324614	419421	407942	368439	275309	403484	370930	345185	301009	381953	415033	233865	320273	309932	334554	242976	182997
	4707	175.086	2.57784				222							0	0	0	0	0	0	0	0	0	0	0	0	0	0	0	0	0	0	1107.37	0	810.916	0	919.455	0	0	0	0	0	0	0	0	0	0	0	0	0
	505	176.023	0.651378				55							0	409.654	0	0	0	0	0	0	0	0	2552.05	0	0	8768.91	0	0	2017.37	1676.96	2054.83	5264.81	11182.1	3564.38	3366.45	3579.31	3866.63	2672.85	4078.58	4025.94	0	0	0	3481.78	2460.01	7878.45	0	2715.39
	164	176.128	0.559458				39							0	256.218	653.074	377.426	0	0	209.181	0	0	311.512	490742	384702	800373	517016	690687	780476	191864	203018	195196	189200	202004	192406	83926.9	69554.2	112754	104183	47654.1	51503.7	100311	96192.6	84042.9	162388	105240	146677	123329	84156.9
	26090	176.143	12.9698											60190	30596	16065.1	13379	2334.68	8947.05	10501.5	45644	31558.2	12180.8	13548.5	21535	9972.71	15700.9	9488.33	11002	23561.9	39390.3	44591.2	13173.2	4814.45	20068.3	21308	20389.7	3169.94	10797.9	49117.6	38946.1	14058.2	16906.8	31236.2	7268.52	13609.1	5478.89	30404.1	84407.3
	26707	176.972	13.401											223568	267959	99471.4	229458	282139	215623	223617	183493	162696	220210	174850	170219	156245	184945	189974	172754	67036.6	166948	226723	217674	249730	248822	240590	266672	250919	220651	263724	166185	182610	131109	169779	158640	163771	164135	157171	76600.6
	470	177.014	0.654709											11284	8507.78	10833	7363.11	10364.8	9216.29	11513.6	10287.6	5903.22	11733.8	0	0	0	0	0	0	0	0	0	0	0	0	0	1065.12	1259.36	0	762.483	683.903	0	0	0	0	0	0	0	0
	15880	177.023	8.83494				767							0	0	0	215.39	0	0	0	0	0	0	89154.7	75332.6	60711.4	120096	43494.2	75847.7	78389.1	47431.8	45643.2	117375	127226	121474	92045.9	29869.9	67446	41837.8	47301.2	87121.8	56255.3	74608	39769.4	144618	62474.1	91522.6	18252.7	43072.3
	14247	177.054	7.10174				632							5769.94	7518.44	8292.57	7434.68	7517.73	7108.27	7962.62	5630.09	7576.27	7497.17	41152.6	40308.8	38868.1	56646.2	34858.6	33379.4	43309.1	25198.4	30952.8	19569.1	39949.7	48709.7	38452.3	22627.8	26965.1	24315.5	26551.1	36610.9	38875.7	33131.4	30452.7	44981.2	39577.9	44111	19712.8	18991.6
	8584	177.054	3.6799											704.82	241.66	313.26	204.195	225.931	300.261	224.807	553.438	752.539	184.458	0	0	0	0	0	0	830.421	481.734	0	0	0	0	0	0	0	0	0	631.713	0	0	502.169	0	0	0	0	0
	4644	177.054	2.54013											780.604	880.414	630.47	231.21	0	270.217	0	0	876.915	0	309.588	284.994	0	0	0	0	785.319	1144.8	264.3	0	0	0	1127.45	218.901	0	320.591	291.383	521.746	0	0	850.649	0	0	0	1440.35	564.423
	3835	177.1	2.12851				165	85	[M+Na]+		2	3840;3835	154.111	0	0	0	0	238.586	0	190.596	0	0	202.371	4022.89	6323.51	3763.32	5697.76	4522.2	3902.66	3851.67	2648.36	5257.41	3869.07	7783.74	5133.21	3725.76	3735.61	4489.37	3449.58	3892.16	3493.73	5292.66	5218.54	3110.53	5410.87	4042.54	3331.67	2162.09	2768.01
	2338	177.113	1.29814				114	31	[M+H]+		2	2338;2345	176.106	0	0	0	0	0	0	0	0	0	0	0	0	0	0	0	0	0	0	0	0	0	0	0	0	0	0	0	0	0	0	0	0	297.788	0	0	0
	6277	177.528	3.04544				305							0	0	0	0	0	191.61	0	0	601.374	0	181348	171955	368333	203347	297029	363616	105177	127427	198962	248746	181407	188976	141730	185583	237112	213611	189332	125627	252775	260624	132822	248072	258721	243946	130832	197504
	26625	177.98	13.2343				1058							28265.6	38053.2	33614.7	12398.8	25699.8	25382.2	17797.2	36427.8	11223.1	18169.9	19323.5	30576.5	14140	29076.5	12484.6	8986.48	62182	51202	9030.77	11762.2	20445.3	12571.9	40607.4	16006.1	7016.7	6097.85	37073.1	34121.6	5657.23	38696.3	30840.3	5463.07	18201.9	18753.7	12601.4	35425
	15899	178.04	8.83596				767							0	0	0	0	0	0	0	0	0	0	44840.5	37891.6	28746.7	58887.7	21251.3	41295.1	48454.4	27282.2	20168.9	55727.4	60217.9	66871.1	50341.6	15746.3	31466.4	21523.5	27393.8	54733.9	30009	40841.3	24566.9	71527.1	32139.6	42280.2	11769	18693.1
	10045	178.12	4.16183				417	210	[M+Na]+		2	10056;10045	155.131	4928.67	5570.34	7283.38	8151.44	8064.15	6890.03	8348.15	4344.81	3860.7	8519.7	6300.4	4722.66	8200.56	8196.33	9957.22	7339.69	4967.55	5822.99	8323.51	8579.5	9284.86	11532.1	6872.18	6990.34	11789.7	8464.4	8572.73	5270.86	9130.63	5309.66	3403.76	9079.12	7948.13	9333.1	6117.23	5329
	218	178.624	0.56024											0	0	0	0	0	0	0	0	0	0	1.21257e+06	900912	981432	1.34591e+06	1.26698e+06	1260566	699072	717134	1.05913e+06	680909	874812	1.11829e+06	392827	463089	664929	484253	423177	160324	1.17832e+06	733120	871606	1.24693e+06	1.05893e+06	1.34782e+06	386697	292825
	484	178.624	0.633095											0	0	0	0	0	0	0	0	0	0	260368	161777	250809	173427	218275	362163	45394.8	76862.8	77603.2	587827	60103.6	978266	384835	17463.4	45583.8	26436.3	418126	153094	174990	131092	175943	180655	190905	248263	31322.5	15236.8
	2416	178.624	1.32242				123							0	0	0	0	0	0	0	0	0	0	105532	123723	178865	155863	137155	289051	24191.7	49423.1	26852.7	27735.4	18973.5	75694.1	5716.37	7803.49	24045.3	10350.7	6593.34	5024.7	96341	98854.9	76625.3	115273	70836.7	158825	5912.52	4708.4
	6820	179.064	3.16727				304							424.657	204.571	671.35	987.66	328.405	0	252.682	658.116	997.178	648.744	1850.2	2410.38	1219.96	2013.95	1296.74	503.873	2029.47	1739.8	2097.91	1001.07	1682.14	1580.67	1945.63	957.051	1510.98	977.154	1663.57	1778.93	1542.69	518.481	749.365	1641.55	778.855	485.62	1391.43	1574.49
	2475	179.068	1.35735											610.572	882.745	801.355	1230.18	1075.93	790.253	687.788	632.013	796.231	718.952	3707.89	3007.67	617.157	6745.1	3473.57	869.511	4268.54	2702.37	3331.56	2018.51	5195.87	3643.43	3496.7	2353.16	2347.88	2419.32	3583.64	4013.52	4609.47	2331.48	3509.72	6166.13	4777.6	4458.2	1567.81	1744.93
	3532	179.128	1.9672				192	75	[M+H]+		2	3532;3525	178.12	0	0	0	0	0	0	0	0	0	0	558.804	1619.55	0	687.689	803.571	0	729.251	675.471	524.534	0	307.058	252.987	696.817	497.601	227.157	306.992	248.141	860.165	341.392	473.261	902.445	646.402	0	0	719.371	508.787
	792	179.981	0.699532											0	225.967	0	0	0	0	0	0	0	0	14212.9	48182.4	6105.83	23767.9	13903.3	8328.21	66206.7	21155.5	0	4852.61	24703.4	17811.5	0	19118.1	0	2779.91	0	70084.6	32734.1	38038.1	66800.7	0	19714.6	22174.6	0	0
	7261	180.031	3.32379											0	0	0	0	0	0	0	412.179	1505.95	0	19999.2	14905.2	81015.6	22301.6	74289.2	67916.7	11783.9	23293	34950.3	44109.6	24530.4	32143.4	32196.6	33683.9	44049.6	36826.6	56116.6	22620.2	34662.2	19864.2	14053.1	28352.8	27606.6	47743	0	36739
	6342	180.031	3.05212				305							0	0	0	186.944	0	0	0	179.954	2455.48	0	247656	225717	439606	282089	480359	343041	158289	249823	271687	278972	273810	315519	188245	199441	351942	334581	241040	180805	347656	362029	161219	305914	270490	332225	226453	265794
	731	180.05	0.708557											19798.1	0	0	0	0	0	0	0	0	0	0	0	0	0	0	0	0	0	0	0	974.988	0	0	669.223	541.627	0	0	0	0	0	0	0	0	0	0	0
	187	180.088	0.561428				39							0	0	2300.33	340.756	0	0	0	0	242.49	0	1.55761e+06	1.61146e+06	2.57352e+06	1.71212e+06	2.68048e+06	2.78691e+06	608155	575072	719667	632636	742364	674749	484956	770181	935550	904636	623026	441434	1.80409e+06	1.49592e+06	1.69209e+06	2.01197e+06	1.71978e+06	2.07302e+06	582983	435149
	808	180.088	0.711924											0	0	0	0	0	0	0	0	0	0	300270	223715	333778	285377	284472	321812	104952	122398	140979	141647	130183	97548.8	257525	201715	165607	198015	179731	254341	235221	156593	220580	249737	248400	244704	204867	267402
	1403	180.088	0.901722				51							0	0	0	0	0	0	0	0	0	0	249419	212044	153568	206883	212590	226339	87645	103501	90447.3	94868.4	79135	97846.9	88724.9	99512.8	126792	123363	126031	88189.7	203571	187780	640084	234061	202803	206701	124152	94851.1
	659	180.102	0.659476											1309.97	1832.58	2238.57	1771.99	1939.49	1510.32	2001.51	1613.51	1072.42	1406.51	6202.4	6330.85	19614.4	5039.2	6490.76	13644.6	3489.03	4585.61	4324.16	20331.7	2966.74	2999.78	3187.16	1249.24	1835.85	1672.91	1633.73	1999.05	0	16207.2	0	3111.51	1910.48	6652.53	2269.5	3328.68
	848	180.102	0.740571											503.779	833.753	592.01	836.442	298.718	555.37	673.013	398.381	395.405	484.484	5601.3	6330.85	9400.47	8147.26	11797.2	9028.76	3489.03	3468.96	2986.73	3600.76	2966.74	2575.23	3017.53	2227.26	1792.04	2864.29	1839.54	2077.37	4280.58	3660.1	5659.81	2013.95	2483.31	3407.33	1878.19	2108.74
	7998	180.102	3.53112											0	0	0	0	0	0	0	0	0	0	0	0	0	0	0	0	0	0	0	0	0	0	0	0	0	0	0	0	0	0	0	0	0	0	0	0
	4657	180.102	2.55028											0	0	0	0	0	0	0	0	0	0	0	667.104	0	0	0	0	0	0	0	0	0	305.557	0	0	0	0	0	0	0	0	0	0	0	0	0	0
	3024	180.102	1.68215				164							0	0	0	0	0	0	0	0	0	0	75072.7	104911	159293	111356	160354	211173	36203.2	39101.1	43160.5	24098.3	38739.2	42862.8	15463.2	20060	31742.1	20385.8	19625.6	16885.6	127762	89111.9	133237	111908	98104.8	142432	17986.9	10135.7
	2402	180.124	1.32105				123							0	0	0	0	0	0	0	0	0	0	37998.3	53494.8	69678.4	64129.8	56020.8	119044	8357.77	18414.3	9424.71	10807.8	6817.03	31487.3	1521.52	1924.37	9481.9	3957.28	1784.97	1419.05	36355.1	36964.1	32887.1	45831.7	25825.4	63159.4	2350.41	1125.8
	13647	180.174	6.59246											3068.43	1207.95	2222.36	2823.76	2027.73	1602.17	1238.07	1820.21	6317.19	1829.61	3500.02	2355.37	1612.03	2372.45	2596.43	2906.11	1011.33	1763.32	863.58	1108.79	1261.81	1537.83	1068.23	1076.31	2293.62	2182.39	1922.67	3546.35	1166.07	1552.04	5627.73	6316.81	1822.37	4172.49	2405.03	1019.12
	26474	180.99	13.2079				1058							475233	474194	456565	426890	451288	387203	395165	425441	479189	438501	405489	464925	417361	434459	420719	402606	489960	472253	422495	445017	413506	426728	438311	419059	415539	435951	440521	532741	435374	462246	523159	433821	422925	415736	522903	445039
	13754	181.041	6.6717				618							0	0	0	0	0	0	0	0	0	0	37245.2	39905.6	28434.1	43685.9	23188.4	26500.3	40876.1	34560.7	28659.7	53458.3	47606	40192.3	54367.1	29000.6	32291.8	28281	32111.3	45635.4	26356.8	30499.7	27501	48918.5	30854.8	33021.4	17756.6	20080.4
	2061	181.072	1.17412											0	0	0	0	0	0	0	0	0	0	0	0	0	0	0	0	0	0	0	0	0	0	0	0	0	0	0	0	0	0	0	0	0	0	0	0
	2269	181.083	1.25792				65	27	[M+Na]+		2	2269;2264	158.094	19582.9	25772.9	28774	26933.4	28804.7	27719.3	23729.9	21376.9	25977.3	24617.1	186090	168130	87824.1	267098	128705	85367.3	223885	112666	169466	144687	316291	181736	204436	143837	137888	135355	168319	213060	189799	120290	164823	264076	172692	206454	97682	92485.1
	4336	181.086	2.41037				244	94	[M+H-H2O]+		2	4336;4301	198.089	167.207	230.343	359.589	225.421	0	0	561.721	254.549	243.377	263.372	1561.15	4001.72	2717.34	3431.62	2816.6	2536.05	2839.9	1205.06	3758.67	2408.91	5855.69	2560.42	2644.43	1928.42	2383.17	1917.97	2148.31	2877.69	2790.47	3341.96	1956.1	4449.06	2068.24	2527.1	2386.07	2055.29
	13155	181.122	6.19405											2045.18	1894.38	1602.9	2739.4	2749.87	2394.88	3070.4	2553.71	1280.06	2655.57	12297.3	11847.4	11414.3	16034.2	10451.4	11578.2	12552.3	10215.3	12181.8	9943.45	14943.5	12794.8	10747.3	7347.79	10026.5	7853.65	9121.31	12513.8	11733	13471.3	11593.3	14329	10860.7	12698.6	5056.57	6412.3
	13539	181.122	6.50505				572							1398.39	1301.67	1143.72	1063.32	1665.78	1332.74	2127.14	1654.52	2308.31	1139.7	12016.2	11840.4	7612.73	9363.77	11382	7112.49	7607.69	6859.45	8924	8246.78	9242.29	7695.06	5856.13	6187.24	7697.54	5695.19	5978.55	5882.8	13401.1	7940.04	7020.91	9313.57	8826.06	8562.95	5530.47	5924.03
	3373	182.079	1.8877				166	70	[M+Na]+		2	3373;3379	159.089	0	0	0	0	0	0	0	0	0	0	0	0	0	0	0	0	0	0	0	0	0	0	0	0	0	0	0	0	0	0	0	0	0	0	0	0
	335	182.081	0.582146											5478.51	3097.14	6857.26	3916.07	3227.89	3813.32	2643.26	5069.58	4883.26	2380.37	772696	663871	1.20059e+06	692213	1.01095e+06	1.0789e+06	363537	431266	408305	431649	339456	14168.3	331655	505813	744751	643189	493798	353064	610344	580817	498565	31440.3	570465	26718.4	275559	278658
	10173	182.129	4.20883				416	214	[M+H]+		2	10174;10173	181.121	0	0	0	0	0	0	0	0	0	0	0	0	0	0	0	0	0	0	0	0	0	0	0	0	0	0	0	0	0	0	0	0	0	0	0	0
	12130	182.52	5.58658				544							0	0	0	0	0	0	0	0	0	0	52321.4	47862.9	262.499	56647.4	34966.8	0	0	0	0	0	0	0	0	0	0	0	0	0	49051.5	33951.3	43452.1	53747.8	51394.4	72852	0	0
	19607	182.985	10.2339											92392.7	68463.7	88618.4	122496	98828.6	98049.4	360462	85903.8	33354.2	382846	99460.7	84255.5	77916.2	97645.2	94878.7	87963.4	44471.4	77857.4	97286.4	345825	112226	346654	59547.2	116217	353256	357704	99754.2	57680.1	62396.9	85093.9	30483.1	348630	85299.4	354307	40775.1	89740.1
	19011	182.985	10.1465											88046.3	78147	87431.6	102861	339342	97078.1	0	78841.9	29466.9	101000	106222	85739.1	95857.1	93375.4	334254	354985	61555.5	77196.7	389510	94986.4	352317	90108	68629.4	399481	94378.1	96713.9	357028	52107	90984.7	87305.3	35167.5	76311.2	85050.8	93341.4	35471.2	90234.2
	26478	182.985	13.2083				1058	656	[2M+H]+		2	26490;26478	90.9887	8.34631e+06	8924821	8756863	8110504	8.02448e+06	8258879	7827163	8116131	9522490	8272142	8653595	8.36524e+06	8.05415e+06	8.30811e+06	7.77035e+06	7722411	9410296	9275471	7.98387e+06	8.03843e+06	7.82823e+06	7881492	8717002	7955416	7.84117e+06	7.88034e+06	8572880	9660973	8.23552e+06	8600327	10112203	7999739	8.0869e+06	7827854	9928237	8482555
	584	183.061	0.650987				55							0	0	0	0	0	0	0	0	0	0	15445.3	14415	11105.8	23062	19604.7	10471	18635.7	6738.81	15441.1	13791	31472.1	18069	15830.7	19473.4	15203.3	10039.6	17073.8	16427	27253.4	3795.63	15009.4	33672.9	19879.5	26814	2500.26	6741.62
	1044	183.063	0.801882											1058.56	1721.78	1897.18	2301.71	1927.75	1569.23	1861.63	1293.9	1293.83	3578.6	2678.63	2356.98	1017.82	3926.33	4028.1	1950.44	2729.57	1988.77	3501.84	2043.54	4323.16	1852.3	3423.75	2586	2805.47	2322.18	4298.74	3773.27	3621.12	2232.43	2027.7	4122.68	2024.93	3832.95	2353.45	1715
	3238	183.074	1.79281				183	62	[M+Na]+		2	3232;3238	160.085	396.725	708.38	738.663	1753.36	385.693	295.94	1325.55	518.43	603.993	659.216	0	0	0	0	0	0	0	0	0	0	0	0	0	0	0	0	0	0	0	0	0	0	0	0	0	0
	10094	183.078	4.17966											6541.68	8082.47	10203.3	11937.2	20486.2	12348.7	18470.3	8133.17	6699.6	20405.1	15326.5	12316.3	14806.8	21104.6	19779.8	13847.7	10606.9	8852.38	17640.5	19179.3	17025.1	26477.4	11275.2	13166.2	23425.4	19972.3	17108.4	11634.5	19468.5	9778.02	9582.56	18299.7	19288.3	19297.9	5649.36	9741.64
	14910	183.08	7.81738											18538.6	24975.6	34302.4	31994.8	28871.9	33750.1	40991.9	32319.4	24170	27730.2	25358	28734.6	36696.1	35492.9	33349.8	35045.4	30165.1	24380.4	37501.2	33192.4	37425.2	36362.5	34954.6	35487.5	38039.7	31255.1	35746.8	28979.6	39129.9	31121.4	28018	35758.8	34914.4	33383.2	25848.6	33380.2
	2158	183.099	1.21219				97	23	[M+Na]+		2	2158;2162	160.11	3523.59	3527.87	4701.79	5706.13	4651.27	3954.13	3941.93	3434.84	5730.11	5050.31	299307	577454	163614	477712	240761	190573	370123	280887	482178	206290	630325	283191	298637	367982	297622	287525	315227	401363	297788	341597	261630	587675	275596	367927	310614	236299
	8376	183.101	3.62272											2056.56	3988.89	2560.46	3559.64	2546.74	3084.86	2962.78	2876.48	3682.39	2566.27	5088.64	6300.22	2164.84	4404.07	5156.62	2851.7	2457.58	6361.44	5580.7	3968.45	7221.91	8661.36	5415.3	4932.08	4526.81	4367.98	3724.69	4822.51	4061.24	2149.23	9622.18	3415.7	3166.37	1387.76	5040.53	2977.47
	6536	183.101	3.07741				290	142	[M+H]+		2	6573;6536	182.094	1542.43	2506	2040.56	2734.95	1075.49	1960.88	1983.25	739.578	1031.35	1989.21	1682.45	6281.52	3327.1	3089.15	1277.48	3938.67	9511.36	4499.82	3126.44	3884.39	6903.2	4332.49	5028.12	4813.41	1443.36	6505.56	4341.53	5066.91	3336.38	7341.95	3914.31	6265.03	2949.6	2092.78	6072.57	2966.5
	2356	183.101	1.30211				114							3432.22	3789.9	3579.7	3559.99	3738.43	3588.6	3060.76	2806.8	4163.47	3990.7	4700.15	3502.99	4809.17	5310.94	4281.63	4839.3	6741.99	5177.26	3974.6	4244.28	5341.05	4229.05	4337.04	4711.91	4665.29	3529	4469.35	5179.45	3901.62	3879.09	7671.47	5747.3	5205.44	6049.55	3952.23	3580.98
	4352	183.101	2.42226				244							4766.12	4886.06	5309.19	5129.01	5841.53	5207.51	5775.71	4314.04	5648.32	5425.26	13804.4	15521.2	15421.2	15165.7	17769.1	12598.8	12644.3	8064.84	17299.3	12684.8	15306.1	11769.8	9498.09	10197.7	13050.6	10518.9	10465.4	10282.9	13598.5	14919.5	13794.4	15505	12859.9	14015.6	7910.74	5706.28
	3522	183.101	1.96573				192							6878.63	9809.87	5849.49	6649.03	4440.53	4847.41	6849.24	4724.1	6807.44	5906.8	22838.3	49703.4	33186.2	47989.3	30137.7	40943.1	35978.5	26374	45220.1	22933.2	46109.5	32562.5	24900	24706.2	32001.1	20452.6	25390.3	36278.9	24328.9	48635.8	32820.9	49980	28530.8	35739.5	25631.5	20938.5
	3345	183.101	1.8675				172	68	[M+H-H2O]+		3	3337;3340;3345	200.105	12061.5	9425.55	11420.4	10344	5148.38	9068.57	9698.8	4863.72	6694.51	11906.7	36514	87044	52774.9	59484.9	49737.1	49206.5	47952.1	39830.8	59934.5	34727.8	63269.5	39241.1	38820.7	39645.3	42984.3	33381.1	35031.4	48259.6	38853.5	65295.8	47768.2	62063.9	40595	46149.9	41619.8	30622.3
	14405	183.117	7.25889				652							0	0	0	0	0	0	0	0	0	0	0	0	0	0	0	0	0	0	0	0	0	0	0	0	0	0	0	0	0	0	0	0	0	0	0	0
	10052	183.149	4.16294				417	211	[M+H]+		3	10050;10044;10052	182.142	343555	413716	406541	410915	450104	396208	407635	284344	472200	456724	389122	354603	488355	454876	524387	421461	427217	496142	510018	489985	418912	553635	492800	435251	556267	430403	504364	554921	505922	486732	519365	630357	528727	582211	584458	333101
	26345	184.001	13.1762				1058							146480	182785	183314	149784	154574	177095	182854	167257	185961	185142	159810	184248	157303	170371	132951	143049	170111	175901	174101	162105	171072	137606	200028	138265	169065	145588	154648	187611	153753	187696	186389	157427	154701	142296	204403	142793
	2587	184.087	1.42519											0	0	0	0	0	0	0	0	0	0	0	0	0	0	0	0	0	0	0	3345.48	0	0	0	0	0	0	0	0	0	0	0	0	0	0	0	0
	2143	184.087	1.20932											0	0	0	0	0	0	0	0	0	0	1595.17	0	1382.76	412.84	0	0	330.553	3608.29	669.675	25800	398.95	6184.2	2123.58	910.288	4299.93	1443.91	1222.51	2781.45	0	2765.5	0	0	0	0	4135.29	2497.19
	2163	184.102	1.21231				97							0	0	0	0	0	0	0	0	0	0	22482.2	44224.8	11454.8	34675.4	17675.4	13764.8	28779.1	20573.9	38649.3	14902.2	52533.8	20561.8	22442.6	30619.4	22761	22624.7	24789.7	32279.8	21808.6	26818.1	18809.7	47061.6	22084.8	26465.2	25316	17697.7
	21924	184.889	10.8803											8263.45	2323.26	29900.3	47130.8	45268.9	0	71243.2	7778.8	893.765	41000.2	18253.7	3806.64	7295.96	37971.8	19883	11078.1	0	0	18140.6	24015.9	35701.2	18124.7	4125.47	17201.1	26305.2	71027.6	27936.8	0	89902.9	1472.57	0	27870.3	63985	257477	0	13025.8
	22378	184.889	11.0743											46642.4	1950.69	36444.3	32940.6	262732	110008	47446.1	0	0	247512	88360.7	43368.7	76378	11003.5	29769.7	28454.5	0	0	90691.2	140632	205184	35315.1	5371.42	44520.1	181843	34305	78693.8	0	21042.1	3399.61	0	108575	14055	30087.3	1336.89	43571.2
	22568	184.889	11.1635											11972.7	5116.59	19932	102956	48368.9	22711.2	44185.2	4964.74	0	46907.3	18149.1	9668.23	14454.8	8313.5	34206.6	108168	0	0	26231	35734.9	51249.1	23142.3	1898.21	40319.2	32866	11773.1	30113.2	0	14569.8	1946.23	0	27520.2	12843.4	38316.3	0	4577.95
	22725	184.889	11.2435											7581.67	4199.05	4471.3	28577.7	47370.3	8778.51	194461	1300.08	406.043	45238.1	6158.71	9474.09	14377.9	70785.4	187250	15115	0	0	30006.8	12229.6	40104	154710	1898.21	193447	14530.9	109576	14034.5	0	8010.85	1946.23	0	27447.2	12766.5	28997.5	493.914	10200.6
	26264	184.889	13.1358											21797.8	23208.5	23917.2	60383.6	69549	41327.4	51315.2	39852.3	6690.58	67711.4	31055.8	27831.9	32406.9	43612.5	84457.1	47677.2	24292.5	23638.2	41650.7	72832.4	64269.4	41811.9	22423.1	67007.9	62099.6	83019.9	48372.7	15672.6	18297.1	27917.8	11737	69635.6	22346	89490.4	8412.3	28616.5
	19003	184.985	10.0794				870							338375	393665	350538	307780	293234	308587	306365	311577	348216	298010	316970	331291	276704	302718	243570	290805	350069	305801	259588	260294	273053	271651	82965.6	284757	292552	265891	342556	339945	263110	290593	43048.6	259386	260401	241124	357786	344110
	18065	184.985	9.97162											78675.2	85754.1	79942.8	69480.6	66594.4	71908.1	63255.9	72046.6	82678.5	66298.3	74276.1	0	69750.8	65747.2	45278.6	62080.7	81090.9	59518.7	62317.4	63278.1	60619.7	49442.5	307787	68355.8	50832.4	57835.5	72151.6	81381.4	65175.9	67150.8	286364	71893.6	62185.8	55210.4	36264.3	74739.5
	26326	184.985	13.1745				1058							2.45515e+06	2.6267e+06	2.65616e+06	2.23988e+06	2.35649e+06	2336199	2.33884e+06	2401888	2.56693e+06	2502587	2460334	2.5349e+06	2.16965e+06	2.50615e+06	2.26474e+06	2337724	2.44632e+06	2482566	2.30355e+06	2261064	2.39678e+06	2.3632e+06	2.59808e+06	2.26372e+06	2.45453e+06	2.32883e+06	2412599	2710204	2197181	2.52365e+06	2693436	2.31136e+06	2.1665e+06	2.28971e+06	2.66948e+06	2.47041e+06
	3984	185.081	2.22298				230	89	[M+H]+		2	3984;3970	184.073	0	0	0	0	190.96	212.844	193.681	201.055	0	278.055	0	0	1670.1	0	338.132	439.269	0	0	308.768	272.8	0	0	276.091	0	468.453	788.655	729.861	0	322.605	669.923	0	360.527	0	0	245.257	221.97
	2536	185.081	1.40739				128	42	[M+H-H2O]+		2	2529;2536	202.084	199.549	255.291	0	218.212	239.2	0	432.335	144.636	0	211.956	0	0	0	0	0	0	868.573	252.37	221.831	490.036	291.208	261.587	623.831	779.073	279.921	308.19	212.028	573.105	348.857	0	0	0	540.5	0	257.615	0
	2085	185.081	1.17353				90	20	[M+H-H2O]+		2	2066;2085	202.084	0	0	0	0	0	0	240.587	0	0	0	0	0	0	0	0	0	0	0	0	0	0	0	0	0	0	0	0	0	0	0	0	0	0	0	0	0
	112	185.092	0.548203				0							165.75	744.228	3906.52	856.33	783.027	756.637	0	386.226	247.915	600.34	5.39552e+06	4.20264e+06	10322523	5.60513e+06	8999709	9961547	3.21046e+06	2.58964e+06	3.66116e+06	3.94196e+06	2.78759e+06	3.71621e+06	697364	1.04421e+06	1.30275e+06	1.26534e+06	826771	547080	4.46881e+06	3.42188e+06	4054850	3.48371e+06	3.89868e+06	4502275	2.43235e+06	1.64939e+06
	7372	185.115	3.38021											29531.2	34966.3	38983.4	34161.7	36141.7	35077.9	29551.4	31822.1	74933.6	33047.9	22126.6	14928.1	11356.3	22834.9	10592.2	14055.3	35509	24861.6	20755	17241.1	24162	19616.1	27805.1	25922	18827.6	17205.9	25988.5	50167	16090.9	17496.1	43714.7	20123.5	19280.6	15505.9	50879.9	14153.8
	7194	185.115	3.30855											22616.5	41878.9	39172.4	31673.8	29348.2	34439	22711.9	30809.4	75082.4	31775.9	9718.36	4502.83	4115.14	10456.2	3571.44	3345.22	15703.4	10022.7	0	9632.93	13246.6	5039.86	13576.4	11425	8590.55	14144.9	9821.02	50888	9097.28	4155.85	11348.2	0	4381.27	3526.02	0	3853.2
	8769	185.115	3.74606				348	188	[M+Na]+		2	8769;8770	162.125	174312	246983	255812	219096	150675	230369	211041	212828	507355	144812	931755	732532	538588	1.27488e+06	512191	384584	1.06118e+06	466537	672276	636181	1.17305e+06	899899	855754	519598	489065	474416	696078	1.03983e+06	793179	432170	769467	995691	695168	763640	401433	402327
	7324	185.117	3.36072											839.773	1961.48	254.662	479.886	1505.69	756.696	767.511	796.289	1826.58	375.789	1842.41	2782.38	1961.63	2630.72	1743.04	593.561	2508.8	1353.83	3671.33	2624.96	2770.57	2289.23	2552.66	1501.19	1286.11	1592.46	2717.71	2795.95	2575.54	2017.58	1380.89	1999.21	1355.85	2120.26	2580.25	2603.26
	7804	185.117	3.49225											1627.24	792.225	894.62	1263.5	1192.46	1674.86	1240.18	971.017	1691.93	911.067	3368.38	3157.55	1844.64	2297.71	899.839	1739.88	4234.48	2208.41	2141.65	921.919	1933.79	3887.25	2394.94	1269.72	1395.43	1457.42	2615.24	4209.3	1048.62	4778.84	4138.28	1572.22	2566.75	2254.13	2162.66	902.465
	14881	185.117	7.77941				683							7988.64	6336.02	8057.64	6866.98	7211.11	7671.55	7372.82	6983.83	6739.43	8024.05	7113.16	7146.63	7206.88	7658.67	7957.16	5849.54	6336.18	6368.2	8011.9	7793.59	7832.45	7406.27	7271.15	7175.77	8109.04	6869.76	7564.64	5941.32	7455.28	8168.59	6270.77	7517.48	6937.08	7694.66	7753.98	6530.3
	14294	185.117	7.15038				644							6923.2	8069.96	8551.74	7323.01	9302.48	7491.84	9451.64	7175.6	6978.19	7205.63	8572.36	7257.9	9194.02	9999.11	7414.58	8776.29	6432.26	6419.42	8099.24	8025.97	8164.37	7985.31	7118.92	7917.99	8120.36	7471.38	8024.91	5790.17	9503.49	8370.35	5733.13	7562.48	7660.83	6890.22	7036.81	7813.4
	8771	185.117	3.74194											670.027	641.273	719.272	425.289	682.435	1094.84	338.127	1218.08	665.908	982.078	4672.25	4267.72	1902.55	10196.7	3733.33	1844.79	8391.04	2575.13	4068.16	4927.94	7708.47	6451.33	7898.62	4396.25	5564.87	2873.08	2904.43	4246.44	5545.89	3853.82	3749.83	4947.27	5359.94	3180.74	1342.01	4540.07
	394	185.128	0.609039											0	470.158	1038.38	370.245	906.871	674.203	523.394	388.575	456.409	266.444	1.2452e+06	1141069	1.71471e+06	1.48101e+06	1.8695e+06	1.89658e+06	621295	602593	765273	601534	648350	770442	1.1173e+06	1.4561e+06	1.55798e+06	1.41642e+06	1.45234e+06	1.17307e+06	1.55195e+06	1.09028e+06	1.34513e+06	1.459e+06	1.33896e+06	1522041	356856	238962
	15911	186.029	8.83632				767							186.185	0	0	251.552	0	254.372	0	0	0	0	179203	146853	111967	241409	79779.4	142336	176036	101776	85238.5	214032	229161	231348	202884	57236.8	125825	72865.6	97029.3	212477	105792	168204	90134.4	290202	117507	157842	49785.6	81240.6
	801	186.112	0.718136											224.867	575.288	315.295	767.094	0	0	687.202	212.187	937.996	346.86	49899.7	33434.4	11067.5	30734.8	15309.7	15497.8	10393.6	3007.03	8249.95	7556.33	1541.23	1824.07	9317.61	5623.82	5432.6	5952.2	6762.23	10721.9	1166.84	1961.91	2004.01	1316.32	1961.32	0	20832.8	7005.28
	406	186.132	0.612626											0	0	0	0	0	0	0	0	0	0	101678	104870	139230	153570	171941	164797	53785.6	52937.3	67198.6	49724.3	69430.5	57063.2	87537.4	132744	144729	123302	131824	100426	142268	86821.3	122951	127279	87648.9	125843	27506.4	16527.5
	13537	186.221	6.50246											1488.58	1364.69	1780.37	1132.66	1684.58	1916.18	1412.39	1479.42	1684.81	1961.68	3881.95	4105.95	2013.07	3111.62	4053.75	3573.77	3395.45	3242.72	3549.86	2464.22	4113.86	3033.87	4065.81	3628.82	2951.14	3159.8	4791.1	2609.58	4411.06	2983.49	4038.4	3505.36	4014.55	3105.85	3276.73	3325.12
	14547	186.221	7.45378											2981.86	3753.34	4332.78	4272.59	3318.17	3802.17	4177.87	3449.48	4304.2	4049	3784.8	4381.21	3657.97	4150.46	3499.64	4081.35	4025.05	3581.73	4438.9	3789.41	4171.43	4512.38	3800.33	4039.42	4110.57	3141.18	3699.81	3424.34	3599.98	3085.72	3804.66	4363.68	3489.1	3685.82	3535.3	3381.98
	10627	186.221	4.47183											5343.62	1777.6	3226.82	4662.5	5298.22	5546.62	11266.5	4824.47	8347.42	5088.39	31578.6	47603.1	29455.5	38812.9	36261.1	32919.8	30157.2	26157.7	38839.8	30538.6	42674.3	34756.6	28433.8	30574.9	30445.5	30845.9	30493.4	31616.1	29272.7	38571.9	29140.9	42303.4	31680.6	30715	30539.4	27242
	26709	186.956	13.3943											140106	413051	445707	365052	431277	138452	503944	111113	310834	428476	339022	235817	225605	342764	288013	120887	44843.6	248738	333118	379061	375278	414660	406732	415188	393904	340537	362317	240671	373057	80572.6	72819.9	254813	280894	142329	99143.8	284046
	26322	186.981	13.1742				1058	653	[2M+H]+		2	26333;26322	92.9865	934985	997052	1.01922e+06	816407	923086	930974	886921	915838	977990	978805	930598	1.02332e+06	810426	954412	808818	839190	924290	961960	901346	873633	896853	897585	1.01517e+06	844673	940868	906990	914544	1.06908e+06	814504	951947	1.0156e+06	870490	849359	837798	1.04425e+06	959491
	529	187.058	0.650162				55							0	275.919	882.222	773.961	417.987	446.95	717.616	0	275.861	972.266	0	0	0	0	0	0	0	1682.88	2794.06	1488.39	2095.84	0	1040.77	0	0	0	0	0	0	0	0	0	0	0	0	0
	1803	187.094	1.07066				76							0	0	0	215.938	0	0	0	0	0	0	5866.7	11351.2	4630.78	11289.8	5931.48	4090.38	6398.19	3913.37	9508.58	4716.19	12583	6963.42	5565.42	5132.28	6036.1	4659.97	6013.7	5368.69	5950.81	7151.27	3611.17	8616.02	6726.49	6252.88	4410.78	4566.94
	5543	187.096	2.85635				286	124	[M+H]+		2	5541;5543	186.089	626.079	1051.94	909.3	1342.59	1248.16	785.011	1124.07	790.238	1032.6	966.685	600.867	583.671	737.239	869.152	0	2032.16	2357.92	1380.57	373.09	385.096	0	0	1397.1	572.127	1944.56	1709.35	1409.02	2378.28	0	647.413	3590.33	1160.56	0	1011.78	985.74	621.74
	4748	187.096	2.56832				247	108	[M+H-H2O]+		2	4748;4834	204.1	209.384	287.672	189.625	0	762.48	497.209	206.729	0	485.969	0	0	344.478	0	0	338.209	0	728.273	310.647	366.774	221.248	0	271.971	537.681	262.233	784.003	267.831	336.168	1216.26	438.431	0	1094.91	397.04	0	0	528.798	0
	3256	187.096	1.80278				183	63	[M+H]+		3	3256;3250;3246	186.089	1040.47	870.289	1034.61	1097.33	804.704	976.702	895.859	780.072	1086.3	1318	2632.54	2175.11	2766.78	2930.21	2768.5	2606.55	4186.88	2740.46	2352.99	2333.89	2835.37	2167.78	2549.47	2060.78	2767.91	1563.02	1812.72	3106.27	2960.89	3211.35	4320.69	3744.03	2903.19	1965.79	3256.48	1375.7
	1946	187.096	1.12401				90	16	[M+H]+		2	1946;1957	186.089	206.627	421.401	239.347	0	234.136	0	239.035	0	286.991	201.29	1711.89	2581.4	6206.77	2867.59	5596.99	5712.27	2375.67	1601.82	2109.35	1400.98	1346.61	1295.82	1840.9	1426.4	1848.88	1237.56	1531.72	1606.96	5137.32	8151.01	4199.57	5209.43	4212.38	5204.5	1964	2096.35
	191	187.108	0.562465				2							337.207	1068.17	2540.91	1240.69	989.649	650.177	689.162	481.075	695.922	887.159	729099	649578	747389	702747	868223	887121	1745486	1.73057e+06	987198	3.3245e+06	1.56639e+06	1.89279e+06	132320	350428	451653	410145	328533	726601	659038	532093	632832	573471	662158	748579	254106	610662
	642	187.108	0.631536											0	0	0	0	0	0	0	0	0	0	711417	357282	213565	194274	207307	290924	1.86873e+06	1.95314e+06	1.67202e+06	1.36871e+06	595952	1427247	540328	270512	144534	288128	327023	393883	183124	222000	357591	206029	205184	194174	1.04817e+06	409777
	13828	187.18	6.6842											0	0	0	0	0	0	0	0	0	0	0	0	0	0	0	0	0	0	0	0	0	0	0	0	0	0	0	0	0	0	0	0	0	0	0	0
	6314	188.017	3.04833				305	140	[M+K]+		2	6326;6314	149.054	0	0	0	0	0	0	0	0	187.572	0	51185.3	48303.5	122106	45726.1	96607.7	99625.4	49388.2	80832	31845.9	65110.2	33448.8	39168.9	43912	33870.4	57387.3	53256.5	39296.3	59921.3	56741.8	113363	93040.4	48905.6	63144.8	46441	59842.9	47566.5
	2294	188.07	1.2626				105	29	[M+H]+		2	2292;2294	187.063	0	0	0	0	0	0	0	0	0	0	1.31188e+06	1.21821e+06	2.39875e+06	1.55135e+06	2.32703e+06	2.41579e+06	597167	592903	631446	270506	589949	713124	624348	860081	1.1297e+06	986713	936009	584598	2.04279e+06	1.41226e+06	1.75894e+06	1.85762e+06	1.76426e+06	2.00486e+06	412462	422126
	3521	188.093	1.96729											0	0	0	0	0	0	0	0	0	0	0	0	0	0	0	0	0	0	0	0	0	0	0	0	307.178	0	0	0	0	0	0	0	0	0	0	0
	8438	188.128	3.65016				368	181	[M+H]+		2	8438;8427	187.121	0	0	0	0	0	0	0	0	0	0	0	0	0	0	0	0	0	0	0	0	0	0	0	0	0	0	0	0	0	0	0	0	0	0	0	0
	910	188.164	0.771969											0	0	0	0	0	0	0	0	0	0	2040.24	808.973	1738.54	1320.49	0	3094.06	0	0	0	0	0	0	0	0	0	0	0	0	0	0	0	0	0	0	0	0
	12437	188.201	5.73732											0	0	0	0	0	0	0	0	0	0	0	0	0	0	0	0	0	0	0	0	0	0	0	0	0	0	0	0	0	0	0	0	0	0	0	0
	6300	189.036	3.04749				305							0	0	0	0	0	0	0	0	597.179	0	175442	137567	306777	173301	254941	300986	101654	147716	145964	188667	132830	131681	120353	143976	179886	179822	150479	126473	157832	222683	106388	188887	201623	191773	120972	135141
	7834	189.045	3.49826											0	0	0	0	0	0	0	0	0	0	415.287	382.386	20785.7	0	4326.25	10964.4	0	1050.07	1411.43	8077.56	0	500.62	0	5244.11	3863.27	5038.3	4478.87	470.853	0	1607.98	0	0	0	1205.81	595.586	4918.8
	2304	189.074	1.26345				105							0	0	0	0	0	0	0	0	0	0	153342	142046	291095	177254	277140	289913	67687.8	70418.5	73360.2	29436.6	67884.6	81565.3	72625.6	102615	134941	118191	109295	66788.9	247655	162575	207366	218116	206509	237872	48966.7	46576.9
	10640	189.076	4.48045											0	0	0	0	0	0	0	0	0	0	1324.13	2230.15	0	1287.62	1559.62	654.341	1170.95	952.159	1366.58	499.381	1432.28	1203.94	738.806	651.558	740.957	680.617	984.827	1252.91	632.849	1779.22	1485.31	1314.14	1052.4	1042.87	969.735	390.157
	7137	189.123	3.28253				329							0	0	0	0	0	0	0	0	0	0	89861.2	82573.6	139145	110447	124046	109621	41756.2	47605.5	68109.9	35178.1	71138.8	81667.8	24520.7	29808.9	38155.7	31730	30105.8	12718.7	105901	81741.7	60353.7	117334	93995.8	113415	21321.8	29064
	449	189.123	0.615744											0	0	0	0	0	0	0	0	0	331.782	92653.5	86901.8	108489	81546.7	130080	191521	92456.5	85346.7	82219.6	47654.7	99794.8	131152	23840.2	18550.3	38726.2	22642	20084.5	7553.01	208089	142221	314574	149114	195130	281403	19954.8	8486.78
	1494	189.123	0.959452				66							0	0	0	0	0	0	0	0	0	0	40575.3	17675.4	5291.7	20147.1	15699.6	16216.7	13806.5	5597.12	10949.8	1998.56	15502.8	13415.9	3030.01	954.876	2217.54	0	1826.72	394.262	17207.9	5044.81	17204	10854.3	14643.7	23459.1	1205.84	0
	1162	189.123	0.854592				54							0	0	0	0	0	0	0	0	0	0	30634.3	19759.6	78019.6	23809.1	61671.5	68661.1	23769.9	17957.8	28313.6	16969.8	27701.6	28431.2	7733.31	17091.3	21482.8	22210.2	17783.3	7050.36	78952.9	45533.9	67879.1	51258.2	64793.1	48699.1	11169.5	7771.81
	15865	189.548	8.83448				767							0	0	0	0	0	0	0	0	0	0	55512.2	49430.5	38270.7	69248.2	29513.3	48515.9	63478.5	36814.5	27557.3	67190.2	75576.4	69051.1	62400.5	21146.2	40126.6	28031.2	35701.3	75017.6	37973.4	58560.8	34874.1	90258.3	39843.6	51375.1	18677.7	29636.9
	492	189.965	0.647235				55							0	0	0	0	0	0	0	0	0	0	0	0	0	0	0	0	0	0	0	0	1818.76	0	0	0	0	0	0	0	0	0	0	0	0	0	0	0
	12602	190.126	5.82617											0	0	0	0	0	0	0	0	0	0	0	0	447.924	0	0	0	0	0	0	0	0	0	0	0	0	0	692.428	0	424.397	0	0	0	0	0	0	236.479
	26064	190.159	12.9629											94477.1	50874.9	8481.12	6702.95	5046.54	8208.79	6502.02	5974.66	13733.8	3110.96	10197.5	5416.26	8504.47	5474.89	4538.3	4803.81	31657.7	31124.9	6329.68	1540.25	5912.23	3654.15	20881.3	8547.03	5498.94	4452.72	7088.06	19797	11638.7	20604.6	47895.2	14498.3	11318.9	6745.22	20435.5	16467.1
	675	191.029	0.676635				55							0	0	295.267	0	0	478.446	0	0	0	676.022	0	0	0	0	0	0	0	0	0	0	2663.63	0	0	0	0	0	0	0	0	0	0	0	0	0	0	0
	4368	191.068	2.42813				227	98	[M+Na]+		2	4368;4369	168.079	1012.66	1597.59	1709.91	1752.63	2007.32	1384.41	1156.48	1078.07	1347.67	1829.9	8276.73	5479.98	4058.12	8222.39	5330.92	3386.56	8586.62	4849.48	6770.43	5828.71	10080.1	7528.77	7519.95	6638.21	5599.08	5673.78	8116.11	8946.24	6030.39	4410.71	6459.52	7791.37	7000.92	6546.43	5281.74	3925.61
	13247	191.085	6.27292				586							0	0	0	0	0	0	0	0	0	0	0	0	0	0	0	0	0	0	0	0	0	0	0	0	0	0	0	0	0	0	0	0	0	0	0	0
	3759	191.091	2.09688				212	82	[M+H]+		3	3759;3758;3756	190.084	0	0	0	0	0	0	0	0	0	0	0	0	0	0	0	0	0	0	0	0	0	0	0	0	0	0	0	0	0	0	0	0	0	0	0	0
	9663	191.091	4.013				402							0	0	0	0	0	0	0	0	0	0	0	0	0	0	0	0	0	0	0	0	0	0	0	0	0	0	0	0	0	0	0	0	0	0	0	0
	15045	191.179	7.93028				676							215.536	643.68	323.117	264.896	256.464	0	593.811	408.218	0	543.227	6860.07	7518.83	5648.52	12975.4	11506.1	4706.79	9090.53	4229.53	7116.53	4457.73	5597.43	5521.95	5274.42	4295.33	4437.66	4883.03	5440.19	4387.29	10533.2	13007.1	4616.37	5096.11	10070.1	9055.49	1275	6673.83
	7533	191.506	3.40644				337							0	0	0	0	0	0	0	0	0	0	0	0	0	0	0	0	0	0	0	0	0	0	0	0	0	0	0	0	0	0	0	0	0	0	0	0
	8564	191.526	3.67055				335							0	0	0	0	0	0	0	0	0	0	5750.11	6112.14	21497.9	7081.48	20608.6	27661.6	3743.58	5803.52	7714.26	9053.06	3208.11	5917.82	4682.75	11229.2	10848.9	22587.7	9184.84	4739.76	7985.65	7600.06	4428.45	4825.01	8692.88	4684.81	4965.98	21292.8
	671	192.088	0.675736											0	0	0	0	0	0	0	0	0	0	5502	1877.95	0	12106.9	11520.8	4161.48	36053.1	5877.8	6488.25	17308.4	41000.7	7112.28	105345	49502.1	24729.1	32929.7	62548.7	88406.9	16183.5	3153.97	4553.55	10942.2	8576	6656.64	37828.2	27878.6
	1541	192.102	0.968112											0	0	0	0	0	0	0	0	0	0	0	0	0	0	0	0	0	0	0	0	0	0	0	0	0	0	0	0	0	0	0	0	0	0	0	0
	4820	192.102	2.62072											1595.71	2776.51	2376.65	2643.77	2810.58	2198.01	3185.79	1481.76	2486.39	3022.16	10887.5	12960.9	10785.9	14464	13394.4	9226.19	10871.9	10317.8	16558.6	11822.1	14366.4	14802.5	10472.6	9405.8	12282.6	10969.8	10881.5	12017.8	12334	16246.2	11966	16552.3	12836.2	15773.4	8206.93	8152.03
	400	192.105	0.613417											0	0	0	0	0	0	0	0	0	0	183858	167878	24088.3	195631	101681	64403.4	41627.2	24126	36592.3	10486.2	21908.6	34831.5	42477.1	33251.2	20064.5	15707.9	38066.5	33851.9	0	0	6317.14	8584.71	0	6947.54	86255.6	18864.7
	852	192.123	0.752865											0	0	0	0	0	0	0	0	0	0	770622	532820	605420	705160	860968	341909	3779.4	6312.32	981.36	3352.22	922.61	2154.76	21529.3	13195	18874.5	23511.9	18722.2	25669.8	14546	15006.7	21196.2	12021.9	12466.8	10643.9	6442.97	2057.65
	1259	192.123	0.874142											0	0	0	0	0	0	0	0	0	0	0	162861	0	181637	0	0	2007.33	1506.88	1149.81	1777.65	0	505.571	0	3078.78	2827.47	2603.16	6597.91	2014.72	7030.71	0	0	5303	5745.12	7084.9	3384.7	1678.85
	11885	192.138	5.40812											170.661	0	272.431	0	206.711	0	210.405	139.032	235.766	0	7128.31	15429.7	5303.15	9869.56	6399.16	4900.21	7970.18	5212.52	8448.26	5350.83	7758.68	9928.31	6704.05	4612.61	4910.87	3794.72	4038.83	6204.34	4645.27	8276.65	7000.86	7349.05	6222.29	4611.72	5861.89	5434.19
	13418	192.138	6.3706				580	319	[M+H]+		2	13401;13418	191.131	13405	15730.6	14484.9	15731.1	15226.7	15458.4	16271.8	13876.4	14359.8	15063	104613	219507	103470	167018	109893	104326	114041	81548.8	127417	76612.3	140497	137829	97613.8	79913.1	94176.4	75745.7	78721.4	109112	98525.6	136252	95224.9	140239	101495	110745	76579.8	73138.5
	2765	193.047	1.51312				120	53	[M+Na]+		2	2775;2765	170.058	0	0	0	0	0	0	0	0	0	0	0	0	0	0	0	0	0	0	0	0	0	0	0	0	0	0	0	0	0	0	0	0	0	0	0	0
	5545	193.083	2.86178				286	125	[M+Na]+		3	5545;5528;5544	170.094	1329.22	1909.67	2069.26	2059.46	2110.78	1628.31	1768.46	1003.05	1876.19	1411.43	8255.37	7015.36	2354.31	10120.2	2608.28	3278.51	8565.43	5854.32	8431.3	6344.6	9432.2	7050.16	5715.67	5353.37	5158.11	5562.61	7498.92	7546.64	6568.8	4828.87	2386.37	4858.35	6536.5	4963.47	4838.8	3660.85
	5291	193.083	2.76906				258	119	[M+Na]+		3	5291;5305;5279	170.094	1864.98	2576.24	2967.35	2819.17	2782.84	2898.41	3372.95	2608.61	3507.84	2916.8	10224.7	10182.4	7480.73	15177.8	9748.43	9026.85	14194.5	10575	10193.8	10721.2	18955.3	13882.5	14151	8659.74	9046.94	9850.51	11932.8	14713.2	9593.91	10057.1	11890.2	12997.4	11066.6	11836	10430.3	5367.54
	14427	193.158	7.2761				651	368	[M+H-H2O]+		2	14427;14424	210.162	11490.4	9781.17	10569.2	13524.8	10175.1	12580.5	12346.9	10596.3	15777	11369.7	15711.3	13988.2	15005.7	14923.9	9055.69	13597.5	11333.6	12523.9	16572.7	16624.7	13105.7	13512.3	14779	12888.4	13227.9	15446	13896.8	12118.4	14822.8	14264.1	16550.8	20471.8	13532.6	15847.9	12717.6	11121.6
	5960	193.517	2.98187				291							0	0	0	0	0	0	0	0	0	0	0	0	0	0	0	0	0	0	0	0	0	0	0	0	0	0	0	0	0	0	0	0	0	0	0	0
	26705	193.989	13.3904											113045	142970	16234.2	35759.2	156157	44602.3	35529.7	124100	192718	42705.1	51765.7	110150	177623	58364.3	36998.2	25060.7	160941	156186	142147	40169.5	145212	155640	24778.5	37788.9	158488	18859.8	54961.5	174745	44305.6	54535.1	166854	35872.4	42808.7	39336.5	233048	33640.7
	12300	194.028	5.67698				544							0	0	0	0	0	0	0	0	0	212.141	49125.5	28916.4	847.124	68356.1	0	9073.85	0	691.549	0	0	781.341	24796.8	0	0	0	0	0	0	52049.6	30606.3	10071.8	16363.3	31793.1	56830.7	0	0
	661	194.104	0.678173											0	0	0	0	0	0	0	0	0	0	321745	320776	606648	379593	584578	610171	736381	743382	864007	620147	746045	850108	835631	1.10484e+06	1.19954e+06	1.14243e+06	1.0455e+06	880771	474913	373908	485129	444059	432434	497697	930249	579669
	7267	194.115	3.3417											896.42	1058.41	3249.42	2559.01	1719.02	1890.09	1487.43	2697.77	2820	2389.58	877.823	988.609	0	992.792	0	0	0	985.669	793.564	1190.18	2429.47	394.449	1987.49	1247.66	0	258.642	1104.21	796.233	0	462.435	597.81	0	1537.14	0	3250.21	300.204
	577	194.117	0.659494											18991.6	26130	23115.4	24917.9	23927.8	23040.5	23355.5	17257.8	23767.4	20969.3	13727.5	8039.74	10557	13310.2	12561.8	6169.89	14416.7	7708.91	9388.61	8326.24	13240.5	10136.9	14333.9	14060.9	9827.14	9712.85	14084.2	16174	8897.83	3394.36	5759.92	8833.97	11176.7	4619.25	17519.2	8215.12
	3456	194.117	1.94117											9198.57	12295	12524.7	12497.7	12899.6	13459.9	13670.6	10861.7	10682.8	13340.7	18409.4	25786.9	15588.2	29038.2	19600.7	16567.2	20386.1	14709.5	22689.8	18065.5	23456	23129.7	18914.5	18315.4	17978.1	17260.9	27237.7	19043	20666.8	15937	17985.9	21232.1	21227.1	20316.8	20451.6	14149.6
	1717	194.117	1.03038											9538.44	9779.39	9996.23	11698.6	11287	12199.8	11334.3	8466.09	7564.31	10075.8	11722.9	10121.1	12934.5	10345.9	13363.5	14179.4	11150.8	12419.3	12101	8806.6	11190.7	11914.7	10550.9	11110.8	10211.8	10941.2	11456.6	9505.27	10611.2	8806.02	12846	9716.64	13191.9	8962.61	10917.4	8980.48
	3020	195.063	1.67822				156							0	488.587	435.252	588.807	374.625	0	427.612	0	0	0	663.409	407.952	372.58	859.201	0	0	772.247	0	566.405	365.487	697.674	378.295	696.839	756.436	805.995	882.866	921.413	843.741	1420.12	262.056	1049.36	395.572	503.994	728.628	304.904	256.349
	3311	195.063	1.85406				178	67	[M+Na]+		3	3310;3311;3323	172.073	0	0	174.907	0	0	0	0	0	0	0	0	0	0	303.544	339.239	0	0	0	0	0	240.035	0	0	0	205.596	0	231.487	212.453	544.259	0	0	0	0	0	0	0
	2622	195.063	1.44418				126	44	[M+Na]+		3	2613;2622;2616	172.073	0	0	0	0	0	0	0	0	0	0	0	262.525	0	0	0	0	251.34	0	583.519	0	498.792	0	0	203.313	0	0	0	348.565	319.225	0	1162.31	375.05	340.094	700.506	0	0
	3983	195.065	2.23371				205	91	[M+H-H2O]+		2	3983;3978	212.068	0	0	0	0	0	0	0	0	0	0	3088.94	3235.02	27437.5	3447.36	13422.8	26279.9	711.27	2072.63	1359.24	3439.3	265.985	2638.75	948.483	1297.09	3263.9	2076.5	975.121	0	2166.53	5906.89	1793.35	5253.55	2913.7	3160.66	0	1774.01
	4710	195.088	2.57293											633.749	1236.13	540.163	1380.02	433.907	589.275	557.971	1231.33	1444.4	489.015	2446.61	3213.28	2105.66	4485.69	4026.4	1158.59	2341.39	2278.27	1399.75	1370.15	2470.3	3740.78	3073.13	1743.06	2247.19	1825.35	4708.62	2754.82	4614.99	1243.77	3241.38	1790.92	3264.5	2852.35	2768.01	1316.16
	9650	195.099	4.0092				410							1511.92	1635.46	2152.95	2091.66	2372.39	2246.33	2081.24	1569.66	1390.12	2060.26	3132.79	2876.64	1987.09	3472.24	3868.4	2323.89	3207.28	2606.43	3547.02	3095.33	3947.11	3529.64	3248.48	3323.14	2805.39	2869.57	2793.9	2202.07	3651.7	2697.73	3828.57	4735.25	3563.5	4699.17	2824.95	2039.53
	3543	195.099	1.98081											1087.08	1504.16	1451.37	693.348	1224.62	804.43	769.45	864.017	1831.71	806.287	6914.22	6214.78	3536.39	7106.14	3312.19	4159.82	12959.2	5593.77	10531.1	4663.28	29497.1	5821.74	20534.7	10532.5	5166.63	4341.18	14519.3	24547.8	5263.04	4337.18	5615.07	4973.05	5058.81	4576.95	5549.29	4295.45
	3284	195.099	1.83304											1222.58	720.6	1716.87	1585.58	2028.07	1820.16	1226.6	1435.21	1883.55	1236.09	16095.9	27463.8	6416.65	21277.6	9209.94	6009.27	18292.2	13817	20153.3	9536.64	23568.4	12277.3	13966.5	15515.1	11662.2	10283.2	15358.4	21275	12917.8	13644	15726.4	21128.2	13077.8	14520	16405.5	9426.99
	1189	195.123	0.865456				64							49170.1	45609.4	44151.4	39430.2	40852.9	37198.3	36685.7	27565.8	45990.4	41560.9	33296.8	37020	22055.1	29974.4	26259.5	20904.5	26877.7	29395.8	20693.4	20679.8	20766.4	28903.5	30186.9	24721	46288.1	20929.8	26182.5	24270.6	22434.4	22586.1	27147.4	23160.5	22256.7	20110.7	29467.4	17032.3
	10780	195.138	4.54563											2445.47	3242.92	2903.65	2598.88	1861.13	3289.89	2945.78	1043.1	3462.38	2247.61	4483.57	4130.25	4129.62	5005.82	4003.66	2962.4	3423.41	4153.39	2201.54	2695.03	4561.09	4841.88	4228.56	3689.21	3834.67	4071.77	2839.58	4191.52	1918.74	4221.87	4563.02	4821.89	1688.54	3340.42	3219.48	1677.89
	11790	195.138	5.33579				496	269	[M+H-H2O]+		2	11790;11788	212.141	5216.61	5982.1	3952.16	4408.69	3695.17	5488.77	5963.13	5572.86	6787.94	5691.82	28734.3	33501.1	26948.8	33552.5	24736.1	20572.4	30839.5	24007.7	27353.6	23967.4	35041.4	32659.5	23939.8	22534.7	21436.9	21186.8	21738.5	29727.5	30676.5	28371.3	32824.8	35815.6	24431.5	29464.9	24669	19397.7
	26564	195.993	13.2348				1058	658	[2M+NH4]+		2	26564;26512	88.9794	384954	431331	384694	370098	348868	378540	291645	374447	482202	386585	418540	418411	349076	390920	321793	318188	439039	408559	349910	329765	333422	346667	411202	359978	348427	328771	381968	466434	375694	403592	477728	335982	326200	332978	479655	385744
	243	196.008	0.577652				31							28391.9	40813.6	39255.7	39779.1	38761.9	36602.6	39616.1	33623.4	34219.9	38918.1	0	0	0	0	0	0	0	0	0	0	0	0	3273.53	0	0	0	0	0	0	0	0	0	0	0	0	0
	1854	196.083	1.09626				62							0	0	0	0	0	0	0	0	0	0	0	0	1209.97	0	1143.15	1222.02	323.259	0	0	0	339.442	0	0	786.944	293.628	850.279	941.088	431.516	611.59	459.236	0	458.897	528.196	0	369.991	652.432
	517	196.133	0.650601				19							172.48	458.764	319.487	268.7	0	0	0	216.921	0	273.316	184548	159832	279385	183647	267426	308830	119687	114710	100685	88990.3	80806.6	106969	80852.4	76951.4	85884.2	81917.8	92621.4	86029.4	195371	200936	231311	204443	189303	198425	99802.1	58953.4
	7738	197.034	3.47966											0	0	0	0	0	0	0	0	0	0	558.531	916.415	22311.3	1214.51	18817	13814.2	432.512	1826.71	3748.41	18047	2636.27	1548.5	4238.47	4614.72	8007.74	34646.2	13314.1	2582.59	1128.22	8198.19	0	1379.44	516.5	0	1411.74	8787.27
	15295	197.059	8.19071				710	410	[M+Ca]+2		2	15294;15295	354.157	0	0	0	200.449	0	0	0	0	0	0	0	0	957.573	0	613.674	257.03	0	0	0	0	191.804	0	0	0	236.285	222.746	0	0	713.194	397.026	0	0	243.157	531.85	0	0
	5976	197.078	2.98619				250							231.49	635.384	310.39	776.677	542.529	676.16	426.351	187.237	260.772	208.513	18686.3	27810.1	5563.57	28012.1	5195.41	8211.59	27195.8	17934.1	23690.5	15104.6	29933.2	21601.7	18245.3	17502.7	13611.9	13575.9	20016.9	31321.8	13858.1	12515.9	18334.7	21389.1	15275.3	15337.9	23003.1	12347.9
	2788	197.078	1.51618				120							548.169	250.121	416.118	1207.48	229.284	681.829	0	456.424	904.658	790.091	6279.09	6600.52	1043.92	8749.74	3162.74	1249.68	6641.54	4137.88	6998.99	4048.18	9126.89	6587.23	6156.35	3979.41	3753.17	4099.62	5858.9	8245.35	5903.15	4242.34	5676.35	6956.71	5698.59	5609.35	5417.53	3477.75
	3607	197.078	2.01523											4123.16	4568.87	5162.81	5409.49	5014.91	4678.52	5048.83	3753.88	4879.34	4915.44	13384.5	7270.79	5612.17	12633.2	8789.28	5889.82	13690.5	9507.24	10039.9	6755.44	10974	12806.5	13008.3	11019.9	11069.1	9938.95	13851	14033.7	11865	7023.03	12068.7	11030.8	12579.6	11252.4	12447.2	5734.9
	10469	197.078	4.35335				393							9275.24	15581	14234.1	14717.5	17033	14443	14696.1	10948.6	14006.2	15174.4	13565.2	7344.45	7844.83	16898.7	7829.71	7596.27	15453.9	11187.6	9430.79	10974	15029.1	14712.7	15304.8	9355.65	10221.9	9479.18	9803.56	15906.1	11447	6878.91	11446.4	14113.9	9790.34	13062.5	8491.95	4960.95
	409	197.092	0.613755											0	0	0	0	0	0	0	0	0	0	0	3426.16	17487.9	5313.86	10754.3	14992	0	2153.6	2625.67	0	0	0	5733.95	5209.97	3575.12	10400.7	0	9414.12	254727	269380	264668	268683	214234	236558	16959.8	12910.8
	4291	197.117	2.40886				244	96	[M+H-H2O]+		2	4335;4291	214.12	370.07	281.389	210.618	218.479	219.41	231.285	0	284.043	0	0	864.325	800.512	1738.87	684.253	901.8	1678.76	1390.25	937.603	1234.54	633.141	1625.31	982.918	1106.07	982.498	790.241	586.949	625.473	1272.33	799.542	1125.36	1465.04	1167.59	1208.01	1272.42	1057.51	759.658
	3599	197.128	2.03519				152							0	0	0	185.205	167.539	0	563.049	0	258.335	0	1198.84	1714.78	0	2181.84	2453.3	1347.39	0	1151.59	730.995	2789.05	1084.63	0	0	1004.11	732.597	219.513	1465.66	709.107	4261.12	1592.17	0	2476.53	2693.62	2494.82	634.731	188.167
	3259	197.128	1.81183											0	0	0	0	0	0	0	0	234.188	0	4036.63	0	4668.25	314.392	871.078	3498.2	0	1718.01	0	10422.9	0	2779.42	0	252.841	2548.48	690.628	198.662	227.307	0	1304.86	285.281	0	1269.26	0	708.14	496.948
	15900	197.537	8.83753				767							193.15	0	289.82	1069.47	372.741	330.647	404.96	322.691	0	971.164	221981	186965	143184	272172	104804	175544	222565	128013	101563	244268	263046	254331	225329	79119.3	151525	98912.8	123924	259353	135001	214858	125632	328361	150324	191968	61938.8	115718
	15291	198.076	8.19431				710	409	[M+Na]+		2	15334;15291	175.087	0	0	0	0	0	0	0	0	0	0	0	0	0	0	0	0	0	0	0	0	0	0	0	0	0	0	0	0	0	0	0	0	0	0	0	0
	11353	198.149	5.05555				455	251	[M+H-H2O]+		2	11339;11353	215.152	8947.58	3360.9	7693.84	8555.47	6161.31	4116.37	4662.52	5190.97	16051.3	4344.37	11044.2	7407.27	5965.9	5780.37	12825.9	13827.5	4315.55	4649.34	3039.12	3704.29	3513.51	3011.2	4198.09	3070.41	8668.61	5511.3	6661.42	12488.9	4962.65	4776.55	19979.4	17299.8	5805.34	13001	9788.89	3105.07
	9193	198.149	3.87579				360	193	[M+H]+		2	9193;9194	197.141	0	0	0	0	0	0	0	0	0	0	0	0	0	0	0	0	0	0	0	0	0	0	0	0	0	0	0	0	0	0	0	0	0	0	0	0
	1950	198.149	1.12982				90							0	0	0	0	0	0	0	0	0	0	0	1256.25	1151.67	498.071	1224.78	721.055	449.145	622.911	812.721	751.036	358.096	350.654	305.733	304.758	379.593	239.058	261.16	650.318	0	0	510.874	0	0	0	0	468.913
	13657	198.185	6.59246				595							4280.13	1955.3	2936.61	3622.84	2098.73	2797.52	1743.85	2509.4	6681.03	1900.9	4339.51	2767.82	1992.43	2649.83	3853.22	3941.52	1258.42	1828.03	1356.62	1421.38	1348.59	1319.6	1514.43	1445.74	2957.15	2805.73	2230.67	3184.69	1759.57	1883.31	6093.32	7286.97	2394.96	4409.99	2405.03	1251.53
	15683	198.185	8.62093											38906.1	44429.3	44965.3	44447.7	45110.9	46110.3	46732.1	41569.4	46202.9	42563.2	42061.9	40167.5	48132.9	43603.6	46779.7	42913.3	45876.6	42588.4	43653.9	44052.7	46554.2	46174.7	45599	44313.1	45759	44403	45374.2	45369.1	45681.7	40203.9	45786.1	45075.2	45813.9	43816.1	42280.1	40603.5
	16332	198.625	9.25423				806							5317.64	3374.1	6856.08	8876.51	9960.86	6263.69	11633.5	3745.83	935.501	9993.57	6328.85	4922.75	5365.68	7289.74	9109.03	8877.66	1938.1	2775.05	8241.43	9983.15	9288.39	10658.7	3154.24	7055.38	9296.92	9369.48	6745.05	1516.6	7691.59	2988.05	1423.69	5567.66	5869.49	9493.55	1437.62	5770.12
	14589	199.057	7.49226				662							0	0	0	0	0	0	0	0	0	0	0	0	0	0	0	0	0	0	0	0	0	0	0	0	0	0	0	0	0	0	0	0	0	0	0	0
	4385	199.086	2.44071											0	0	0	0	0	0	0	0	0	0	0	0	0	0	0	0	0	0	0	4503.25	0	0	0	0	0	0	0	0	0	0	0	0	0	0	0	0
	6560	199.094	3.0821				290							0	461.687	297.662	225.141	0	0	198.694	178.531	229.013	219.801	3249.46	2977.42	0	7383.54	0	0	5230.58	1982.6	1774.52	2254.36	6443.17	3280.74	4150.58	2172.26	1347.26	3117.52	2827.01	6250.45	2786.19	827.442	3014.78	4409.35	3273.14	3794.74	2375.27	870.674
	4763	199.094	2.64395											694.872	242.709	267.417	239.668	407.309	234.231	554.66	283.792	1185.08	280.307	18050	7552.69	4119.96	14749.2	10159.2	6536.39	21989.9	11592	15621.6	12313.5	29212.8	18306.7	9485.38	12574.6	5540.27	10579.3	9069.65	24208.9	13973.2	4294.4	8683.84	9351.98	13762.1	16063.5	12392	9238.31
	2345	199.095	1.27601				114	31	[M+Na]+		2	2338;2345	176.106	0	207.283	0	392.77	0	0	0	0	1236.28	0	0	0	0	0	0	0	442.205	0	0	0	0	0	0	0	0	0	0	283.511	0	0	0	0	0	0	419.226	0
	220	199.108	0.563672				39							0	157.103	1983.6	279.953	0	213.101	214.578	228.1	438.832	0	656132	516345	953432	674954	943433	981204	247707	242260	288621	270191	290446	277642	291633	394044	421943	428001	342719	320386	11344933	9200677	11081076	11640842	10243828	12312957	398103	268479
	22125	199.126	10.9936											30719.6	32713.6	28366.4	8191.73	6500.11	18400.2	17099.5	34681.4	19015.6	7913.8	30960.3	35825.4	12196.7	19890	28555.6	7816.06	54775.5	60702.8	21737.5	9703.9	8670.39	6040.4	11140.2	0	18623.7	10726.1	16031.6	33137.7	23343.1	37966.3	33333.1	26088.3	23134.6	10384	334670	35244.3
	11238	199.169	4.95537				448	246	[M+H-H2O]+		2	11238;11239	216.172	17477.9	18490.8	19666.7	41025.3	17011.2	19095.6	25611.8	20388.9	17823.4	21755.8	18055.2	16790.5	17802.6	16746.2	19548	17324.7	16049.8	17203.7	16918.5	18776.4	16857.2	41839.6	18869.4	18397	17487.2	20051.5	39957.5	20207.5	16216.6	16043.2	20682.5	19769.9	20867.7	16807.3	19015.1	37326.5
	8473	200.071	3.65118				368	185	[M+H]+		2	8456;8473	199.063	0	0	0	0	0	0	0	0	0	0	0	0	0	0	0	0	0	0	0	0	0	0	0	0	0	0	0	0	0	0	0	0	0	0	0	0
	1546	200.077	0.974018											0	0	0	0	0	0	0	0	0	0	0	0	0	0	0	0	0	0	0	0	0	0	0	0	0	0	0	0	0	0	0	0	0	0	0	0
	1375	200.092	0.926793				49							0	0	0	0	0	0	0	0	0	0	0	0	0	0	0	0	0	0	0	0	0	0	0	0	0	0	0	0	0	0	0	0	0	0	0	0
	4158	200.139	2.31044											0	0	0	0	0	0	0	0	0	0	15818.7	16569.3	45244.2	19998.7	41362.8	44956.8	7324.76	7415.84	8744.41	6932.56	8494	8841.29	640.994	547.31	1120.41	459.779	896.192	765.614	4699.22	3822.43	4047.99	4125.42	3665.8	5091.85	734.597	465.888
	10428	200.143	4.32555				436							0	0	0	0	0	0	0	0	0	0	3265.12	7657.6	3299.39	4672.6	3605.98	2853.08	4357.44	2948.22	5201.15	2586.12	6116.44	4907.08	3542.02	2048.54	3442.4	1721.84	2145.65	4068.19	2375.86	5077.5	2869.63	5299.25	2975.56	3062.08	2956.54	2577.93
	9587	200.188	3.99631				383							0	0	0	0	0	0	0	0	0	0	583.578	1809.92	3688.69	1515.12	2411.11	3828.15	0	0	0	0	0	0	998.35	1216.25	1653.5	2723.55	1220.07	463.615	0	370.877	0	0	0	0	9610.3	9246.29
	16303	200.201	9.2376											9322.61	9077.78	10162	10958.6	9570.56	9352.65	10415.9	9275.87	11541.8	8822.01	10652	10734.9	10884.5	10308.9	10267.8	9500.99	11780.3	10386.9	10029.9	10792.8	10610.3	10393.8	9932.62	9465.75	11105.5	9472.65	11039.1	10620.9	10764.2	9059.45	10556.3	10424.6	10624.8	8582.21	10350.1	9826.76
	16530	200.201	9.39967											11052.7	14636.7	15678.2	12436.2	14334.1	14109.6	14501	11791	13189.4	16741	28609.5	18783.5	17955.4	25552	32018.8	22951	24355.6	20308.9	26138.6	20658.7	26309.4	22695.5	27560.6	22559	25299	21767.5	29805.3	23514.2	35999.1	19760.2	23466.6	23360.7	27182.3	24939.8	22047.9	17624.7
	14754	200.237	7.65163											3900.04	5349.95	5634.58	6234.55	4848.59	4762.19	5371.04	4268.06	4887.29	6011.64	5193.41	3967.44	4322.99	4823.03	4449.45	3962.4	4051.55	4658.82	4700.16	4993.15	4250.07	4571.94	5091.07	5227.22	5008.41	5361.38	5388.11	5743.44	5125.61	5373.21	5109.46	4478.99	4405.01	4901.78	5113.47	4558.86
	13622	200.237	6.57399											0	0	397.739	0	923.12	475.061	0	0	0	0	167879	656.654	1612.24	446.687	2054.35	2564.55	0	7373.57	865.606	475.614	232.655	320.544	32259.5	9255.14	80905	10884.7	12146.5	16928.4	0	0	0	0	0	514.638	832.557	223.128
	26599	200.972	13.2434				1058							293241	324221	152810	227839	257249	186913	239362	313003	327977	289852	223180	277378	214489	237111	136272	175452	335099	283644	179979	179107	200671	125061	328424	173494	177276	225475	322491	171889	199185	165753	291559	133578	214597	132497	304352	311228
	26538	200.996	13.2231				1058							109311	150684	63609.5	78743.8	113118	74480.1	100191	35145.6	125975	109950	74976	94888.8	98332.9	105508	49785	73697	197824	191662	74278.2	95065.2	94654.6	88017	155838	87742.8	98938.6	97006.8	72525.5	124503	98760.3	144626	228213	88421.5	98403.7	84396.5	220382	36870.7
	1470	201.073	0.954252											847.739	1711.24	1518.19	1606.93	1318.73	760.022	1062.51	901.014	1342.2	876.827	1975.41	3671.41	0	3098.12	1330.5	662.313	3283.22	2065.06	2567.79	1862.97	4395.41	2348.35	2226.74	1999.04	1753.45	1129.69	2496.51	1796.03	1318.69	1746.58	1009.98	1936.74	1878.29	1505.4	1932	1026.75
	2095	201.088	1.19615											0	0	0	0	0	0	0	0	0	0	0	0	0	0	0	0	0	0	0	0	0	0	0	0	0	0	0	0	0	0	0	0	0	0	0	0
	4848	201.11	2.62585				231							161.815	0	0	0	211.321	0	0	0	0	0	3634.79	4856.88	1440.49	4918.77	1203.44	1408.77	3281.53	2139.29	1554.74	2983.21	2678.18	3778.37	2866.24	1220.63	2750.11	1729.03	2097.54	3764.05	3595.05	2264.85	4086.03	5281.63	2414.8	4262.98	1996.24	1622.31
	3525	201.11	1.96736				192	75	[M+Na]+		2	3532;3525	178.12	0	0	0	0	165.703	0	0	0	0	0	2903.09	4900.89	1287.48	4773.57	1990.57	1664.96	2847.95	1535.93	3698.04	2051	4866.18	3722.43	2213.91	2037.78	2204.24	2757.22	2127.04	3315.9	2762.7	4034.11	1457.91	3875.84	2117.31	2953.5	1866.93	2368.63
	8362	201.112	3.61739				313	179	[M+H]+		2	8296;8362	200.105	1303.93	2136.28	1889.28	1851.49	1798.84	1921.72	1427.63	1191.86	1827.47	2356.88	0	699.283	0	806.044	0	0	1323.97	1615.59	703.28	1095.52	964.723	808.784	861.322	1030.55	1200.99	697.397	1701.21	2031.18	0	758.936	747.833	0	1314.47	0	1264.76	1071
	20589	201.123	10.4701											674.169	0	3031.32	1183.6	857.555	0	731.43	0	0	4437.42	18831.1	20732.3	17218.9	16270.4	26372.4	32707.6	11730.8	7696.12	10536.2	4325.59	10989.6	10738.5	9869.55	5486.27	11926.4	4452.48	10283.6	5400.94	22776.4	17624.8	24961.8	36713.9	37256.8	21957.1	2518.54	3707.46
	288	201.123	0.571471				39							1564	4526.52	165785	15321.7	3406.13	3443.2	1690.66	1908.64	3720.95	3240.19	120378760	93816130	165526160	120414670	163382740	171112160	95120370	88802216	106637660	95111576	96776670	103954430	66974510	92424930	100361736	98274440	89156500	72524110	173960220	138795520	170664270	160287740	159593940	174777010	61098680	47155236
	287	201.126	0.571588				39							0	0	1572.96	0	0	0	0	0	0	0	852887	665556	1.11609e+06	790554	1.02766e+06	1.40636e+06	556960	742006	648920	554565	689144	736428	433524	634558	727183	479136	652246	444934	1.94714e+06	1.06769e+06	1.2786e+06	1.02403e+06	1315345	1.21768e+06	463924	296544
	14409	201.127	7.25992				652							0	0	0	0	0	0	0	0	0	0	0	247.799	1179.57	0	0	655.405	0	0	0	0	0	0	0	0	271.461	0	0	0	0	0	0	298.92	0	0	359.289	312.661
	303	201.129	0.573035				39							0	0	0	0	0	0	0	0	0	0	135641	270651	209436	293574	279633	310153	116867	179779	191351	133195	125361	72704.9	111064	240247	128370	252885	88902.6	112639	368332	146179	235024	236997	281455	265569	98875.3	91844.6
	14103	201.185	6.99448				607							14844.2	11009.9	11264	12768.9	10084.6	11317.6	12893.3	11962.7	10617.1	18334	9657.75	9346.06	13826.5	10841.7	12128.6	11134.7	10048	11011.2	13626.5	11103.9	12218.6	12216	8722.24	15897.7	12059.3	13169.5	10604.4	10926.7	11136.8	9584.83	10423.7	15339.7	12085.1	10553.5	10387.5	10330.2
	486	201.626	0.64727				19							0	0	0	0	0	0	0	0	0	0	2151973	1.41247e+06	2.51363e+06	1538418	1.97044e+06	3387450	381815	707587	552050	380330	452734	1.29796e+06	82579.3	161186	331702	189214	150710	54126.3	1522815	1.1901e+06	1.88361e+06	1413302	1.82747e+06	2.30459e+06	233597	80348.1
	3487	202.064	1.95183				203							0	0	0	846.202	174.133	802.682	0	193.188	0	187.748	15898	14068.9	77529.7	27485.2	167030	197486	10238.1	23532	45002.6	22244.7	15035	42797	9347.19	27668.5	20684.4	33424.3	23413.9	27414.9	51036.5	71139.7	18761.8	54734.2	45771.2	41016	7992.87	16256.3
	1747	202.071	1.04396											0	0	0	0	0	0	0	0	0	0	429.836	1018.37	11394.8	1776.16	7201.99	16576.9	639.942	1112.03	981.174	734.45	1063.63	1190.48	370.223	531.697	1090.75	967.272	407.28	369.306	2802.01	3419.13	3709.37	3421.17	1409.18	3499.31	489.178	475.893
	5550	202.086	2.86995											0	0	0	0	0	0	0	0	0	0	13716.9	13087	26805.5	12842.6	20764	24334.1	7349.59	5717.11	8825.61	2953.78	5487.25	6952.6	1939.77	3663.21	5054.34	2986.61	4618.2	1717.34	11756.2	12422	23583.1	19690.5	16055.1	20580.8	4452.73	3191.76
	3696	202.092	2.08128				210							0	0	0	0	0	0	0	0	0	0	0	0	0	0	0	0	0	0	0	0	0	0	0	0	0	0	0	0	0	0	0	0	0	0	0	0
	1981	202.107	1.13523											0	0	0	0	0	0	0	0	0	0	0	0	0	0	0	0	0	0	0	0	0	0	0	0	0	0	0	0	0	0	0	0	0	0	0	0
	292	202.12	0.572316				39							0	0	565.106	0	0	0	0	0	0	0	718774	549838	934565	679635	957367	978328	602169	551390	663478	578629	539996	674049	372244	580516	627131	562808	491207	420545	1.06659e+06	801199	893352	928187	940976	1.01744e+06	353564	253018
	305	202.127	0.572121				39							0	0	13142.1	948.367	0	0	0	0	0	0	10739780	9030130	14200034	11626190	14297014	16426060	8635322	7.98013e+06	9481306	8481958	8942677	9230698	5.97096e+06	8940114	8936455	8843319	8611883	6506671	16681734	11886073	14698742	14301481	15127393	15260779	5529398	4307858
	5113	202.18	2.70651				262							0	0	0	0	0	0	0	0	0	0	334.141	0	0	0	0	0	0	0	413.278	0	0	0	262.889	336.848	316.299	0	274.608	0	0	0	0	0	0	478.76	251.708	0
	227	202.18	0.559552				20							58094.8	51159.4	61225.7	62732.4	203653	103928	45203.1	52074	65674.2	80937.7	0	0	0	0	0	0	0	0	0	0	0	0	0	0	0	0	0	0	0	0	0	0	0	0	0	0
	12814	202.216	5.9529				532							0	0	0	0	0	0	0	0	0	0	0	0	0	0	0	0	0	0	0	0	0	0	0	0	0	0	0	0	0	0	0	0	0	0	0	0
	8907	202.216	3.80651											0	0	0	0	0	0	0	0	0	0	0	0	0	0	0	0	0	0	0	0	0	0	0	0	0	0	0	0	0	0	0	0	0	0	0	0
	13085	202.216	6.15193				550							16686.8	17119.8	18515.3	18002.4	19036.4	18653.9	20853.3	15639.7	17784	19676.4	24641.2	23914.2	20960.7	28157.7	24733	25092.5	22197.6	20858.1	22258.8	21439.1	23793	24013.4	19290.4	19188.5	21185	18935.3	19260	16808.3	23914.8	22181.9	23001.6	25335.4	24351.7	24299.3	19286.4	17592.3
	396	202.997	0.605647											543.554	2415.53	1172.73	999.205	0	0	0	795.522	0	284.544	108848	257098	35817.6	100293	50141.7	26738.3	508056	311392	112199	73708.2	95094.6	54367	244400	158737	57733.9	57109.5	281913	575663	40074.4	119605	250032	83264.9	71954.3	44172.2	298307	255287
	804	202.997	0.704526											543.554	2261.29	258.55	0	0	0	0	0	0	0	89501.6	97033.7	36560	66350.3	48034.6	29157.9	0	0	0	0	0	37245.5	216531	0	0	0	0	0	66366.7	102805	188782	70576	60992.3	46823.4	0	0
	1417	203.076	0.939359				69							0	0	0	0	0	0	0	0	0	0	6861.79	16356.8	5269.76	15842.2	9415.41	4860.84	8756.13	5071.08	17938.9	5706.59	19610.9	11551.6	7736.18	10134.5	7535.33	5384.41	9096	9642.42	13243.3	8172.47	5823.23	12383.6	7403.31	11805	5049.3	5947.8
	13221	203.086	6.27286											0	0	0	0	0	0	0	0	0	0	0	0	0	0	0	0	0	0	0	0	0	0	0	0	0	0	0	0	0	0	0	0	0	0	0	0
	11868	203.091	5.39211				514							3148.68	3870.66	3468.66	3803.54	3426.24	3392.09	4053.54	3108.88	3654.19	3693.23	158293	193434	65172.8	135390	209625	96265.6	96196.4	79653.2	98989.1	77944.9	105941	99312.7	93664.1	74010.3	62098.3	42456	105600	83525.4	129225	108185	143092	115411	115594	93183.1	54995.1	52118.4
	2370	203.091	1.30753				114	33	[M+H-H2O]+		2	2370;2378	220.095	1145.42	1434	2234.83	2261.49	1424.03	1087.11	1387	888.489	982.015	1071	533.409	0	701.747	0	1745.66	0	1723.66	1057.74	953.141	927.524	962.426	1185.44	910.368	3159.46	1263.3	2153.3	1622.44	887.899	637.237	508.234	1702.85	0	634.39	749.533	1229.86	722.047
	285	203.127	0.572159				39							0	0	493.982	0	0	0	0	0	0	0	574853	465939	785264	545650	728592	819030	424439	444615	506656	450573	448346	496845	331484	437916	502530	497588	394497	334009	864633	602559	793661	751598	812410	734131	320707	220425
	295	203.13	0.573214				39							0	0	354.945	0	0	0	0	0	0	0	376733	282277	511223	362448	509913	570400	315523	254605	323370	286465	280929	338270	195102	250977	312118	289912	265881	232163	510372	418438	516914	478042	475944	520215	183868	145305
	371	203.139	0.588898											216.183	0	0	0	0	0	0	0	0	0	22809.2	38859	59541.3	29182.5	53614.8	78631.6	7396.73	19862.5	22727.4	5296.52	12752.9	28198.7	1774.93	6536.03	9261.76	10933.7	5402.65	3547.59	70542.5	52113.8	74404.7	35336.7	46897.6	77884.3	8090.41	1890.24
	1745	203.139	1.04244											0	0	0	0	0	0	0	0	0	0	8073.78	16806.6	9276.91	18513.9	12902.1	29807.7	2820.25	3437.64	5153.9	1518.51	3967.94	4483.76	458.272	0	2102.97	0	408.464	1068.42	18621.5	12624.8	19032.9	19758.3	14713.6	26578.7	1074.48	0
	940	203.139	0.797132											0	0	0	0	0	0	0	0	0	0	89779.2	73073.1	79013.4	78153.9	76181.6	125749	33023.8	32779.6	53992.8	16031.3	66009.3	44421.2	13265.8	15163.1	21541.5	15569.9	17893.4	14203.5	192832	74800.6	221658	99941.7	124111	157478	20783.4	8176.61
	1465	203.139	0.953377				66							0	0	0	0	0	0	0	0	0	0	107235	119235	49897.8	238799	69481.6	86756.2	43395	36681.7	61055.6	10830.2	60478.2	60796.5	22686.8	23680.1	30467.6	15748.2	30728.9	11331.3	133911	68228.9	127416	130148	114772	179296	20213	10335.3
	1147	203.139	0.848721				54							0	0	0	0	0	0	0	0	0	0	91569.1	94189.2	112333	66885.4	147749	151445	51946.3	38973.7	56007.5	23210.1	58199.2	51889.4	14843.4	25887.6	39896.6	31198.2	30592.9	20802.8	255457	127097	193127	153879	176340	186045	28674.2	8285.83
	5697	204.044	2.89956				285							0	0	0	0	0	0	0	0	0	0	0	0	0	0	0	0	0	0	0	0	0	0	0	0	0	0	0	0	0	0	0	0	0	0	0	0
	3008	204.102	1.69784				137	59	[M+H]+		2	3008;3010	203.094	0	0	0	0	0	0	0	0	0	0	0	0	0	0	0	0	0	0	0	0	0	0	0	0	0	0	0	0	0	0	0	0	0	0	0	0
	2774	204.102	1.51585				129	54	[M+H]+		2	2782;2774	203.095	0	0	0	0	0	0	0	0	0	0	0	0	0	0	0	0	0	0	0	0	0	0	0	0	0	0	0	0	0	0	0	0	0	0	0	0
	1055	204.105	0.815013											0	0	0	0	0	0	0	0	0	0	84625.6	77711	115417	86753.8	140658	122622	12259.5	11191.9	12727.8	9534.45	11299.9	12428.3	2648.5	3637.28	4653.01	3664.07	3478.19	3076.7	14723.4	11561.9	12960.1	11035.7	14127.1	13664.5	31640.7	18512.3
	10174	204.111	4.20673				416	214	[M+Na]+		2	10174;10173	181.121	0	0	0	0	0	0	0	0	0	0	0	0	0	0	0	0	0	0	0	0	0	0	0	0	0	0	0	0	0	0	0	0	0	0	0	0
	176	204.123	0.560013				39							303.369	1590.5	1978.8	1212.16	672.118	832.448	260.8	282.97	578.261	729.939	218061	503924	329826	285743	360644	303061	782549	751143	826645	692091	904120	717454	406386	556985	614861	541840	485449	389975	450978	418399	522120	469867	413600	537327	798999	556489
	3250	204.123	1.79937				183	63	[M+NH4]+		4	3244;3256;3246;3250	186.089	1134.23	1583.73	1256.02	1337.67	1327.27	1144.74	1067.38	712.241	2135.88	997.022	4054.56	4131.84	5095.66	4025.25	3284.24	3526.9	8035.14	6738.92	5016.49	4470.15	5132.34	6218.4	4219.34	2885.35	3689.22	3222.72	3483.46	4943.72	5156.16	5057.51	7198.8	5640.29	4422.71	4865.32	5318.14	3117.34
	359	204.134	0.593097											0	0	0	0	0	0	0	0	0	0	87758.8	73520.5	534561	84439.1	289359	386731	45777.7	91414.7	21058.5	172235	14553.4	48274.2	53608.5	82922.8	167322	152963	68951.6	67015.5	159001	456897	183292	255026	185252	178073	142159	213870
	16315	204.138	9.24745				806							8057.92	9841.97	11122.2	10886.9	12728	12380.2	12157.3	10664.7	9425.98	10775.8	12564	9567.37	12528.3	10899.1	11667.8	12375.8	11139	10912.2	12258.4	10168.4	10515	12710.2	12394.5	10254.4	11545.1	12253.7	12652.9	11948.7	13955.1	10731.7	11309.8	10191.2	11713.8	12337.3	9835.89	11095.4
	11092	204.536	4.8337				470							9657.5	14048	10445.6	10733.2	10790.3	11585.3	16262.3	8644.62	8193.63	12720.1	13991.5	9974.78	8632.18	14196	12845.4	7702.91	9869.45	10013.8	10693.9	14216	12010.9	13855.7	13503.1	10255.3	9423.22	9188.38	11999.9	9858.59	9977.13	9516.54	8419.1	9652.6	11680.3	9811.73	11009.8	6018.95
	7794	205.02	3.49846				302							0	0	0	0	0	0	0	0	0	0	465.354	575.211	7739.17	543.739	14483.8	18222.3	607.242	6597.71	1302.25	10103.9	1125.17	1560.47	3763.37	4694.32	10879.7	15001.2	6270.59	9457.42	907.044	5470.53	633.257	0	953.53	275.984	1941.25	33925.2
	1019	205.045	0.804242											0	0	241.134	216.133	0	0	0	0	0	331.806	0	0	0	0	0	0	0	0	566.03	0	628.162	0	0	377.881	0	0	0	0	0	0	0	0	0	0	0	0
	536	205.059	0.648273											0	0	0	0	0	0	0	0	0	0	2765.13	2938.05	0	10446.7	2928.01	0	4098.73	0	3830.67	0	24705.5	2960.33	4592.45	2537.06	2588.65	1767.12	4421.26	3155.78	10688.5	0	0	13593.5	3626.18	7788.46	0	1212.72
	6573	205.083	3.08386				290	142	[M+Na]+		3	6571;6573;6536	182.094	443.071	303.828	773.429	487.344	288.039	403.726	580.02	154.947	593.921	363.949	3910.18	5112.13	0	4087.53	0	0	3213.43	2093.6	4374.81	3270.06	5209.51	2511.85	3576.21	2208.16	1934.34	3223.47	3567.75	2648.3	2620.69	2186.38	1746.76	2945.19	3611.16	2314.14	3445.38	2058.7
	13467	205.086	6.41871				587	322	[M+H-H2O]+		2	13458;13467	222.089	0	0	0	0	0	0	0	0	0	0	0	0	0	0	0	0	0	0	0	0	0	0	0	0	0	0	0	0	0	0	0	0	0	0	0	0
	17548	205.086	9.80228				872							37878.5	43976.7	43168.5	40606.5	41589.4	42298.6	39781.5	38078.6	35177.8	39676.6	82336.3	41665.3	43849	52532.5	94526	54820.8	42186.6	46856.3	47456.1	55383.6	51259.2	53880.2	48366.2	45105.5	50568.1	52177.2	45367.2	42588.6	75586.6	43270.8	62043.7	47839.7	65507.6	53237	39978.9	42258
	2292	205.097	1.26104				105	29	[M+NH4]+		2	2292;2294	187.063	0	0	0	0	0	0	0	0	0	0	614728	573023	1.14162e+06	725979	1.10621e+06	1.14914e+06	291397	295325	302282	128170	276058	332360	305044	409649	529129	463278	440900	297278	975608	686654	894631	876059	832971	960783	204325	189425
	2763	205.105	1.51225				129							0	0	0	0	0	0	0	0	0	0	0	0	0	0	0	0	0	0	0	0	0	0	0	0	0	0	0	0	0	0	0	0	0	0	0	0
	11370	205.107	5.06942				485							0	0	0	0	0	0	0	0	0	0	0	0	0	0	0	0	0	0	0	0	0	0	0	0	0	0	0	0	0	0	0	0	0	0	0	0
	7307	205.107	3.34648				316	160	[M+H]+		2	7306;7307	204.1	0	0	0	0	0	0	0	0	0	0	0	0	0	0	0	0	0	0	0	0	0	0	0	0	0	0	0	0	0	0	0	0	0	0	0	0
	2771	205.11	1.51577				129							0	0	0	0	0	0	0	0	0	0	0	0	0	0	0	0	0	0	0	0	0	0	0	0	0	0	0	0	0	0	0	0	0	0	0	0
	232	205.118	0.561607											0	0	0	0	0	0	0	0	0	0	469259	370003	467543	369651	457861	478775	163386	227873	276028	161183	186514	300001	65308.3	125725	241636	167329	121884	105654	519860	374954	552666	552149	608300	695396	228959	114845
	233	205.126	0.558565											0	0	0	0	0	0	0	0	0	0	9197.84	21318.7	10600.8	10866.7	16088.5	13142.1	49350	34045.5	38555.4	40240.4	70618.7	54877.2	23676.1	30726.5	40431.5	29413.6	35322.2	35484.8	30021.8	26803	0	28545.8	0	21918.3	48852.9	40278.9
	10050	205.131	4.16254				417	211	[M+Na]+		3	10044;10050;10052	182.142	268986	333254	409597	404077	431792	367742	451504	240139	255354	445915	377315	269356	413595	475070	520514	397725	276747	327321	462327	494259	485798	600798	377777	366697	595894	458487	481738	326438	523976	370970	261794	523848	450062	542701	324795	283771
	14865	205.614	7.77382				683							13390.4	11707.2	16418.5	12940.3	16251.8	14600.4	15139.8	13454.5	10495.8	15756.2	15338.4	10777.8	14023.6	13834.4	13607.5	12432.3	10306.9	9899.5	14796.5	13538.5	15019.9	14238.4	11391.4	14743.9	14982.7	13898.6	15065.3	11158.4	14453.7	11498.5	9897.44	13197.4	13484.3	15051.5	10812.8	14960.8
	14306	205.614	7.15036				644							14861.2	15393.7	20435.8	17625.4	23994.6	19072	20350.8	18605.1	15670.7	19723.6	17492.3	14042.9	17349.9	18877.7	17122.2	18116.1	14742.3	16160.4	18571.3	19999.7	22404.9	20603	13765.4	18167.6	18705.5	18102.9	20389.4	15262.5	19723.3	16926.5	12357.9	18934.3	15274.4	19826.2	14177.4	16212.8
	14184	205.614	7.05513				635							11642.9	9512.09	13840.1	12762.7	12943.4	11426.8	14133.5	11651.7	8070.88	13936.8	13373.9	11142.4	11073.4	13048.4	11909.3	9139.91	10824.8	10230.7	11912.2	11384.1	12840.8	12860	10568.8	10680.9	14878.7	13774.9	10415.7	9889.09	11615.6	11212.6	9994.89	9889.79	12530.9	12341.9	8673.13	13078.2
	7807	206.039	3.503											0	0	0	0	0	0	0	0	0	0	684.558	1166.87	27386.1	712.376	1476.57	11862.9	0	1723.36	2406.96	4109.62	778.761	773.108	884.809	6718.96	4418.41	10529.2	4726.69	1822.77	497.927	8373.05	751.621	675.081	1404.96	2301.86	910.086	21053.9
	15321	206.065	8.19922				710							0	0	0	0	0	0	0	0	0	0	0	0	0	0	0	0	0	0	0	0	0	0	0	0	0	0	0	0	0	0	0	0	0	0	0	0
	17628	206.089	9.80172				872							3758.57	3366.46	4219.8	4400.95	4472.93	3922.04	3773.15	3345.32	0	3685.15	9391.78	3642.7	4335.32	6063.71	11101.5	4358.07	4894.79	5046.74	4378.36	4782.22	5348.01	5633.29	4621.63	5128.95	5226.72	4918.09	4322.1	2122.2	7774.02	3945.78	4359.32	3969.23	5456.61	5025.94	1676.3	4228.65
	92	206.117	0.541766											0	0	0	0	0	0	0	0	0	0	0	0	0	0	0	0	0	0	0	0	0	0	0	0	0	0	0	0	0	0	0	0	0	0	0	0
	13300	206.154	6.31701											0	0	0	0	0	0	0	0	0	0	3763.13	9567.73	2081.31	4785.4	5173.96	2918.84	3291.56	2625.63	4458.59	1517.81	4417.79	5245.32	3365.97	2293.31	3983.31	1232.36	3852.93	3296.61	4456.9	3575.01	4200.22	2216.7	4254.19	2628.86	1796.84	2730.77
	13188	206.154	6.22619											0	0	0	0	0	0	0	0	0	0	4672.52	10857.9	2963.05	6449.88	4740.15	2734.12	4580.48	2152.72	3530.24	2750.34	4444.65	5811.46	3758.54	2340.12	2861.68	2121.5	2425.57	3567.96	4610.07	3828.67	4117.77	3684.38	3052.02	2358.86	3531.62	2897.19
	13799	207.032	6.67524				618							0	0	0	0	0	0	0	0	0	0	26782.5	33332.2	22124.1	37643.8	19922.9	23828.7	36617.4	24989.7	23827.1	46737.1	55959.2	35391.7	43154.9	21604.4	29196.8	18992.5	26489.5	41688.9	24262.3	24493.5	22167.4	44519	23687.4	32748.5	14405.4	10778.2
	3970	207.063	2.2168				230	89	[M+Na]+		3	3984;3970;3977	184.073	0	0	0	0	0	0	0	0	0	211.4	0	0	0	0	340.232	0	0	0	273.215	0	662.313	0	265.421	244.552	0	244.027	0	0	0	0	0	0	0	0	0	204.877
	4319	207.063	2.40579				244	95	[M+Na]+		2	4330;4319	184.073	0	0	0	0	0	0	0	0	0	0	0	0	0	0	0	0	0	0	0	0	0	0	0	0	0	0	0	0	0	0	0	0	0	0	0	0
	11167	207.095	4.87912											0	0	0	0	0	0	0	0	0	0	0	0	0	0	0	0	0	0	0	0	0	0	0	0	0	0	0	0	0	0	0	0	0	0	0	0
	10824	207.099	4.61421				423	234	[M+Na]+		2	10824;10828	184.11	357.755	390.769	436.487	381.105	366.948	292.392	0	459.903	545.412	248.491	571.811	0	0	227.993	427.102	661.652	282.726	262.27	0	629.392	224.417	0	551.184	297.775	221.795	218.372	363.122	523.943	0	275.247	355.591	0	0	0	286.048	297.448
	16634	207.117	9.47093											7136.19	7553.09	6892.98	7141.54	7046.67	7236.82	5931.82	6989.62	8337.97	6936.79	7038.22	6207.71	7367.9	6364.4	7611.91	6855.94	7569.32	8567.11	7435.56	7334.57	6636.48	7018.83	7607.21	7450.58	6349.07	7023.08	7493.09	8877.08	6799.46	7169.73	8803.26	7912.88	7465.72	6951.51	8814.33	5469.34
	1610	207.129	0.98336				35							0	0	0	0	0	0	0	0	0	0	42338.3	36515.3	30588.7	50293.4	46536.1	51749.5	19559.2	20511.1	23038.5	15382.9	22180.9	25287.2	12643.2	14349	20195.3	16091.5	17132.5	11999.4	43184.1	31533	38333.7	40169.2	40361.2	52918.7	17962.3	14579.7
	8414	207.159	3.64064				368							0	0	0	0	0	0	0	0	0	0	1797.82	5111.03	1267.45	3621.77	1810.76	1036.89	3692.2	2619.59	2476.78	2221.18	4715.64	3039.91	3451.6	926.059	2017.6	2230.26	2453.12	4672.98	1334.83	2903.2	4152.29	4221.04	1967.28	2783.02	3101.79	2384.76
	10329	207.159	4.28874				424							422.883	778.279	0	775.152	233.294	410.935	904.278	567.567	999.833	522.994	33084.8	85893	29695.1	53590.9	33612.4	29757	45123.5	33067.2	50462.4	27036.6	47499.8	39157.8	32508.2	30424.8	28374.9	23096.7	27846.4	48530.7	26556.7	47620.8	39622.4	49649	30804.6	33813.4	42604.2	27840.5
	1000	208.057	0.79735											0	0	0	0	0	0	0	0	0	0	0	0	0	0	0	0	0	0	0	0	0	0	0	0	0	0	0	0	0	0	0	0	0	0	0	0
	1306	208.133	0.907627											0	0	0	0	0	0	0	0	261.365	0	1004.54	1957.09	4275.6	2231.37	4114.24	3364.41	2814.63	1979.32	1644.29	1263.74	1370.33	1569.86	1035.84	1012.33	625.615	956.956	1372.04	481.95	650.393	633.332	1028.53	1768.45	652.995	803.519	1298.57	517.317
	1729	208.133	1.03759											0	0	0	0	0	0	0	0	0	0	20268.3	22066.7	46159	23447.4	40669.3	46612.2	34520.4	31361.7	31390.5	25588.2	26905.1	32845.7	5288.07	5128.75	6750.44	6119.06	6006.75	5333.16	15532.9	13798.6	19745.2	14419.7	13293.3	15977.3	4363.95	3289.64
	13648	208.169	6.59239											1178.01	660.389	1541.91	2012.06	1166.35	1303.79	834.021	1389.25	3946.22	811.218	1699.33	907.357	740.208	1197.95	2518.36	1805.91	640.313	982.764	340.889	895.399	644.623	308.46	615.335	724.104	1186.23	1369.89	1099.76	2122.81	1075.66	1187.22	3025.86	4384.64	1042.3	2460.46	1413.94	290.068
	2404	208.634	1.32055				123	36	[M+H]+		2	2401;2404	207.627	0	0	0	0	0	0	0	0	0	0	996785	1246082	1.70747e+06	1507563	1.37965e+06	2.8839e+06	260346	533105	265833	281024	175967	771795	60426.9	79861.4	242776	97987.5	66994.6	59127.9	931516	998088	882176	1096382	664054	1.54814e+06	70562.4	46250
	4830	209.044	2.56501				248							0	0	0	210.618	0	659.878	0	0	0	0	65503.1	65018.6	585693	75088.3	342065	518232	28358.9	63209.4	75539.6	132608	56909.9	77692.3	38686.4	78593.9	123940	121286	75129.6	37856.9	114239	165528	43880.7	70630.1	93465.1	85421	27045	77466.3
	5541	209.078	2.85858				286	124	[M+Na]+		2	5541;5543	186.089	1501.63	2476.05	2478.83	3030.11	3294.35	2445.36	2514.4	1038.56	1929.56	2316.58	4465.04	3563.72	927.194	2318.49	1620.53	3262.42	6087.75	5443.92	934.148	4780.24	2754.15	6497.28	3033.2	2744.53	3492.73	3474.55	5871.67	4555.79	4553.59	1019.9	8017.46	2693.01	2965.94	3418.33	3304.99	2037.84
	4655	209.078	2.54966				216							1064.28	1735.64	1818.37	1724.98	1729.46	1073.2	1398	1121.68	934.423	651.126	2241.55	1453.05	828.513	2664.41	1904.38	2147.5	1640.66	2115.57	1279.76	2202.65	2788.64	1172.92	2221.49	2375.05	2411.83	2176.05	1877.68	2870.32	1254.27	1572.55	3822.73	2962.58	1214.4	2979.28	1855.11	981.114
	2614	209.078	1.43559				126	43	[M+Na]+		2	2608;2614	186.089	4238.6	3418.32	6341.98	5131.94	5096.96	4685.73	3515.37	4335.08	5778.67	5306.64	4050.77	2621.95	1121.35	4109.58	2056.09	1946.23	4831.22	3134.42	3282.17	3278.51	4779.58	3563.92	4636.32	3619.3	3194	2510.98	4590.61	4493.83	3465.64	2413.01	2864.63	3340.76	3962.31	3649.45	4102.82	1955.53
	1957	209.078	1.12796				90	16	[M+Na]+		2	1946;1957	186.089	1395.77	1385.94	1572.9	1895.53	1466.2	1898.01	1168.04	1149.97	1497.74	1899.89	2573.29	2691.67	726.451	3197.44	1313.12	670.718	2295.14	1448.51	3012.66	1736.86	3221.66	2373.27	2156.21	2872.58	1695.68	1708.64	3035.16	2035.69	1628.59	1776.73	1598.45	1998.49	2229.98	2446.87	2253.07	1632.18
	3246	209.078	1.79973				183	63	[M+Na]+		4	3244;3256;3250;3246	186.089	8147.15	8609.44	12564	11738.3	11295.6	10806.1	10342	8827.78	10447.5	11700.9	24119.8	17562.6	9483.46	24623.1	16315.6	11452.5	22701.9	17644.4	18967.8	14855.8	27472.5	21140	19019.5	16241.4	15194.1	13216.1	20200	19748.8	21540.6	12988.4	20113.7	21307.2	19858.1	18155.8	16351.5	9273.68
	15736	209.096	8.6934											0	0	0	0	0	0	0	0	0	0	0	0	0	0	0	0	0	0	0	0	0	0	0	0	0	0	0	0	0	0	0	0	0	0	0	0
	4989	209.115	2.67195				252							2771.71	2345.68	3749.35	3082.6	2819.13	2714.42	2471.46	1311.69	2783.05	2184.41	4158.94	3607.7	1646.33	4031.74	3607.03	2133.4	4469.86	5234.01	3332.35	3052.29	4195.81	3636.84	3138.54	3785	2759.2	2896.82	4423.62	3945.55	3519.45	2318.69	5018.11	3028.6	3688.28	3728.52	4028.82	2356.98
	7031	209.115	3.23752											2495.82	2081.49	2342.29	3462.57	4661.57	5161.55	2085.28	4420.88	3291.3	4354.57	3362.72	4151.05	1372.35	3926.73	1562.36	808.908	2898.18	4196.08	4595.69	1498.31	3799.31	3302.31	4459.23	0	1821.47	2690.67	3066.94	4211.99	3080.04	0	2890.94	1078.87	1837.88	2772.74	4502.53	3026.66
	7146	209.117	3.26967				330							897.291	2167.28	951.596	2010.41	1942.62	1876.3	1929.06	1495.53	2150.58	2222.28	1006.66	2032.04	0	1370.76	1270.39	1515.43	1444.63	1728.76	2411.39	711.032	1247.03	1761.01	1959.97	0	894.911	0	353.716	4183.42	0	1122.25	1524	1025.78	0	2508.58	848.71	784.066
	2498	209.136	1.32402				123							0	0	0	0	0	0	0	0	0	0	151887	214900	308103	0	259220	557722	43956.4	99889.3	40104.9	43786.7	0	134790	10693.5	13002.3	45367	14568.2	9598.57	9237.19	157694	187586	157377	196698	0	277620	12197.9	7104.88
	14315	209.153	7.12212				644							4100.55	5224.27	2593.83	1718.88	2068.85	0	0	0	1534.65	7309.14	6525.88	4225.82	0	2528.81	1399.03	6730.29	0	2802.74	2551.66	7610.94	0	0	0	1513.68	7566.39	7218.64	6055.29	6777.2	6905	0	6049.38	6583.68	1348.23	2613.57	3772.97	3114.41
	12792	209.153	5.9338				529							14997.2	16128.7	17637.3	18883.6	20214.3	16958.8	20755.9	14949.8	15147.4	19190.3	20345.9	18494.7	18544.2	21708.9	20702.5	18767.5	16376.1	16542.9	21109.5	17401.8	23133	21241.1	17861.4	18649	21830.1	20451.7	17269.5	15263.1	21972.1	17446.4	19751	19054.9	19525.5	23187.7	15483.1	15013.1
	16361	209.153	9.27491											13582.4	18575.2	19514.3	19811.2	19585.6	17442.5	20769.1	16312.3	16036.9	19269.8	15128.1	15789.1	18956.6	20439.2	19460	16928	18237.2	23533.7	16623.3	19034.1	20743.2	21451.1	26128.8	16799.2	20353.9	19026.7	18735.7	18229.5	19634	16425.6	15372.7	18701.6	18884.4	19187.2	17432.5	16365.9
	15668	209.153	8.59415											39284.1	31638.2	58737.8	49666.2	48178.6	53501.9	45021.2	35458.2	28280.2	56708.4	61200.8	30089.5	46786.8	49729.8	30961.2	56632.9	31099.9	28493.1	39748.3	42401.5	35735.2	59457.5	29111.4	25447.3	48827.6	59438.3	40312.6	21948.4	36615.9	34024	21444	32413.3	38194.2	37150.4	26389.3	26322.8
	9409	209.153	3.9373				386							2184.72	2644.08	1699.43	1318.78	2164.39	1829.49	2664.99	1507.44	2764.57	1711.54	12495.7	59752.5	19503.9	23511.1	22365.4	20524.4	9618.6	12710.6	25812.6	7788.19	35405.6	13367.5	11345.4	16560.8	12974.9	12156.2	8650.19	14934.9	11143.9	42862.3	14420	29605.7	12740.7	17145.4	11396.6	8769.38
	15181	209.153	8.08674				698							28545.8	38294.4	46604.8	45932.1	91686.4	59533.9	57281.2	59058.7	37134	49319.5	75027.3	49680.3	45506.1	59454.7	52403.5	58798.1	48882.8	38857.3	84351.5	56469.9	84614.9	56588.4	53379.5	48586.4	42721.4	87614.5	85623.2	43993.5	72939.4	42632.1	83047.4	83890.6	80863.1	39279.4	32981.2	36878.3
	14493	209.153	7.37478											404193	455883	480913	472423	519466	474127	559589	386819	443639	515963	484233	387869	465270	501871	499619	473550	417833	410755	510481	496339	575679	534790	424873	450391	555887	475937	493518	433548	502226	406009	378155	487169	478364	520032	423202	408486
	14937	209.19	7.86569											0	0	1152.51	0	0	0	1082.22	0	981.086	1147.51	11479.1	20603.2	8948.23	15386.5	14431.7	11518.7	11636.5	8651.72	14131.2	8759.75	13431.4	9542.76	9080.46	5911.3	6694.72	9162.91	8742.09	11108.7	14123.8	13013.4	11278	31671.5	10178.9	12623.3	6655.68	7664.85
	15057	209.19	7.9395				676							1536.33	2017.27	2142.53	1144.9	2274.24	1148.22	1082.22	1535.79	1844.14	1723.28	20109	24120.6	24356.6	22539.1	32610	23667.3	12871.3	9497.86	29989.8	10185.6	18618.3	18550.4	24172.9	10625.1	20603	10810	20086	10759.3	18828	35624.8	22147.4	18792.9	17362.2	13893.2	14377.9	19131
	15318	209.584	8.19907				710							0	0	0	0	0	0	0	0	0	0	0	0	0	0	0	0	0	0	0	0	0	0	0	0	0	0	0	0	0	0	0	0	0	0	0	0
	1779	210.061	1.07112											0	0	0	0	0	0	0	0	0	0	0	0	0	0	0	0	372.471	0	363.089	0	0	0	252.191	584.314	0	0	535.507	0	0	0	0	0	0	0	0	0
	6987	210.11	3.22285											1386.37	1135.73	2225.42	2051.06	1225.28	1180.2	1294.62	961.95	2931.76	1654.33	5184.26	3515.21	4127.91	2697.77	15890.9	15692.9	1537.82	4273	1572.98	2316.81	2276.5	2430.94	2192.67	2775.9	4218.13	1815.02	6307.44	18258.6	7241.46	2216.42	17309.4	5544.69	6726.44	8849.95	11225.5	2243.34
	8427	210.11	3.62677				368	181	[M+Na]+		2	8438;8427	187.121	0	0	0	0	0	0	0	0	0	0	0	0	0	0	0	0	0	0	461.272	443.346	0	385.336	0	0	0	0	0	0	0	0	0	0	0	0	0	382.079
	412	210.112	0.614143											909.957	1304.45	1215.33	793.149	707.798	725.078	356.061	484.032	876.205	488.704	385100	346370	585112	410106	511148	629969	258410	275741	262018	223556	232920	255404	300825	295638	384492	333771	380594	340083	437921	342472	469477	357605	346893	391446	332968	247248
	882	210.149	0.759705											0	0	0	0	0	0	0	0	0	0	42748.2	42231.1	75811.6	50054	68897.1	79495.9	22265.2	18313.5	19665.9	12926.3	15063.9	21214.4	7415.67	8513.15	9425	7277.15	7263.68	8320.86	15394.2	12486	13558	13479.1	13069.8	11144.8	5688.53	5432.94
	2606	211.017	1.43919											0	0	0	0	0	0	0	0	0	0	4516.93	3579.27	62441.3	4259.4	27268.9	44718.9	2398.43	5319.06	2372.98	9303.02	1673.59	3854.18	2262.84	3762.89	7857.07	8479.78	2972.02	2796.57	9201.08	19500.7	7431.81	13582	8653.11	9184.9	2932.78	7091.3
	2000	211.058	1.14625				79							757.761	805.604	911.032	1077.6	864.121	718.615	773.01	566.362	708.706	1237.45	448.868	558.189	1186.33	1244.93	1281.08	990.392	1060.83	879.505	1228.37	1030.99	1729.31	368.324	903.26	660.966	1028.03	967.966	993.186	834.634	1544.14	637.538	0	1291.49	862.208	869.723	697.693	356.74
	7952	211.094	3.51536				353							0	0	0	0	0	390.519	0	195.89	0	0	2581.24	2339.78	0	4150.7	0	982.329	3580.87	352.051	2356.97	1381.26	5604.25	3059.99	2151.59	2348.52	1477.28	831.958	2722.45	3603.4	0	1841.11	3416.38	6132.83	1585.38	3927.23	1158.2	1303.14
	1551	211.094	0.970545											5524.04	9152.28	9905.73	12360.9	10507.4	7879.12	4979.29	7115.99	9580.64	12270.8	5374.06	8667.99	1800.56	5059.78	5107.6	1755.58	6070.5	3739.86	11063.6	3654.99	11994.3	4913.37	6706.1	6052.25	5167.62	5035.6	7221.29	6034.47	8357.27	4490.59	3054.01	9372.2	4365.39	7727.13	3534.99	3393.05
	7383	211.094	3.37183				353							0	0	0	0	249.292	0	209.528	0	0	0	413.968	0	0	637.928	0	0	414.928	327.353	345.785	0	384.719	0	0	0	0	0	0	885.708	0	0	0	696.465	0	0	301.425	0
	10765	211.096	4.5544				444	232	[M+H]+		3	10768;10765;10770	210.089	159.882	0	0	0	194.784	0	213.304	146.395	0	0	8101.17	13930.6	3743.28	9723.92	8573.54	3573.09	5505.27	4378.8	5837	3607.02	5335.69	7786.34	6456.2	4362.79	4534.1	2301.54	5141.02	4922.12	6883.78	5251.09	6886.96	4287.25	6174.86	4690.25	5635.74	3017.09
	4761	211.133	2.60414				253							166.951	0	0	0	188.708	0	0	0	0	0	946.467	709.631	886.605	0	1285.77	1152.97	929.885	415.886	919.543	610.688	680.667	370.847	756.158	238.402	540.017	281.249	738.889	894.122	637.402	749.239	1170.2	1484.7	778.038	976.41	420.133	410.047
	6913	211.133	3.18626				315	147	[M+H-H2O]+		2	6902;6913	228.136	348.941	0	128.783	0	332.434	0	280.955	395.893	299.051	646.9	1059.15	3775.51	2404.44	2755.34	2904.77	3008.06	1872.69	1651.14	3705.3	1471.02	2917.12	2287.24	1763.77	1871.47	2517.27	2064.68	1680.37	1932.6	2311.27	2990.56	2735.95	2810.99	2802.73	2443.13	1689.13	1290.21
	14857	211.133	7.77134				683	381	[M+NH4]+		2	14871;14857	193.099	5953.06	5679.77	6581.65	6008.95	6633.24	6232.1	6118.43	5114.85	5963.03	6550.57	5589.75	5516.83	6437.34	6124.93	7274.34	7051.22	6110.59	5583.62	7232.29	6630.84	8009.15	6900.09	5054.94	6651.74	5918.18	6237.48	6483.44	6717.31	6400.68	5855.6	5556.32	7012.18	5598.4	5973.92	6032.1	5444.9
	5179	211.133	2.72896				277	115	[M+H-H2O]+		3	5179;5140;5175	228.136	332.548	0	0	238.102	216.811	257.021	411.542	0	0	431.035	4248.73	8232.2	6170.6	7183.59	7147.71	6525.31	5249.33	3330.79	6981.81	3001.09	7765.82	3205.26	4476.87	3801.7	4071.57	3434.31	3620.51	4745.82	5779.53	6521.05	5573.71	9971.92	4829.03	5889.58	3122.71	3253.09
	7711	211.133	3.46948				353	169	[M+H-H2O]+		2	7691;7711	228.136	2814.99	3193.23	3716.47	3319.38	3786.06	3538.57	3196.02	2660.65	3445.67	2624.96	10028.2	13614	9303.78	11262.2	10176	9968.99	13559	9287.77	10617.6	9123.45	12840.6	11283.9	11927.4	10184.5	8660.83	10717	9982.27	11056.8	12098.5	13242.8	15639.3	14770.3	10210.6	11594.6	11480.8	7478.95
	5981	211.144	3.02446											0	0	0	0	0	0	195.906	0	0	0	2991.18	0	0	3740.01	3007.05	0	1292.97	689.657	0	206.356	2608.28	3887.19	0	821.982	561.908	1001.75	1214.49	550.228	2754.77	0	1974.66	0	3267.36	0	522.927	488.152
	14374	211.144	7.22206				628							0	0	0	0	0	0	0	0	0	0	0	0	0	0	0	0	0	0	0	0	0	0	0	0	0	0	0	0	0	0	0	0	0	0	0	0
	18592	211.144	10.0574				894							0	0	0	0	0	0	0	0	0	0	0	0	0	0	0	0	0	0	0	0	0	0	0	0	0	0	0	0	0	0	0	0	0	0	0	0
	7123	211.144	3.28619											0	0	0	0	0	0	0	0	0	0	0	0	0	0	0	0	0	0	0	0	0	0	0	0	0	0	0	0	0	0	0	0	0	0	0	0
	4269	211.144	2.38783											0	0	0	0	0	0	0	0	0	0	256.079	0	0	0	0	0	0	0	0	3042.12	0	232.672	0	0	0	0	0	0	0	0	0	0	0	0	0	0
	14425	211.169	7.27277				651	368	[M+H]+		2	14424;14425	210.162	12691.4	10926.9	10453.3	14008.9	10818	13015.6	13155.7	11813.9	17187.2	11766.6	16024.7	14466.3	16228.1	16343.8	14254.4	15562.8	15512.1	14841.2	17351.6	15347.3	15762.2	15474.3	14795.2	14262.4	13418.7	16014.1	14685.6	14558	14562	16360.1	18156.4	19521.3	14202.8	16662.7	13216.9	11060.5
	3176	212.077	1.75762				183							0	0	0	0	0	0	0	0	0	0	0	0	0	0	0	0	0	0	0	0	0	0	0	0	0	0	0	0	0	0	0	0	0	0	0	0
	5831	212.118	2.94819											3159.15	190.954	1729.07	1577.77	394.487	227.052	219.039	567.841	264.442	0	8638.65	8474.88	17289.6	9648.96	16347.2	10783.3	10446.3	6198.15	8781.09	6302.45	10447.9	7427.01	8007.52	7996.92	9101.33	8370.44	10067.7	8823.25	26033.9	8762.46	15043.5	11860.1	13220.8	12001.1	7908.26	4927.9
	23987	212.118	11.8457											25654.2	30057.2	33653.5	46484.2	43414.8	40638.5	293496	34444.6	8775.67	20590.2	41314.4	42614.2	38251.9	51437	14250.2	37178.3	39246.4	39945.4	49430.5	26558.9	54851.2	39233.3	24545.7	50225.6	48569.1	50421.4	34292.1	37513.8	27266.4	33973.5	31579.6	51670.5	33677	47149.5	16544.6	40080.6
	24276	212.118	12.0062											39794.9	38030	10056.7	46959.7	41845.3	41594.7	47913.8	40907.5	16609.6	35632.3	50920.7	45263.3	36700.6	46050.9	33882.8	16466.5	15822.3	13152.8	37202.5	51245.6	48231.2	31528.4	39887.4	37201.2	36731.3	44312	49893.1	39541.8	27688.5	37934.8	34578	36901.1	31139.3	0	10664.2	42543
	25350	212.118	12.6015											25158.4	43057.1	35407.9	44264.4	48617.4	31036.1	49325.6	40017.4	12685.2	25771.6	51126.4	45515.6	38977.7	49960.9	45895.6	49052.6	44475.5	32271.5	47432.6	49199.3	52311.5	42140.7	38093.3	31306.1	39676.7	45182.7	44968.1	27090.7	34967.7	45511.7	32988	387710	31976	45432.2	19066.1	39192.6
	26232	212.118	13.1189				1057							65908.7	58474.6	184248	318399	74559.9	74528.2	309117	245227	32783.8	71118.8	62576.5	58343.5	72266.9	72729.3	72521.3	73773.5	217083	62001	81489	298716	72524.8	66034.9	58659.3	69359.9	66995.1	77710.7	80559	50403.9	91079	58780.4	60478.3	70016.7	80631.4	78531.3	30454.3	67843.6
	6945	212.126	3.2067				295							0	0	0	0	0	0	0	0	0	0	0	0	0	0	0	0	0	0	0	0	0	0	0	0	0	0	0	0	0	0	0	0	0	0	0	0
	12647	212.164	5.85629				521	297	[M+H-H2O]+		2	12646;12647	229.168	33666.4	10379.3	22466.1	27952.9	19993.3	13381.6	11646.2	18311.2	62338	12356.6	66491	38863.7	18350.1	36803.4	53202.5	61231.5	13463.7	20152.8	12429.1	11678.9	12235.6	12811.5	12054.9	10635.6	30218.8	16080.1	18024	37688.6	24620	22384.2	105297	108109	28700.6	80782	28557.8	8686.26
	14786	212.201	7.69109											0	0	0	0	0	0	0	211.874	0	173.77	6138.46	14416.6	5948.89	10962.2	7072.26	5648.37	7438.12	5711.63	8886.24	5134.92	10048.4	9333.8	6557.47	5486.02	5751.37	4579.88	5759.51	6740.24	5982.45	8890.98	5288.06	8600.16	5783.99	6701.4	4776.16	4954.71
	3758	213.073	2.09829				212	82	[M+Na]+		3	3759;3779;3758	190.084	0	0	0	0	0	0	0	0	0	0	0	0	0	0	0	0	0	0	0	0	0	0	0	0	0	0	0	0	0	0	0	0	0	0	0	0
	3910	213.11	2.17267				173							183.202	818.095	191.367	509.884	266.991	245.816	0	549.97	1693.78	239.878	5041.53	9724.87	2216.46	7618.4	2499.4	3509.23	6308.28	4035.79	6016.68	4031.17	8074.91	4916.11	4819.75	4914.47	4609.14	3710.47	5360.26	5499.45	2474	5550.56	4855.07	7215.93	3646.46	4548.62	4978.33	2801.35
	4773	213.112	2.58438				253	107	[M+H]+		2	4736;4773	212.105	1045.95	1301.77	1292.1	1453.37	1077.41	1094.46	1244.69	592.389	1229.14	1536.24	2329.29	2355.06	3592.61	1441.75	3584.2	4721.53	3374.88	2473.32	2492.5	2758.45	3311.26	2480.45	3276.53	1915.73	3395.81	3769.18	2706.15	3133.69	3289.43	3666.46	4016.52	3764.53	3441.16	2865.95	3913.77	2225.01
	7432	213.112	3.38904				353							1956.07	1576.2	1701.63	1468.55	1666.61	1673.95	1408.15	1428.71	2066.98	1892.11	1677.77	1431.79	1320.57	1685.68	2375.03	2655.09	1217.72	1901.26	1378.96	1924.78	1616.09	1306.69	1265.48	1442.37	2234.38	1533.5	678.276	2930.38	1654.9	2148.55	3632.31	2228.18	544.78	2099.66	2260.94	1393.09
	12106	213.146	5.56389				517							90637.9	100445	127668	111026	114798	112694	122142	91850.7	90135.9	122698	94417.5	47168.9	95234.4	92455.3	74364.3	85075.8	129162	94656.5	110260	115982	157123	126445	140566	116615	113397	121897	124449	131668	84068.6	66156.9	68705.7	92412.3	80839.8	82617.5	94556.2	89869
	11791	213.148	5.33512				496	269	[M+H]+		2	11788;11791	212.141	1272.69	2986.29	932.486	2673.82	2576.5	2199.54	1643.78	2393.36	3129.19	2257.28	10729.9	13957.6	9842.92	13854.8	9860.36	10264.3	11237.9	8211.23	12627.6	10592.3	11015.1	10709.2	6881.36	5693.08	8692.67	7120.75	10751.9	12499.5	10573.3	11906.9	13809.2	13954.8	10954.7	10238.9	13221.6	5763.45
	10905	213.196	4.69057				428							0	0	0	0	0	0	0	0	0	0	0	0	0	0	0	0	0	0	0	0	0	0	0	0	0	0	0	0	0	0	0	0	0	0	815.335	570.975
	15334	214.051	8.19914				710	409	[M+K]+		2	15291;15334	175.087	0	0	0	0	0	0	0	0	0	0	0	0	0	0	0	0	0	0	0	0	0	0	0	0	0	0	0	0	0	0	0	0	0	0	0	0
	452	214.053	0.636738											0	0	0	0	0	0	0	0	0	0	0	0	0	0	0	0	0	0	0	0	0	0	0	0	0	3910.61	0	0	2512.01	0	0	0	6802.89	0	0	0
	1260	214.105	0.902066											0	0	0	0	0	0	0	0	0	0	0	661.488	0	0	0	0	0	0	0	0	0	0	0	0	0	0	0	0	0	0	0	0	0	0	0	0
	13401	214.12	6.37218				580	319	[M+Na]+		2	13401;13418	191.131	200.944	352.043	0	492.625	483.4	480.009	198.369	175.015	0	320.524	5024.42	8621.42	3510.65	6396.38	3363.53	3747.36	5214.18	4411.58	4360.44	3237.36	4904.54	4763.99	5253.68	3433.19	3247.47	2847.42	3152.31	4895.92	3108.96	5107.07	3595.25	4608.42	3243.88	3667.7	3996.02	2961.06
	13466	214.18	6.42181				569	323	[M+H]+		2	13464;13466	213.173	7384.67	3774.96	4456	8165.98	4374.26	5997.24	4377.33	5551.5	10497.1	4810.01	11157.2	11543.9	9360.1	11665.7	8833.78	11402.2	5434.02	10050.9	9900.82	8001.85	8404.38	9621.82	7530.24	5512.97	5906.2	9033.92	8071.51	6189.99	10339.4	11903.8	14038.4	17362.2	9175.3	12441	8181.48	4975
	16971	214.216	9.61732											1524.62	2071.59	2893.24	3202.52	1949.33	3294.33	2836.27	1625.15	1691.65	2385.22	14212.7	6131.51	4919.17	9764.31	20344.5	5642.46	13078.4	7768.74	11196.8	5783.34	10602.6	9126.6	14144.8	9781.86	6797.05	6324.58	13061.3	10031.5	18126.1	4095.56	15539.7	5496.65	12352.6	8208.27	7921.93	5593.08
	14921	214.253	7.84658				659							10102.6	6503.88	11524.9	5264.49	13099.9	10917.6	12933.1	3933.88	9115.96	5716.47	25345.3	11815	6168.77	18082.7	27882.1	14283.4	34115.8	11457.4	29971.7	18941.9	34803	27219.5	30388	27883	16124.6	12248.4	33428	22218.9	35353.1	19173.5	38016.7	26537.9	39259.3	28269.7	11884.5	12259.5
	251	214.981	0.561719				21							0	0	0	0	0	0	0	0	0	0	0	0	0	0	0	0	0	0	0	0	0	0	0	0	0	0	0	0	0	0	0	0	0	0	0	0
	15335	215.07	8.19901				710							0	0	0	0	0	0	0	0	0	0	0	0	0	0	0	0	0	0	0	0	0	0	0	0	0	0	0	0	0	0	0	0	0	0	0	0
	541	215.088	0.65194											0	0	0	0	0	0	0	0	0	524.78	50482	25770.7	41271	118539	72786.6	51781.3	51157.8	17185.3	34446.8	57618.6	158764	75161.7	47854.4	49132	51361.1	35647.1	55910.2	46680.2	101106	14970.4	38592.8	148709	83701.8	110247	3548.04	18323.4
	1752	215.089	1.04957				78							500.451	1042.26	376.412	553.697	415.158	418.002	762.067	531.492	307.464	625.579	1171.56	1600.26	0	1173.56	0	0	571.581	355.942	1098.45	730.429	774.18	561.483	406.196	686.254	1233.47	668.298	781.154	848.688	0	0	0	492.179	0	425.88	622.03	352.012
	2778	215.089	1.51894				120							523.85	456.225	253.79	585.076	292.699	0	231.856	0	276.812	192.741	2224.13	4042.81	607.462	3726.92	545.618	0	2355.21	1281.8	3047.49	1454.38	3166.18	2415.4	1939.09	1641.25	2378.82	1501.6	2228.75	2275.46	2052.45	2132.57	1056.02	2468.99	1858.51	1231.35	1815.39	1807.88
	3037	215.091	1.68809				156							0	0	0	0	0	0	0	0	0	0	0	0	0	0	0	0	0	0	0	0	0	0	0	0	0	0	0	0	0	0	0	0	0	0	0	0
	4257	215.125	2.37582											1636.84	2683.9	2126.38	2027.19	2164.35	2287.06	1995.35	2419.45	3751.45	2425.36	12072.4	21958.4	6789.9	19335.5	8658.88	6518.91	15923.2	11071.6	16081.7	9461.73	18910.6	11302.5	15413.1	10801.1	9777.72	9835	12785.7	13779.1	9569.8	13973.7	10478.5	14912.2	11287.7	10181	13276.4	10444.4
	4724	215.125	2.56194											2883.55	2150.59	0	2947.09	4035.73	2804.09	3456.1	2061.89	2633.65	2636.04	24167.3	60410.3	19519.2	49968.8	16380.7	15728.4	29029	29314.7	33582.6	27336.9	42001.2	31109.3	24588.1	21841.6	20460.2	19962.8	29207	25320.3	28826.9	28865.6	17568.3	31106.3	21035.2	55085.6	22795.1	28757.9
	4553	215.125	2.50416											2656.7	3297.61	4873.83	4743.04	4422.69	2616.99	4756.38	2800.71	4371.48	5193.82	33662	56067.4	16242.9	40755	20301.3	40611.9	67940.2	50828.4	47410	27657.8	54886.8	36991.9	28694.4	26547.9	26602	24638.9	26727	33897	54148.6	32977.1	23068.9	41828.5	52706.8	29066	27537.5	52154.4
	7280	215.128	3.31773				317	159	[M+H]+		2	7294;7280	214.12	171.913	224.134	197.778	0	0	0	0	0	332.607	0	0	0	0	0	0	0	0	0	0	0	0	0	0	0	0	0	0	0	0	0	0	0	0	0	0	0
	10546	215.128	4.42145				432	225	[M+H]+		2	10546;10562	214.12	514.162	678.792	478.573	581.876	463.664	421.825	218.822	736.853	514.483	540.408	1010.74	773.241	0	676.093	748.161	531.718	1506.07	961.988	1165.57	841.444	1391.17	1009.07	1430.9	1160.61	540.632	377.28	1269.9	823.373	1101.5	855.947	1106.24	826.68	953.732	962.303	1259.22	741.236
	5714	215.128	2.91734				285							0	0	0	0	0	0	247.735	0	0	0	0	595.278	0	1804.53	0	574.968	1267.59	265.919	533.755	409.044	1626.56	2487.52	918.699	0	1087.44	343.999	760.383	752.167	558.273	390.371	788.747	1356.89	673.402	1380.26	0	0
	427	215.139	0.623154				4							0	154.227	407.556	0	0	0	0	0	0	205.481	647533	596120	987946	676795	930507	1.07292e+06	322310	370106	345266	217086	240736	359163	370769	447496	596346	508860	494269	408705	1.22446e+06	1.19961e+06	1435870	1.20798e+06	1.34508e+06	1.48881e+06	340452	266132
	12952	215.164	6.04712				538	304	[M+H]+		2	12952;12944	214.157	4016.22	4859.98	4572.61	4464.36	4910.82	4841.97	4245.28	4086.7	4762.08	5005.71	6305.97	6891.95	6218.35	6014.98	5349.67	5100.82	5364.05	4455.65	4805.6	3858.39	3487.97	7338.24	4289.43	4332.01	4448.22	4808.43	4056.16	4344.76	5362.98	4959.87	7827.33	7316.19	9768.12	5401.79	4187.19	4177.14
	9194	215.175	3.87162				360	193	[M+NH4]+		2	9193;9194	197.141	0	0	0	0	0	0	0	0	0	0	0	0	0	0	0	0	0	0	0	0	0	0	0	0	0	0	0	0	0	0	0	0	0	0	0	0
	3705	216.032	2.08182				210							0	0	0	0	0	0	0	0	0	0	0	0	0	0	0	0	0	0	0	0	0	0	0	0	0	0	0	0	0	0	0	0	0	0	0	0
	444	216.044	0.629681											0	0	0	0	0	0	0	0	0	0	80398.8	33716.7	266950	78538.4	210951	337583	157486	404344	112423	511157	132039	297649	216135	295750	498619	504509	246840	236280	274070	766905	241458	422113	304597	366850	164747	269188
	1535	216.054	0.972746											0	0	0	0	0	0	0	0	0	0	0	0	0	0	0	0	0	0	0	0	0	0	0	0	0	0	0	0	0	0	0	0	0	0	0	0
	11960	216.102	5.47856				503							0	0	0	0	0	0	0	0	0	0	0	0	0	0	0	0	0	0	0	0	0	0	0	0	0	0	0	0	0	0	0	0	0	0	0	0
	11338	216.159	5.05689											1313.17	485.97	1526.28	1358.09	896.276	766.144	596.026	897.953	3016.94	775.979	1715.28	1091.79	601.582	1177.09	2304.11	3092.8	698.389	485.246	0	320.987	368.141	701.373	644.091	316.027	1832.99	1233.87	1198.6	1867.85	567.737	815.972	3159.5	2994.18	896.715	2391.06	1957.11	247.016
	12982	216.196	6.07685				542	307	[M+H]+		2	13005;12982	215.188	4070.56	1679.49	3162.25	4349.14	2558.33	2718.19	1937.96	2327.25	8562.51	1946.67	8480.07	9190.04	5453.82	10109	8391.04	9061.49	3192.04	4757.27	5466.65	3214.18	3857.56	4794.32	3055.11	2351.98	2579.58	3667.82	4146.84	5673.09	6040.38	5287.85	17661.5	15434.1	6816.45	12316.8	4523.77	2012.36
	11577	216.232	5.19677				461							0	0	0	0	0	0	0	0	0	0	0	0	0	0	0	0	0	0	0	0	0	0	0	0	0	0	0	0	0	0	0	0	0	0	0	0
	11333	216.232	5.03853											0	0	0	0	0	0	0	0	0	0	2456.1	0	0	0	0	0	0	0	0	0	0	0	0	0	784.62	0	0	0	0	0	0	0	0	0	0	0
	14996	216.612	7.86862				691							6788.09	15734.4	15836.3	19360.1	18550.4	16677.8	27442.7	18520.7	10114.2	16669.1	16546.6	7848.4	17553.6	16921.8	6997.14	20202.8	11184.2	11701	11568.1	22083	12166.2	26439.9	15788.6	8470.19	16023.3	15464.1	12830.7	9617.03	10214.5	16360.4	6542.64	8598.75	11007.2	6498.39	5241.7	9778.61
	1100	216.644	0.827472				34							0	0	0	0	0	0	0	0	0	0	295624	280018	444857	313915	465379	541729	0	0	0	0	0	0	0	0	0	0	0	0	0	0	0	0	0	0	0	0
	24660	216.922	12.2346											0	0	3757.22	174870	31247.5	9609.35	45897.5	0	0	46215.4	1378.78	0	20099	6727.45	10550.5	11545.3	0	0	25701	21950.5	40886.8	28957	0	35756.1	41367.5	11520.7	1679.76	0	48877.3	0	0	23796.9	9165.81	37431.4	0	0
	23436	216.923	11.6003											0	0	5990.03	9193.9	29406	10978.5	74684.8	0	0	20639.3	4626.42	1258.45	13214.8	10432.3	35888.9	7709.03	0	0	25265.4	10379.5	27111.6	0	0	15978.8	23956.5	27693	9754.63	0	10954.5	0	0	11044.3	8741.26	24993.2	0	0
	25063	216.923	12.4292											0	0	6086.81	15558.6	40264.5	4597.3	35919.4	0	0	299675	0	0	3099.12	40815	27227.7	130023	0	0	29518.1	31553.4	0	36345.9	0	157930	14302.1	39179.1	2700.48	0	9033.03	0	0	8134.38	9033.76	30844.6	0	0
	24404	216.923	12.0647				1031							0	0	5782.05	19947.2	205459	9603.23	30570.6	0	0	10957.2	1623.03	0	6858.97	33208.8	19595.9	18955.8	0	0	33125.7	143213	145011	30489.3	0	10153	23020.1	118247	4349.63	0	11560.4	0	0	14393.1	8857.56	25159.4	0	0
	25644	216.923	12.722											0	0	2787.01	21547.3	27259.4	4959.23	23385.2	0	0	30565.8	0	0	8418.03	3463.21	20386.9	11894.4	0	0	29718.1	14432.1	38300.8	27911	0	26083.4	33718.3	22079.5	0	0	6238.33	0	0	3340.74	6993.95	26197.6	0	0
	25302	216.923	12.5618											0	0	5541.63	41853.7	28532.6	5010.92	29798.8	0	0	46114.1	0	0	8311.74	4488.22	109168	10767.9	0	0	25021.7	30088.6	46870.7	30537.5	0	27438.2	13133.9	25023.2	0	0	6833.35	0	0	6529.33	4052.61	38012.6	0	0
	26269	216.923	13.132											66575.7	44351.5	51032.7	144062	137390	101150	477392	58267.1	13934	149554	83210.8	51161.5	84049.2	99052.7	132267	95654.5	44922.3	40086.4	125740	132600	146015	113617	66884.1	168534	146046	161247	92756.9	28827.5	93250.3	47897.5	25969.3	116361	62027.6	159147	20496.8	71009.4
	527	217.085	0.649607				55							418.555	873.331	251.032	0	312.557	305.985	354.992	389.027	330.43	0	4088.68	2383.92	0	12123.9	5472.09	0	4925.89	0	4103.14	5208.25	17526.5	6424.3	4025.23	3343.49	4687.02	3448.86	5921.72	6819.79	10450.3	0	5205.8	16841.6	8744.08	10453.8	0	1680.7
	5220	217.097	2.74748											0	0	0	0	0	0	0	0	0	0	4223.3	3422.35	2816.82	4583.65	2621.35	1583.28	1038.93	1217.56	1289.69	2132.94	2896.54	2512.91	4668.98	1380.14	2604.14	874.767	2110.01	4104.98	2162.45	1905.29	2245.27	2044.34	2583.47	2233.06	440.376	645.051
	2687	217.097	1.48895				85							0	0	0	0	0	0	0	0	0	0	5876.26	3291.24	13957.6	3718.18	7273.01	16647.1	8051.7	3488.16	1362.44	4041.75	10071.6	3880.5	41850.9	13033.7	7498.82	8667.17	16720.8	35318.1	4258.99	12299.1	4444.39	6173.52	4790.35	4812.18	3670.88	3620.44
	3560	217.097	1.98991				190							0	0	0	0	0	0	0	0	0	0	30638.6	89936.7	95199.4	24323.7	57399	117328	6482.25	14025.5	18635.4	352605	13740.1	19390.4	8733.53	7877.04	20833.8	11412.2	8602.4	9158.1	25159.6	174980	30904.4	83213.7	29128.5	42496.4	4966.7	4486.4
	1095	217.101	0.829778											328.655	505.812	786.761	318.973	647.434	240.337	540.258	190.413	441.894	660.468	45046.3	44647.9	12014.5	47538.4	43707.9	17622	19257.5	13153.2	14400	4611.17	12273.5	15487.6	9785.12	7385.13	6916.59	3426.94	8992.01	8035.32	11655.7	3318	20981.4	10729.4	12299.5	13180	28930.6	5357.11
	1190	217.105	0.865884				64							109809	111642	114053	101733	106461	90669.9	109988	68389.4	80112.3	106369	127339	127645	48554.4	143784	119948	58620.2	90734.6	77521.7	95854.1	68208.5	133243	114810	110405	86214.9	173699	81480.4	120159	72334.1	124658	65045.7	70535.2	100594	97125.9	83181.6	52694.7	57320.9
	4865	217.107	2.63503				259	111	[M+H]+		3	4911;4865;4914	216.1	348.086	598.596	599.6	193.61	204.918	206.871	0	301.163	543.523	786.209	0	856.967	0	0	451.12	0	913.803	991.027	0	0	0	0	705.378	343.467	543.45	628.596	752.333	628.847	0	0	1345.64	0	0	0	432.535	0
	4437	217.107	2.46234				244	99	[M+H-H2O]+		2	4442;4437	234.11	1684.79	1545.53	1361.76	1921.35	1245.28	1447.71	1381.26	1382.57	2027.74	1565.75	1267.13	418.439	985.439	519.249	1941.94	2162.22	2173.82	1463.03	1744.8	1576.15	0	0	1536.92	988.495	908.083	1013.98	1354.91	2127.69	1641.15	1352.81	2509.17	841.212	758.711	941.465	1929.85	720.08
	7463	217.107	3.39615				353	164	[M+H]+		2	7467;7463	216.1	535.661	914.263	709.972	1792.66	731.062	482.431	3208.72	1041.92	1575.33	1090.68	74080.6	104926	72684.9	154810	64212	85815	85547.6	77204.9	74920.4	59179.7	91539.5	147856	156026	64254.2	64793.4	63551.6	56835.8	88582.2	67512.3	87479.6	97939.4	97723.3	71065.7	71758.1	146684	97882.4
	1067	217.146	0.826772											0	0	0	0	0	0	0	0	0	0	57325.1	57870.5	82799.1	61203.5	90397.3	117072	0	0	0	0	0	0	0	0	0	0	0	0	0	0	0	0	0	0	0	0
	2644	217.155	1.46918											0	0	0	0	0	0	0	0	0	0	20313.4	33626.3	9727.56	36061.4	12900.1	18316.3	7193.94	6570.27	12217.5	2267.65	10867.9	12905.8	3106.19	2144.08	4147.56	2254.86	2730.34	1536.03	27565.9	13251.7	27253.5	29787.9	21762.7	40320.7	2296.14	767.728
	4066	217.155	2.26478				221							0	0	0	0	0	0	0	0	0	0	16751.3	33921.6	11280.7	30683.1	15027.7	35724.6	4125.52	6384.74	8294.8	1684.97	4291.38	10110.3	1683.34	2049.83	4133.82	1603.12	1858.76	1505.34	29218.1	19780.3	27410.1	39013.6	24484	50249.4	1814.81	1025.14
	15327	217.573	8.20144				710							0	0	0	0	0	0	0	0	0	0	0	0	0	0	0	0	0	0	0	0	0	0	0	0	0	0	0	0	0	0	0	0	0	0	0	0
	9515	218.028	3.97243											0	0	0	240.594	0	0	0	0	0	0	0	0	0	0	0	0	0	0	0	0	0	0	0	0	0	0	0	0	0	0	0	0	0	0	0	0
	393	218.094	0.603398											0	0	0	0	0	0	0	0	0	0	35661.7	38769.2	143831	88646	49686.2	79149.1	107184	87084.4	68700.6	116571	101112	106561	17964.6	11987.2	16532.9	19829.8	13056.2	9425.39	76891	65454.9	80906.7	74417.6	81772.9	80868.8	77455.9	19308.7
	13261	218.109	6.26738				586							0	0	0	0	0	0	0	0	0	0	0	0	0	0	0	0	0	0	0	0	0	0	0	0	0	0	0	0	0	0	0	0	0	0	0	0
	15102	218.117	8.00186											0	0	0	0	0	0	0	0	0	0	0	0	0	0	0	0	0	0	0	0	0	0	0	0	0	0	0	0	0	0	0	0	0	0	0	0
	3667	218.138	2.04544				155	80	[M+H]+		2	3667;3671	217.131	4543.72	5131.2	2715.01	3578.01	3948.76	3424.94	5050.95	2509.6	3426.77	4794.29	0	0	0	0	0	0	0	786.858	0	0	0	713.563	900.054	0	0	0	0	0	346.698	1472.05	0	0	0	945.836	939.62	314.754
	5051	218.139	2.68923				262	113	[M+H]+		2	5051;5054	217.131	6431.44	5366.04	4501.44	5122.74	6421.23	4630.36	6309.15	3634.67	4666.45	6298.02	0	0	0	0	0	0	0	742.345	0	0	0	0	0	0	0	0	0	0	0	0	0	0	0	0	0	0
	3337	218.139	1.86663				172	68	[M+NH4]+		3	3337;3340;3345	200.105	0	222.914	164.667	0	0	0	0	0	245.155	0	1607.89	4487.32	4775.19	2830.42	3054.49	2622.58	3612.33	2518.63	3535.87	2049.13	3222.7	2623.57	2432.11	1904.14	1845.7	2147.36	1902.16	3720.79	2132.18	4303.43	4022.21	4625.52	1864.15	2660.14	4081.94	1953.39
	4653	218.139	2.54708				236	105	[M+H]+		2	4652;4653	217.131	8339.92	8935	5501.94	6957.36	9258.13	7893.79	8333.68	4958.31	7517.12	8853.52	0	0	0	0	0	0	0	313.402	0	0	0	0	0	0	0	0	0	0	0	0	0	0	0	0	0	0
	469	218.139	0.635457											0	476.48	1219.88	0	0	0	0	201.182	0	0	294846	346148	484419	280821	471952	463415	626116	696237	709325	604819	601453	670734	272288	364903	376195	399531	399099	322836	555824	563983	566387	478798	560004	498834	874977	574566
	12371	218.19	5.71175											0	0	0	0	0	0	526.903	207.422	0	0	3304.14	2265.51	1961.5	7943.45	2065.5	4086.84	2836.5	2240.53	1951.37	1821.9	3165.78	10137.2	11637.2	2159.46	2666.56	2269.28	2415.5	2284.32	2019.42	2418.88	2894.13	1867	2453.77	2435.57	10769.3	7474.88
	10620	218.211	4.46604											103468	120129	123380	129962	133039	124032	141763	99582.6	113959	126340	128053	107989	124330	131084	131469	124015	123592	115055	142930	138858	132095	143711	124599	141625	132271	136547	124040	112777	122214	105207	124978	129443	134397	117350	115401	112938
	26259	218.92	13.1324											14386	13273.7	15115	31890.8	42978.2	25868	82723.8	19549.8	3148.5	51304.2	26225.8	14559.4	22750.3	27070.7	41575.2	31587.6	8149.49	11115.5	51940.5	39508.9	42119.6	34531.2	19924.1	37671.7	42465.4	43857.9	23347.1	9013.32	13141.8	15074.5	6842.91	30454.1	13561.8	43270.7	6251.45	18892.3
	1427	219.054	0.941163				69							0	0	0	0	0	0	0	0	0	0	19384.4	23366.9	4869.67	24060.4	8880.04	5800.13	17297.7	10032.8	25466.2	11136.1	33216.8	24679.3	13053.7	17519.3	16603.5	11151.3	14592.9	13994.5	11583.9	10823.5	9728.03	14502.9	15257.1	11151.8	10363.8	15185.8
	1353	219.134	0.915632											0	0	0	0	0	0	0	0	0	0	24253.3	28908.1	32036.3	34337.2	42296	61246.3	6548.74	3979.7	6431.31	2063.48	7630.98	5974.24	882.417	1031.85	2440.17	1388.18	648.06	1240.93	34595.3	15196	40244.7	24995.2	28538.4	39846.7	922.534	596.922
	962	219.134	0.783178											0	0	0	0	0	0	0	0	0	0	113881	49544.6	135841	54569.5	147713	131830	57417.9	34343.5	65897.6	18482	72441.1	68348.6	17682.7	35766.1	49479.8	45233.6	39436.3	20151.6	252432	130452	222640	154091	139730	190335	33753.3	15239.2
	14220	219.138	7.07565				612							0	342.828	310.096	0	248.984	0	0	0	0	0	274.886	0	458.932	296.215	0	828.219	0	0	198.92	435.012	529.492	281.102	791.722	0	0	376.628	579.642	454.723	388.621	0	0	320.549	760.755	327.298	0	0
	14406	219.138	7.26405				652	365	[M+H-H2O]+		2	14406;14411	236.141	944.863	1876.89	1678.09	1057.14	1304.21	1622.46	1817.54	1489.29	1960.15	1631.56	1427.5	1339	3138.66	1782.22	884.507	1697.41	1349.75	1651.25	1034.3	1603.53	1400.88	1295.83	1896.59	1086.4	1635.97	1771.92	1509.95	2935.62	1264.2	612.868	1360.26	1359.63	1395.37	1499.31	2136.12	1588.42
	14596	219.187	7.50291											0	0	0	0	0	0	0	0	0	0	0	698.687	0	611.049	399.263	203.813	383.526	0	221.541	0	711.083	713.61	267.385	256.276	0	0	0	0	0	333.618	0	0	449.039	0	0	221.773
	15449	219.195	8.38727											3843.51	3872.14	3673.24	4083.56	3526.82	3345.36	3731.34	3541.48	4347.79	4363.84	3787.43	3502.2	3645.2	3300.31	3810.43	3784.75	5330.04	4096.22	4009.38	3291.74	3512.48	3325.5	4197.57	3825.4	3262.21	3274.14	4004.11	5752.6	3945.2	4581.36	5280.73	3938.81	4221.2	4703.98	4421.79	1433.34
	2232	220.133	1.22867											0	0	0	0	0	0	0	0	0	0	0	0	0	0	0	0	0	0	0	0	0	0	0	0	0	0	0	0	0	0	0	0	0	0	0	0
	1836	220.133	1.08082											0	0	0	0	0	0	0	0	0	0	0	0	0	0	0	0	0	0	0	0	0	0	0	0	0	0	0	0	0	0	0	0	0	0	0	0
	7534	221.059	3.40644				337							0	0	0	0	0	0	0	0	0	0	0	0	0	0	0	0	0	0	0	0	0	0	0	0	0	0	0	0	0	0	0	0	0	0	0	0
	2484	221.059	1.39908				73							0	0	0	0	0	0	0	0	0	0	0	0	0	0	0	0	0	0	0	0	0	0	0	0	0	0	0	0	0	0	0	0	0	0	0	0
	2223	221.059	1.23794				60							0	0	0	0	0	0	0	0	0	0	0	0	0	0	0	0	0	0	0	0	0	0	0	0	0	0	0	0	0	0	0	0	0	0	0	0
	4301	221.078	2.40744				244	94	[M+Na]+		2	4336;4301	198.089	0	0	200.96	0	0	0	0	0	0	0	1638.39	2613.57	410.948	1888.35	881.234	0	1559.23	1074.63	2166.18	392.694	2915.1	1165.54	1555.83	1474.08	748.024	865.554	1536.49	1971.21	744.803	720.803	1299.01	1623.94	773.892	1344.51	1771.62	959.067
	10044	221.105	4.16274				417	211	[M+K]+		3	10050;10044;10052	182.142	5296.21	6148.97	8485.13	7948.65	7425.76	6648.46	7401.05	4728.98	6256.68	8929.74	6361.44	5215.43	6454.33	8055.45	9330.4	5909.7	5153.45	5949.74	7500.18	7732.04	7401.98	9195.32	5795.54	6639.53	9810.73	7313.97	7482.92	7148.04	8554.37	6429.6	5714.95	8742.16	7489.09	9341.34	7042.24	3818.22
	10509	221.115	4.38195											1682.62	1870.97	2359.93	1329.83	2118.31	2011.01	0	1607.88	463.078	1969.14	8882.4	8176.97	4852.68	13949.4	5594.8	3995.9	10083.5	4518.32	5489.92	4087.08	12518.9	10475	10119.9	3784.92	4822.52	3099.86	5561.99	5974.38	6305.8	6569.75	7393.4	8789.99	6325.04	9498.98	4281.36	3937.11
	16799	221.117	9.55307											3402.77	4783.73	3965.24	3815.13	3236.98	4020.43	3462.71	4612.14	4782.44	2862.36	4611.43	3790.05	3222.52	4658.05	5460.06	4092.12	5383.87	4541.51	2912.45	3289.91	4003.9	4077.5	4898.97	3772.34	3724.55	4505.23	4474.16	4672.26	4990.76	3298.61	4941.62	3779.15	3474.44	4425.15	5992.43	2974.41
	16223	221.153	9.19507				797	460	[M+H]+		3	16224;16223;16289	220.146	0	742.153	579.436	0	303.41	0	541.814	245.649	479.753	0	785.991	242.535	0	360.883	250.252	314.202	0	389.261	636.928	0	856.698	0	0	498.446	515.287	290.719	0	751.176	302.933	0	0	0	0	459.943	1175.12	505.242
	4056	221.17	2.25789											17371.4	19062	21239.7	25566.3	22607.3	20617.8	22022.9	13407.5	19777.8	22067.1	15926.2	11654.7	10097.1	16403.2	16304.7	11101.8	15025.1	14735.5	13900.8	16581.4	16986.6	17470.5	19744.7	9804.97	16204.9	16726.7	15633.9	21766.5	17940	15967	18185.1	15270.2	20063.2	17407.4	17455.4	15458.1
	1932	221.642	1.11629											0	0	0	0	0	0	0	0	0	0	7634.54	21209.5	9696.44	23194.5	15189.3	33041.5	3888.41	5250.91	7168.91	2108.4	4936.11	7793.64	2176.61	1844	3781.22	516.855	586.921	1578	16882.7	14875.8	12281.5	29289.8	12777.9	35367	1624.67	1873.21
	8456	222.052	3.65118				368	185	[M+Na]+		2	8456;8473	199.063	0	0	0	0	0	0	0	0	0	0	0	0	0	0	0	0	0	0	0	0	0	0	0	0	0	0	0	0	0	0	0	0	0	0	0	0
	698	222.112	0.702224				18							221.505	294.508	267.642	0	0	0	374.365	182.796	245.276	269.489	0	0	0	0	0	0	0	0	0	0	0	0	535.478	0	0	0	0	0	0	0	0	0	0	0	0	0
	1976	222.149	1.16344				67							868.218	993.114	1136.27	1129.33	1084.89	993.796	688.667	763.271	523.85	860.336	4306.55	2748.96	2206.29	2567.67	2412.01	1159.47	1514.08	1543.95	2721.41	1976.1	2688.47	1816.36	1853.09	2100.27	2472.23	1909.24	2646.93	1980.58	1651.83	1274.27	1831.59	1542.04	2032.58	2542.88	1734.84	1165.73
	72	222.975	0.538303											17253.9	19144.7	22120.8	20996.2	22397.1	21751.6	26368.2	17921	17074.7	23235.1	0	0	0	0	0	0	0	0	0	0	0	0	0	0	0	0	0	0	0	0	0	0	0	0	0	0
	19568	223.063	10.2434											1196.31	2201.32	1720.66	3282.4	1459.45	4549.63	1980.79	1498.7	3955.44	1977.81	209849	73471.5	177764	218271	72995.1	272469	199615	47983.4	40062.1	138067	69436.1	197578	127148	22134.1	70471.8	31639.8	37713.4	149959	58801.6	293482	142822	287465	114293	121869	49454.6	76805.3
	17618	223.063	9.81989											0	750.075	0	1020.63	827.271	1639.28	452.823	603.511	1237.91	1004.82	202414	122309	166989	221176	91803.7	202987	284571	136044	74838	188128	143333	221382	205934	51908.5	103317	58918.5	76622.7	253821	114227	269259	189070	326269	157307	171716	71482.7	61373.4
	13785	223.063	6.67436				618							3785.85	7733.74	6492.92	10843.4	8892.73	6641.11	8332.09	5155.86	5533.48	9909.69	2.23225e+06	2.33488e+06	1.64869e+06	2921789	1.66168e+06	1.83594e+06	2967297	1.9486e+06	1.82644e+06	3463540	3837161	2679665	3.33851e+06	1.61675e+06	2.06673e+06	1580172	1.80841e+06	3451695	1.75129e+06	2.02468e+06	1.73158e+06	3.27144e+06	1.84409e+06	2.542e+06	1.06813e+06	897565
	15906	223.063	8.83685				767							1155.69	2326.34	2065.85	3440.71	3498.69	2613.32	2283.79	1849.27	2495.88	3227.42	859074	745192	581092	1.13782e+06	429378	735475	1.1867e+06	635835	426393	1.19539e+06	1.16416e+06	1.13519e+06	1.18205e+06	333042	588591	420455	453716	1.41827e+06	527536	875497	674210	1502500	628909	898216	291067	316730
	542	223.069	0.647206				55							0	0	0	0	0	0	0	0	0	0	0	0	0	0	0	0	0	0	0	0	2394.03	0	0	0	0	0	1211.06	0	0	0	0	0	0	0	0	0
	8296	223.094	3.61406				313	179	[M+Na]+		2	8296;8362	200.105	2419.71	2579.03	3666.19	2992.21	3358.78	3301.65	1690.73	1258.37	2231.05	4228	2410.42	1734.62	4146.68	9567.47	6423.43	6860.22	5295.07	4026.08	5555.73	2795.74	6282.16	7260.58	5280.22	3994.17	5133.35	5731.48	3566.56	4809.87	2595.42	8309.12	9660.55	8252.05	7889.85	1482.94	1827.03	2345.16
	10558	223.094	4.43583											0	204.899	542.557	217.19	198.827	427.351	0	431.17	237.761	760.408	2585.54	5067.28	379.974	3729.68	1629.16	1276.46	2818.1	779.964	1378.8	641.999	3611.21	2573.02	2119.16	1933.48	2020.75	699.636	2314.02	1467.61	3607.93	2432.49	1732.99	1567.79	2793.77	956.241	2678.44	1776.87
	2362	223.094	1.30196				114							5849.76	4541.66	8516.02	8078.19	7187.62	7419.23	4774.45	5653.37	7502.67	6764.16	5056.39	4028.73	0	4854.17	2648	1605.23	5112.71	3639.94	4917.29	3264.54	5460.84	4495.79	4573.73	4422.17	3912.04	3779.41	5097.68	4885.44	3884.72	1360.07	2971.96	4376.27	4281.17	3526.19	3849.92	2773.31
	3530	223.094	1.96714				192							6449.15	6986.26	6178.11	5565.75	4060.89	4261.76	5098.25	3263.01	6271.49	6711.68	20470.2	34280.7	9540.69	27569	11932.4	11156	28026.3	15799.8	28034.6	14143.2	31014.4	22957	14900.5	16903.2	19164.8	12159.3	21816.8	21773.7	17719.1	20983.1	19014.2	27742	16238.7	15253.4	18461.3	13335.4
	3342	223.094	1.86877				172	68	[M+Na]+		2	3342;3340	200.105	11144.6	6994.19	12861.4	10692.8	9641.32	3180.93	9097.23	3983.64	4554.9	5768.07	35239.9	66914.7	14256.1	53060.2	24847.8	16862.2	38014.6	26759.6	42718.4	20359.2	50737.4	51923.2	26205.6	32364.9	27216.3	22200.2	32946.4	33015.5	28029.8	33597.4	27210.1	45319.6	25403.7	31546.2	31867.7	21702.9
	14238	223.096	7.10012				632	356	[M+H]+		2	14238;14242	222.089	831.346	279.551	637.025	262.342	701.374	541.62	0	347.649	0	554.686	5506.02	5826.05	5362.34	7612.09	4164.98	4928.67	6200.67	3767.51	3952.49	2746.2	4715.82	7168.37	6375.55	3239.08	3932.33	3471.14	3934.2	5590.3	4518.59	4477.57	5482.36	5319.31	5106.79	6003.49	2815.15	2069.67
	13473	223.096	6.41431				587	322	[M+H]+		2	13473;13458	222.089	0	0	237.586	0	0	0	0	0	0	0	0	252.043	0	0	0	0	0	0	0	0	0	0	0	0	0	0	0	0	0	0	0	0	0	0	0	242.74
	314	223.105	0.574298				39							0	0	1461.58	0	0	0	0	0	0	0	190694	189882	394986	377623	730644	532004	97858.6	61098.9	354472	264240	344519	300132	79584	320809	291941	278190	166789	74307.1	742930	246046	221731	690962	599857	798459	51847.8	65654
	1978	223.108	1.14229											0	0	0	0	0	0	0	0	0	0	14167.2	10257.8	39620.8	14111.6	36726.2	34001.2	14879.8	13240	16544.8	10795	15691.5	14809.5	4504.16	6340.26	9160.71	8889.98	7721.18	4843.76	40492.8	25082.1	35013.9	26231.8	30242.4	28477.3	7447.49	4823.59
	2666	223.118	1.48032				107	47	[M+H]+		2	2685;2666	222.11	0	0	0	0	0	0	0	0	0	0	0	0	0	0	0	0	0	0	0	0	0	0	0	0	0	0	0	0	0	0	0	0	0	0	0	0
	9158	223.13	3.86529				340							2730.42	3408.21	4066.52	4282.86	3890.72	3781.93	3542.25	2776.16	3340.27	3503.74	29871.2	33581.8	20879.3	37233.5	22788.7	18540.2	26552.9	18328.2	24495.1	16556	34876.1	24929.4	17705.3	21025.8	17836.7	16643.8	23445.5	20975.6	26469.8	25564	26768.9	39263.1	26647.1	30249.9	16439.3	13175.2
	15696	223.148	8.63214				738							0	0	0	0	0	0	0	0	0	0	0	0	244.135	0	0	0	0	0	0	0	0	0	0	0	0	0	0	0	0	0	0	0	0	0	0	0
	5201	223.154	2.73007				277							2427.35	2771.69	1789.61	1674.1	2102.05	1796.74	1879.08	1497.7	2920.73	1426.47	1622.29	2566.38	460.302	1275.29	384.88	686.766	880.798	1266.42	1204.02	547.858	1375.09	928.86	970.695	774.454	559.582	909.055	782.799	1022.73	608.858	810.556	958.309	658.985	676.333	706.088	1063.09	1012.09
	26579	223.988	13.2392				1058							185205	244930	238445	196362	184054	200301	214000	190142	234341	219750	197806	181123	131735	217646	150650	153033	227388	241997	166730	139246	221921	170327	204121	144473	175683	165750	174752	223964	172230	183356	177897	164960	143702	136440	240793	180696
	13786	224.063	6.67431				618							298.725	751.238	656.003	980.102	882.482	417.043	689.756	266.816	0	822.123	336427	346766	244002	434247	246390	272238	442736	289526	279535	516845	559097	393286	494680	239999	301111	230923	271985	529266	267592	299228	258388	487233	281557	375083	156284	132442
	13804	224.067	6.67371				618							0	0	297.016	0	0	0	252.979	0	0	206.068	122473	130705	96562.4	165130	92167.2	101095	172976	111504	106127	192944	213301	154098	183048	91686.2	117199	93459.2	102444	199435	105195	114878	97562.1	188891	107017	143004	62456.7	49724.3
	747	224.078	0.688356				47							0	0	0	0	0	0	0	0	0	0	0	0	0	0	0	0	0	0	0	0	0	0	0	0	0	0	0	0	0	0	0	0	0	0	0	0
	670	224.114	0.675075											0	0	0	0	0	0	0	0	0	0	6309.38	2279.78	3837.41	11107.9	13665.2	4248.24	40895.1	6719.94	7656.31	19376.2	46864.7	6021.56	120608	52114	28354.8	32257.1	66410.8	107024	13855.3	4393.64	6517.36	8502.34	9519.08	6632.85	38631.2	28308.7
	1098	224.128	0.82028											775.537	694.033	891.947	1233.99	1326.99	1218.54	1649.41	1029.36	466.41	1498.13	1027.19	0	868.771	0	1115.32	0	655.683	786.677	625.719	916.289	1387.56	1070.99	1731.67	1041.24	760.731	1127.58	1111.08	1300.83	794.114	932.821	0	767.887	0	1050.16	1117.1	327.451
	255	225.01	0.561674				21							0	0	0	0	0	0	0	0	0	0	10006.3	26703.5	0	28803.3	17359.4	0	16045.7	19074.8	46422.7	41192.2	52955.6	43824.1	30246	49795	54054.8	64887.6	31151.1	28824.1	24051.1	0	0	27128.3	31597.2	21228.8	15249.2	19432.1
	7813	225.039	3.5											0	0	0	0	0	0	0	0	0	0	636.202	847.044	29795.9	1350.33	7303.33	23066.3	915.438	1434.21	4930.95	12996.7	2497.58	1496.37	4588.13	8041.81	5831.32	17784.5	6064.36	3975.72	0	9135.11	882.076	1205.46	787.133	2041.54	3420.66	15950.5
	15903	225.043	8.83593				767							0	0	0	0	0	0	0	0	0	0	46187.5	41351.6	28917.3	61710.3	22648.8	40031.4	58376.2	31559	23760.1	61195.4	60749.8	59325.9	61569.8	17309.8	32407.4	21187.2	22046.6	72439.5	26230.2	44770.2	31297.3	87500	32199.3	48500	12942.7	14249.2
	13772	225.043	6.67396				618							0	0	0	0	347.418	0	252.768	0	0	0	136100	137046	99135.4	174759	100421	108252	168041	109612	113589	212889	239318	162966	184000	95471.8	127624	96790.6	106437	193728	111424	116716	90903.8	193819	111824	160535	59013.8	53522.6
	3087	225.073	1.71706											0	0	0	0	0	0	0	0	0	0	0	0	0	0	0	0	0	0	0	0	0	0	0	0	0	0	0	0	0	0	0	0	0	0	0	0
	2529	225.073	1.39982				128	42	[M+Na]+		2	2529;2536	202.084	213.798	433.618	829.954	1045.17	432.677	516.935	496.01	526.036	730.565	517.491	0	0	0	0	0	0	263.952	0	0	235.014	204.288	369.235	275.993	414.778	0	490.798	509.727	545.185	0	0	0	0	0	0	0	204.691
	2066	225.073	1.15355				90	20	[M+Na]+		2	2085;2066	202.084	0	0	0	0	0	312.881	0	0	0	0	0	0	0	0	0	0	0	0	0	0	0	0	264.112	0	0	0	0	0	0	0	0	0	0	396.177	0	0
	3255	225.11	1.80402											2621.05	2531.07	3048.12	3512.1	1376.67	3308.4	823.605	814.451	3141.62	4627.15	30214	67719.6	5084.05	48445.8	15177.7	5383.81	56484.1	33536.1	77168.2	40058.2	77053.4	30050.7	50150.6	64968.8	41839.2	35252	70561	76410.4	35135.6	36200.9	31160.7	50806.2	23456.5	28065.3	51120.5	42546.5
	1839	225.11	1.07951				76							5789.33	5995.48	3888.16	4557.77	3947.05	3540.3	2752.99	3266.54	4834.85	4676.41	3638.25	5395.66	0	5942.99	741.915	0	7234.72	3335.58	11673.6	4617.81	12491.6	3714.08	6881.4	7642.88	4630.77	4607.98	7270.17	7989.37	3595.65	2301.09	2500.55	5265.8	3163.96	3421.59	4167.28	3269.85
	6000	225.112	2.98552				292	136	[M+H-H2O]+		2	5991;6000	242.115	0	418.318	192.751	219.663	248.68	507.76	0	0	0	220.532	0	0	0	0	0	0	0	0	0	0	0	0	0	0	0	0	0	0	0	0	0	576.31	0	0	0	0
	14052	225.148	6.93306											2256.3	2762.22	3022.76	3371.19	2844.33	2535.6	2706.05	2673.45	2686.57	2948.1	11504.7	11686.4	8567.68	11253.1	9488.17	9275.11	9728.7	9285.33	10043.4	8997.46	12183.3	11044.8	10280.3	9088.61	9894.8	8563.63	9263.94	9197.67	9587.27	8481.25	9988.11	13804.7	11141.2	11144.7	10765	7795.81
	18639	225.185	10.0443				893							0	0	812.785	0	770.399	0	0	0	0	0	1103.61	1496.34	3479.7	1849.41	0	2749.27	0	1665.12	1261.07	1387.07	689.331	696.316	1264.89	565.293	2040.99	2981.99	1156.93	0	0	1357.42	0	704.966	893.386	522.532	1486.27	1485.89
	3010	226.084	1.70326				137	59	[M+Na]+		2	3008;3010	203.094	0	0	0	0	0	0	0	0	0	0	0	0	0	0	0	0	0	0	0	0	0	0	0	0	0	0	0	0	0	0	0	0	0	0	0	0
	2782	226.084	1.51897				129	54	[M+Na]+		2	2782;2774	203.095	0	0	0	0	0	0	0	0	0	0	0	0	0	0	0	0	0	0	0	0	0	0	0	0	0	0	0	0	0	0	0	0	0	0	0	0
	15134	226.18	8.04485				681							1429.96	933.287	1034.96	2042.61	2299.36	1754.77	1743.17	2309.83	5194.43	1093.27	2155.17	2128.6	1436.53	2293.12	5701.76	5107.27	3647.99	2161.61	1239.68	1433.4	1315.12	1147.17	1451.01	1496.69	1031.41	1843.14	2218.13	7690.21	2843.59	1449.96	10380.5	2927.97	894.135	7964.12	2849.16	1385.96
	13668	226.18	6.59268				595	335	[M+H-H2O]+		2	13668;13666	243.183	146124	63665.2	111848	130745	91031.3	97485.1	72592.1	91029.1	267206	71035.9	165818	101755	77919.1	97351.2	136943	170471	55879	76974.3	60412.5	63138.7	61739.6	61610.5	65852.4	58658	121637	100288	94341.6	140425	76224.5	79815.5	233213	253997	89739.6	186915	119660	48594
	24763	226.951	12.2534											0	0	11885.1	28463.6	49087.6	116735	27536.2	0	496.524	33042.5	2698.62	1267.94	16407.9	21921.7	51218.7	24406.5	0	0	29475.8	41223.8	29829.4	12545.2	0	26200	23218.1	32645.4	8712.69	0	7933.73	0	0	16819	0	183062	0	1941.63
	24922	226.951	12.364											2982.38	0	15758.8	47934.6	55180.5	12170.6	27525.3	0	496.524	47894.6	8635.37	1467.09	14213.9	13984	35190.4	26540.4	0	0	22712.8	18581.5	28902.9	23497.3	0	81576	35205.4	40364.3	12923.1	0	7933.73	0	0	16276.2	16873	44553.2	533.47	9377.43
	24158	226.951	11.9163											3988.83	0	13974.4	20953.6	26894.4	10506.7	14119.7	0	0	28451.2	6993.47	4570.47	14601.9	5047.48	54266.2	83590.6	0	0	76816.7	23211.3	16936.5	18142.3	0	18329.2	22545.5	26879.7	13624.6	0	8478.61	0	0	15950.9	13028.1	30594.3	1045.8	3023.88
	25149	226.951	12.4853											1302.31	1311.54	10198.6	44182	39069.5	15776.2	36633.5	0	0	0	10797	3256.26	14118.2	13653.4	35083.3	26921.6	0	0	38396	29165.1	35721.7	33555.8	0	32437.2	50315.9	32040.6	12301.7	0	13274.3	0	0	9276.87	18402	50522	0	5889.29
	24418	226.951	12.0803											1275.71	0	16613.1	35592.2	28316.5	14050.9	21928.9	0	0	41374.7	3601.4	5961.09	14962.3	49481.7	10493.9	17009	0	0	17105.3	18100.2	25857.4	17515.1	0	181466	133224	32938.3	5600.95	0	15284.9	0	0	17542.3	90841.9	15749.6	423.959	4769.04
	25500	226.951	12.6748											2556.32	0	12882	46368.6	53475.1	18975.2	49391.4	0	341.749	57712.9	10390.9	2158.89	14679.4	15487	40902.3	39094.4	0	0	38799	27866.5	56633.7	43442.5	0	56799.2	35763.3	24107	21685.4	0	23864.8	0	0	13454.3	65405	51362.3	1461.33	3654.59
	25892	226.951	12.867											941.378	0	11277.3	37223.3	25842.4	5257.8	49065.2	0	0	29066.7	8011.39	0	13941.9	17260.7	37244.6	31118.4	0	0	40031.7	43082.2	38389	48457.8	0	46170.7	46296.2	28350.5	7183.09	0	10480.2	0	0	21186.5	6101	46415.6	585.301	4112.01
	26284	226.951	13.1402											510933	289777	246312	440886	434618	564837	570712	366075	198900	646130	509851	325334	361885	451916	466582	377526	257417	298764	489649	430071	452479	382968	470177	656986	587601	523796	406290	265607	230083	283387	223599	470554	231943	706484	288206	519803
	2289	227.079	1.26283				105	30	[M+Na]+		2	2292;2289	204.09	0	0	0	0	0	0	0	0	0	0	25872.1	24878.3	42917	34970.8	50125.3	43437.7	15080.2	12498.7	13510.7	3628.54	13227.6	12525.3	14884	17220.2	21946.8	20109.6	20389.7	14495.1	43716.7	29972	50540.6	42608.7	37401.4	43618.7	9787.63	7297.85
	6732	227.089	3.13491											0	0	0	0	0	0	0	0	0	0	0	0	0	0	0	0	0	0	0	0	0	0	0	0	0	0	0	0	0	0	0	0	0	0	0	0
	4651	227.089	2.51334				215							0	289.778	233.975	556.994	0	323.344	222.002	0	226.927	206.696	0	0	0	0	0	0	0	0	0	0	0	0	0	0	307.562	0	0	0	0	0	0	0	0	0	0	0
	7306	227.089	3.3468				316	160	[M+Na]+		2	7306;7307	204.1	0	0	0	0	0	0	0	0	0	0	1301.97	1602.44	0	1059.83	0	0	1986.81	300.55	1092.69	714.736	1851.46	748.979	1423.2	2737.91	1029.92	1116.93	1376.93	1750.36	730.565	444.268	1730.91	942.304	751.851	488.474	877.865	1119.31
	4834	227.089	2.61376				247	108	[M+Na]+		2	4748;4834	204.1	0	0	0	0	0	0	0	0	0	0	0	0	0	0	0	0	0	0	0	0	0	0	0	0	0	0	0	0	0	0	0	0	0	0	0	0
	6975	227.089	3.21988											0	0	0	0	0	0	0	0	0	0	0	0	0	0	0	0	0	0	0	0	0	0	0	0	0	0	0	0	0	0	0	0	0	0	0	0
	12270	227.125	5.6546											41853.5	57309	62444.9	52304.4	48857.2	51606.1	49052.9	44937.9	62759.4	44792.6	38843.1	24102.9	43652.2	40415.2	34369.6	37335.8	71091	58910.9	45917.7	51377.7	62350.8	47640.7	64216.3	48009.3	47772.1	47988.3	63028.4	69014.9	37648	32146.3	37310.3	42619.8	35653.6	30256.9	59731.4	43386
	7876	227.126	3.49781				353							617.226	377.161	308.526	1448.68	318.784	1475.71	1127.87	362.05	787.953	1772.8	1409.36	1082.11	620.006	1959.83	1283.12	1016.65	866.765	1304.05	1306.2	956.505	617.572	3018.9	1429.68	1373.47	1333.86	697.998	1292.13	2009.71	711.273	1486.31	792.494	1662.03	0	1066.51	3011.18	3055.4
	8848	227.128	3.77775											2041.35	2543.3	1586.29	2245.12	2453.7	2793.61	1974.65	2205.74	2397.57	2456.25	5635.85	2841.1	4418.32	5016.64	3271.42	3288.55	4622.01	2644.18	2903.63	2706.25	4555.09	4244.99	3848.49	2976.91	5272.64	4454.72	4224.52	3148.74	3492.84	5221.05	4090.72	3461.64	3480.86	3643.8	4391.78	3796.37
	4529	227.128	2.49391				247							2936.77	3100.27	3338.91	3225.57	3021.92	3035.62	2960.32	2707.63	3896.51	3646.07	5165.9	4311.08	6023.32	6034.26	6173.42	6984.44	5288.63	4437.09	5105.62	4763.44	6428.77	4290.9	5561.16	4386.86	5339.26	4226.83	5390.57	5330.55	6218.27	5267.37	7653.03	6715.97	5929.71	5017.5	4267.4	3443.48
	3917	227.128	2.18263				230							2561.82	3008.3	2820.48	2923.5	2726.15	3034.56	3504.35	2179.15	3163.99	2774.12	4339.23	3657.99	5506.31	4186.93	5699.86	5192.35	5266.18	4437.86	4760.92	4286.64	5364.84	4542.22	4421.19	4160.03	5025.64	3189.28	4185.02	4605.92	5295.06	4024.36	5449.16	4587.67	4565.81	4388.16	3412.26	2388.69
	10419	227.128	4.32096											1040.04	1808.94	1695.93	1419.57	1696.8	1713.52	1822.53	1177.45	1914.6	1665.87	2426.71	2538.32	3446.18	3406.63	2873.89	2213.97	2552.22	2758.17	3215.89	2471.24	3511.63	2297.35	2693.64	2257.73	1725.96	2590.05	2690.87	2297.29	3793.98	2366.8	3323.98	2243.63	2694.5	2391.12	2846.72	1933.34
	10193	227.128	4.21238				400							7270.88	4260.19	7218.81	8330.41	4848.27	5982.39	4415.45	5388.47	9575.82	5599.06	6452.26	6905.92	4495.1	3798.53	12722.6	11300.2	3592.78	4502.01	5127.65	4417.5	4125.28	6626.07	5661.9	5269.31	6479.74	4366.16	4972.48	10937.5	4781.32	5224.18	15072.7	7756.32	4670.55	6876.21	9338.4	3722.93
	12782	227.164	5.93208				529							14808.4	14928.5	18701.4	17660.8	19115.7	18206.4	21145.3	14655	13410.9	21632.7	19872.3	16091.7	18968.5	21211.4	20603.7	18338.7	16729.7	15740.2	22978.2	17063.3	23259.7	21715.2	18678.7	19137.7	22439.3	20081.3	17110.5	14395	23128.2	17556	18587	20979.1	19880.4	22782.5	16136.6	13515.2
	9421	227.164	3.93778				386	198	[M+H-H2O]+		3	9427;9421;9404	244.167	3720.86	5000.09	2839.79	2553.53	2763.53	2778.62	3846.91	2223.97	3513.17	3636.59	28750.4	121013	53051.9	63177.4	66321.9	69053.3	32102	30465.9	78351.1	33491.5	81927.9	39831.9	31358.7	44704.2	41511.7	35477.3	28005.9	36519.3	37295.5	87387.1	35793.7	89999.9	30009.7	52759.2	27781.6	19771.7
	2676	227.175	1.48058				82	45	[M+H]+		2	2676;2576	226.168	0	1256.05	1057.18	971.258	427.534	1904.68	1306.89	519.084	0	0	3009.96	5958.44	3430.6	5327.08	2305.88	3430.92	3712.7	2277.03	5202.6	3754.27	3614.25	6308.33	4685.26	1568.63	3428.59	1390.14	2948.74	3265.95	1789.76	5531.27	4887.21	3782.45	3224.26	3105.67	5024	2385.86
	3380	227.175	1.89069				166	71	[M+H]+		2	3383;3380	226.168	401.123	0	1438.81	1095.14	199.992	279.443	0	168.069	0	0	257.898	1009.99	0	987.604	475.085	0	258.122	0	566.611	195.16	978.199	295.729	996.087	230.258	521.681	0	278.528	0	232.183	604.769	366.845	2012.35	615.312	605.908	337.953	0
	13274	227.2	6.29384											8681.96	15968.9	8332.11	11166.2	9012.07	16259.8	17206.5	11030	14780.6	18522.3	17542.3	15869.7	11518.2	20536.4	17589	23677.7	14369.4	11968.8	15707.1	17566.5	14974.5	17756.9	12364.4	6108.53	12442.6	11958.4	13201.3	16293.9	9592.44	17341.9	20795.9	18454.1	18852.2	20764.8	14075.8	12533.7
	13616	227.2	6.56777				577	332	[M+H-H2O]+		2	13618;13616	244.204	6606.89	7954.35	9053.51	6849.69	9710.42	9531.19	9636.39	6269.95	9906.26	7351.63	9007.94	7297.46	6826.7	7502.46	9273.76	7966.09	7809.78	8344.7	7468.58	8464.77	7267.1	6889.53	6215.53	7173.65	7595.52	8140.45	7270.67	6515.68	10932.9	8166.39	6810.34	8370.91	8407.96	8947.15	6885.09	7043.82
	15390	227.2	8.2948											6991.4	8613.62	6858.33	7255.26	7388.69	7570.91	6610.36	6572.64	8220.91	7208.5	14803.3	16366.9	13832	16940.5	13718.8	14106.4	17579.8	15413.8	13830.5	10988.5	15343.1	14249.8	16279.1	12027.4	12536.9	13386.6	13084	18457.2	14922.9	14354.7	17157.7	16328.3	15652.3	17644.9	11118	9674.09
	3171	228.054	1.75889				183							0	0	0	0	0	0	0	0	0	0	0	0	0	0	0	0	0	0	0	0	0	0	0	0	0	0	0	0	0	0	0	0	0	0	0	0
	15398	228.196	8.31332				687							10834.4	7070.91	12148.6	17049.2	6560.47	15325.1	7377.08	8084.7	27055.6	10742.9	3418.67	3846.06	1664.92	4033.36	3217.93	2144.83	3247.56	3601.38	4234.85	3493.73	3574.88	2630.8	3901.07	2334.53	2847.88	3153.84	2460.01	3410.84	2499.79	3315.89	11223.1	6998.47	2987.91	4176.4	3070.85	2745.52
	14424	228.196	7.27262				651	367	[M+H]+		3	14424;14423;14417	227.188	121403	98245.5	116110	141521	110568	138696	118287	121301	169238	117842	158665	155411	159512	177722	138214	167274	123706	150165	171212	153187	156405	155360	148438	139753	136976	175469	142752	120718	156884	169091	180859	215553	152084	179913	142482	107753
	10051	228.207	4.16272				417							45036.9	48032.3	58348.4	65780.4	80977.7	55777.8	72096	35371.9	29819.4	82212.8	54101.1	43881.6	63810.8	69186.7	94916.8	63691.7	38646.6	47231.8	82311	85479.7	79489.6	98020.4	55830.3	69831.9	98432.9	78734.3	71495.4	40781.8	74766.4	57736.4	28915.1	84595.8	69748.1	97671.6	40485.2	45845.1
	18810	228.232	10.0892				938							17383.1	17463	18882.7	15037	16078.9	16704.8	16386.7	16103.3	16173.6	14059.1	24668.3	17021.3	19813	22474.6	32530.2	20256.6	27779.8	18533.7	24013	21626.7	20882	22187.6	28002.7	24429.1	21127.4	18495.6	31089.4	26523.8	36408.9	18235.2	22840.6	23703.7	28230.7	20592.5	21277.1	19458.1
	13816	228.232	6.66301				601							251.967	0	308.516	0	0	245.538	0	286.72	0	0	0	0	0	0	0	0	0	0	0	0	0	0	0	218.415	0	0	0	0	0	0	0	0	0	0	0	0
	3059	229.097	1.69746				136							0	0	0	0	0	0	0	0	0	0	404.259	622.02	476.478	0	2250.42	361.481	450.361	939.549	319.994	32213.8	0	778.183	1119.93	324.456	2706.73	907.804	856.495	1509.67	578.962	2211.16	0	1487.99	288.12	0	240.987	571.694
	1455	229.105	0.948627											0	0	0	0	0	0	0	0	0	0	0	0	0	0	0	0	530.695	0	0	0	0	0	465.857	280.314	0	0	407.846	0	0	0	0	0	0	0	0	0
	1187	229.118	0.828712				12	9	[M+H]+		2	1039;1187	228.111	0	0	0	0	0	0	0	0	0	0	8086.5	6823.76	12139.2	6567	11465.4	12355.9	4401.21	4719.56	5155.23	1972.11	4690.31	4674.66	1382.84	2116.06	2578.88	2307.41	2493.09	1490.11	14494.4	8596.57	11216.7	9503.02	11234.1	10512.3	1944.79	1531.8
	8424	229.141	3.65128				368							1343.21	2618.35	2125.5	3101.58	2570.27	3103.92	2575.67	2254.98	1248.52	2065.75	27908.8	40193.1	16311.6	51662.6	32097.4	25028.2	29255.7	18350.7	36268.4	27642.1	56093.7	40994.2	29390.1	25030	27185	25692.1	26261.8	20513.6	32690.1	20129.2	19487.3	46486.4	27396.8	31709.9	15837.7	22667.9
	10328	229.141	4.28503				424							1890.31	2334.55	2294.05	2391.11	2575.12	1008.39	3605.93	753.415	1386.54	2698.16	66742.4	144823	56022.1	129317	72876.9	69303.7	57962	46515.4	102345	62026.8	126676	90723.6	58524.6	54886.2	70453.9	56093.4	57287.1	57761.5	62305.2	86430.4	40748.9	94210.8	63738.4	70688.8	45427.9	54968.4
	5180	229.143	2.73707				277	115	[M+H]+		2	5180;5175	228.136	0	0	0	0	0	0	0	0	0	0	1018.48	1556.24	1326.77	1736.31	1882.47	1722.02	1129.67	844.896	1532.41	865.1	1426.07	781.949	651.642	889.484	895.573	666.894	474.195	454.726	600.174	1376.77	1861.02	2486.39	386.054	0	737.921	707.742
	5696	229.154	2.89327				283							0	0	0	0	0	0	0	0	0	0	47568.6	52196.8	71305.3	60995.6	85503.7	83282.3	21334.3	19445.6	25463.9	16113.3	23652.5	28898.7	4250.76	6289.7	9173.55	7663.66	7783.7	4544.67	19390	14095	18709	19207.5	21677.8	24547	6216	5065.52
	634	229.155	0.67095				8							0	0	0	0	0	0	0	0	0	0	84505.5	77981.1	195410	79947.2	130522	180621	542521	579213	560354	475402	422389	539871	154751	160088	245278	193836	186510	170827	928556	896639	1.02161e+06	882557	874607	899848	180761	159731
	2172	229.155	1.21656											0	0	0	0	0	0	0	0	0	0	185636	168497	333551	206879	302566	318620	121850	118203	146609	97351.8	131023	151195	56525.9	76281.2	105750	88188.1	81260	69955.2	390572	252733	324160	269029	265296	331269	36134	36719.9
	1714	229.155	1.03246											0	0	0	0	0	0	0	590.983	0	0	159688	147822	324149	177479	328303	335873	131927	122851	153495	94703.5	134619	380575	60387	74605	120314	95889.4	89643.9	69901.1	367880	232138	344678	282551	308980	324180	41727.3	38584.8
	10253	230.081	4.25637											0	0	0	0	0	0	0	0	0	0	0	0	0	0	0	0	0	0	0	0	0	0	0	0	0	0	0	0	0	0	0	0	0	0	0	0
	951	230.121	0.782675											0	0	0	0	0	0	0	0	0	0	83523	73970.5	85705.8	78433.7	116080	93895.7	32915.8	28158.1	29258.5	16043.8	20693.4	31476.7	51145.1	56999.5	64634.2	41306.5	61146.6	56495.3	15840.5	10003.4	20259.4	14746.2	13267.6	19537.9	13474.1	6784.43
	26309	230.14	13.1501				1052	652	[M+H]+		2	26309;26306	229.133	93045.8	61171.7	58183.8	94174.2	67040.4	116669	138878	54722.3	44033.6	116414	116016	53587.4	83817.4	89076.9	59905.6	56720	67402.9	73801.7	134030	85916.9	94105.4	72706.9	79418.2	97702.3	118376	61213.4	81574.1	45213.1	82015.7	48485	40648.7	63076	87594.6	64962.7	43679.4	100835
	10314	230.144	4.28842				424							0	0	0	0	0	0	0	0	0	0	5384.06	12410.2	4568.91	10797.1	5023.95	4831.38	5045.73	3304.51	8739.88	4863.55	11342.1	7960.15	4726.6	4192.92	5227.19	4176.28	4468.37	4603.92	5025.13	7919.66	2776.14	7726.96	4647.55	5975.68	3022.19	4214.87
	12642	230.175	5.85631											8307.51	2585.25	4922.5	6557.18	4382.76	3192	2785.3	4424.16	15228.6	3219.35	22010.4	12810.1	5259.89	12742.7	18054.8	19867.4	3645.71	4185.85	4102.83	2607.5	3852.96	4997.28	3336.02	2585.2	8211.69	3814.54	4420.6	9789.2	8457.64	6709.73	32038.7	36034	9338	27337.3	6486.44	2153.92
	12054	230.248	5.539				525							0	0	0	0	0	0	0	0	0	0	0	0	0	0	0	0	0	0	0	0	0	0	0	0	0	0	0	0	0	0	0	0	0	0	0	0
	11405	230.248	5.08479											0	0	0	0	0	0	0	0	0	0	0	0	0	0	0	0	0	0	0	0	0	0	0	0	0	0	0	0	0	0	0	0	0	0	0	0
	11552	230.248	5.17725				459							0	0	0	0	0	0	0	0	0	0	0	208.354	0	0	0	0	0	0	0	0	0	0	0	0	0	0	0	0	332.186	0	0	0	0	0	0	0
	11787	230.248	5.33152				476							0	0	0	0	0	0	0	0	0	0	0	0	0	0	0	0	0	0	0	0	0	0	0	0	0	0	0	0	0	0	0	0	0	0	0	0
	15098	230.248	7.99654				667							11046.9	8235.47	14779.2	7993.05	8160.52	9574.05	7767.74	6591.55	22951.4	9284.01	24831.1	11437.7	8525.73	12018.9	23817.9	11283.5	17071	14667	14689.6	13134.9	15888.7	17878.6	25265.1	26507.3	21222.3	46220.2	27960.6	13421.9	20760.9	18848.2	16942.4	15005.4	13503.4	18353.2	13857.5	14132.4
	14543	230.248	7.44735											82871.2	89162.9	93246.3	92232.1	98593.2	93567.1	102340	84346.8	96635.7	98954.6	108032	101940	98807.6	115800	109040	101412	100113	94316	112095	102336	107860	114147	99381.4	99476	109230	98779.1	96021.7	102730	117928	91387.7	106853	115052	104550	111562	86928.4	84215.1
	26376	230.89	13.1742				1058							170481	146293	150918	197060	171967	203372	188997	153276	115698	210928	158825	163666	176473	163710	214694	215124	152907	149961	159717	184642	179318	163396	128108	156717	226721	195253	162763	141121	168984	166026	122332	179621	159403	207530	119046	144980
	551	231.065	0.651812				55							0	0	0	0	0	0	0	0	0	0	1928.41	0	0	3252.51	0	0	2274.59	0	0	1848.32	8026.42	2988.91	1845.96	1651.41	1834.72	1554.08	3030.65	2182.59	2615.53	0	0	6856.93	2681.62	3244.13	0	0
	968	231.084	0.864666				64							979.801	1392.23	2516.7	3583.1	1035.4	1772.05	3006.19	647.476	853.752	3093.02	7318.62	1992.1	3413.24	1657.09	9565.41	5492	3441.98	3516.48	3397.81	3453.1	3694.08	4985.11	6096.57	2728.38	7792.32	4197.56	7216.58	10357.7	4685.64	6750.52	6095.69	5939.68	7633.96	3719.18	6251.98	1972.88
	4656	231.113	2.56304											0	0	0	0	0	0	0	0	0	0	2636.95	0	5066.49	0	632.256	2752.8	0	1953.24	0	9523.81	0	2655.17	0	0	2826.53	1011.77	287.293	0	713.591	1340.28	559.471	0	1540.57	0	991.219	593.594
	2640	231.12	1.46242											719.92	827.787	1116.71	790.864	961.778	523.759	340.489	427.378	308.917	760.607	1575.19	3261.38	583.556	3062.83	1485.96	443.1	1122.71	800.533	2324.84	1957.01	2463.8	1668.91	2096.24	2083.59	1913.82	1274.68	1897.28	1008.6	1738.79	1728.17	373.743	1785.13	1310.26	1499.39	713.824	1487.8
	3282	231.12	1.83393				183							1490.18	1760.63	1334.89	1211.68	957.392	952.209	1719.67	717.195	759.03	1465.93	1109.42	2931.03	392.164	2852.29	1078.71	428.817	724.503	566.515	1517.23	1075.62	2396.67	1767.44	1142.3	961.255	1247.96	909.72	1217.98	603.489	1341.11	1159.45	304.465	525.479	958.145	1048.6	256.783	1181.69
	7430	231.123	3.38982				353	161	[M+H-H2O]+		2	7430;7427	248.126	4195.77	2852.13	3743.25	4735.78	2633.7	2746.63	2178.98	2531.78	4249.85	3463.41	2365.61	2260.39	1970.96	2110.68	5816.41	4905.58	1844.97	2140.73	2035.35	2120.79	2063.22	1828.98	1981.12	2383.05	2703.06	1789.45	1830.64	5596.51	2211.34	1938.83	6174.7	3838.01	1757.71	4967.28	5165.15	735.109
	5060	231.123	2.69701				262	114	[M+H]+		3	5079;5078;5060	230.115	0	0	0	0	0	0	0	0	0	0	0	0	0	0	0	0	0	0	0	0	0	0	0	0	0	0	0	0	0	0	0	0	0	0	0	0
	1677	231.144	1.0153				37							0	0	0	0	0	0	0	0	0	0	24685.9	46573.2	0	43914.2	6476.28	3767.01	0	2114.65	400.132	0	0	982.71	0	0	374.096	0	0	0	2806.01	2082.12	1894.76	2009.52	1452.77	4405.06	0	0
	208	231.17	0.55954											0	0	378.152	292.24	342.675	407.274	251.559	348.491	310.834	246.524	48966.9	28888.6	61846.5	34383.5	71859.9	67442.2	5759.73	13383.7	0	0	3277.49	6515.61	198485	233478	337929	292240	206635	181454	64729.6	92991.1	61626.7	79704.1	55316	71101.3	27717.6	20237.4
	1367	231.17	0.920043				51							0	0	0	0	0	0	0	0	0	0	9657.22	8013.32	32864.8	9090.53	38960.6	24118.5	7624.87	4794.41	8465.27	4359.96	13468.2	7273.49	3605.76	11475.2	14852.1	16192.2	6652.4	5788.75	45455.4	26281	39613.6	33301.8	29048.1	23305	5691.58	3931.94
	2453	231.17	1.34036				87							191.225	0	0	0	0	0	0	0	0	0	85491.9	66243	101905	71517.6	144282	114818	39831.7	33007.4	50126.8	19487.7	53966.1	57003.7	12003.5	23385.6	41579.1	34664.7	25141	17370.5	263309	132047	208232	144714	184262	181799	27663.8	7914.86
	1861	231.17	1.08694				77							0	0	0	0	0	0	0	0	0	0	63384	47046.9	69582.3	57389.1	107308	81965.3	45908.3	29733.8	55345.3	20288.1	57694.5	49256.3	14592.9	25925.6	35223.2	35610.4	31415.2	21021.8	212970	103462	174551	127128	154722	148707	20409.6	7631
	391	231.975	0.601312											31327.3	31079.9	34213.3	35509.7	36727	33947.9	36245.2	33344.8	26633.1	35162.8	0	0	0	0	0	0	0	0	0	0	0	0	0	0	0	0	0	0	0	0	0	0	0	0	0	0
	1402	232.154	0.93473											0	0	0	0	0	0	0	0	0	0	6429.06	8616.55	33090	12355.4	12314	33098	34780.5	28620.1	29392.6	29766.9	23581.6	26540.6	47264.2	38854.5	62173.6	49444.2	45206.5	44109.2	83688	83327.3	93165	84838.4	71906.9	85042.9	25518.6	30890.4
	10768	233.078	4.55444				444	232	[M+Na]+		3	10768;10765;10770	210.089	23116.6	28672.1	22685	26132.3	25724.6	24196.1	25537.4	19499.5	29336.2	22511.7	642035	931763	225790	687033	556047	228976	426862	321896	391428	290176	388320	528549	420158	346470	272660	226680	478836	404199	528773	304278	533963	344457	483005	314165	436854	291207
	1131	233.095	0.844991											0	0	0	0	0	0	0	0	0	0	103078	69570.5	0	91113.4	3492.75	0	21974.6	2608.78	25152.6	1563.31	46972.5	18603.4	2862.46	414.707	1216.87	0	1861.72	1130.5	17963	0	25308.1	5804.63	8159.44	22190.6	0	0
	13520	233.132	6.4799				594							0	0	0	0	0	0	0	0	0	0	0	0	0	0	0	0	0	0	0	0	0	0	0	0	0	0	0	0	0	0	0	0	0	0	0	0
	13128	233.132	6.16576				563							0	0	0	0	0	0	0	0	0	0	0	0	0	0	0	0	0	0	0	0	0	0	0	0	0	0	0	0	0	0	0	0	0	0	0	0
	13229	233.132	6.26464				586							0	0	0	0	0	0	0	0	0	0	0	0	0	0	0	0	0	0	0	0	0	0	0	0	0	0	0	0	0	0	0	0	0	0	0	0
	1268	233.15	0.881818											0	0	0	0	0	0	0	0	0	0	64103	176114	121012	189142	164868	152360	46660.3	29707.7	138541	14714.1	72850.8	85294.3	12610.2	23462.7	28415.1	27217.1	20210.8	20973.5	159699	85663.8	159555	135249	200807	256714	19578.2	6217.41
	1422	233.15	0.924533											0	0	0	0	0	0	0	0	0	0	67286.8	75123.4	140285	159590	109441	137316	40356.7	25630.4	54737.4	13146.9	57397	45013.3	8471.53	14007.6	15388.1	12711.1	16827.8	12583.5	197945	73908.5	107213	86854.7	90324.9	237940	12125.9	6217.41
	1383	233.158	0.930712											0	0	0	0	0	0	0	0	0	0	0	0	1005.52	735.755	1456.47	1216.09	3731.86	4096.45	3588.98	3026.17	1606.72	3735.42	4348.95	4323.52	5761.78	4044.24	3636.97	3431.13	7864.48	7121.1	10176.7	8139.86	6553.54	7395.48	2624.99	2644.44
	3831	233.17	2.13049				163							0	0	0	0	0	0	0	0	0	0	0	0	556.99	0	278.689	417.045	0	0	0	0	0	0	0	0	0	243.224	0	274.236	453.68	1144.35	0	406.447	0	322.907	0	0
	14683	233.58	7.58898				671							15013.6	9820.06	20561	18827.9	22474.3	11184.9	10509.9	5803.52	8518.54	12192.9	16961.2	6175.31	11350.5	25177.4	26175.8	7984.61	9300.56	18408.4	12742.4	15108.3	23352.1	9491.75	13897.7	5518.15	13490.9	14935.8	5462.47	14743.1	10738.1	18425.5	17208.1	15832.4	16780.8	16758	10014	17622.9
	614	233.648	0.66894											0	0	0	0	0	0	0	0	0	0	21965.8	3654.97	12525.6	6320.27	6605.67	13825	4103.6	37362.6	0	173809	0	31561.8	6931.86	8213.44	32843.9	15324.5	8289.75	3825.88	5788.79	9362.83	2716.81	0	3175.11	2101.67	22441.9	9829.1
	7914	234.034	3.50527				301							0	352.332	287.165	1002.38	209.441	0	0	0	0	0	5116.29	2594.48	2362.62	4865.2	893.907	2261.7	4348.47	3933.8	4883.05	4818.62	2714.57	5303.78	4548.66	3328.23	3094.32	5141.98	4634.17	4858.63	4285	5463.84	4506.63	5527.66	2950.74	4865.87	4088.12	3342.87
	3404	234.112	1.90186				139	72	[M+H]+		2	3405;3404	233.105	0	0	0	0	0	0	0	0	0	0	0	0	0	0	0	0	0	0	0	0	0	0	0	0	0	0	0	0	0	0	0	0	0	0	0	0
	4911	234.133	2.64161				259	111	[M+NH4]+		3	4911;4865;4914	216.1	234.54	217.308	207.088	185.137	210.798	238.023	195.463	197.281	527.577	234.162	0	0	0	0	486.66	0	551.122	373.473	0	0	358.53	0	283.186	244.624	220.122	282.218	266.26	338.648	0	391.143	523.486	0	0	0	429.225	205.223
	4574	234.133	2.50677				247	104	[M+NH4]+		2	4573;4574	216.1	499.622	681.147	817.132	766.5	613.332	798.302	661.461	674.926	1483.58	979.309	381.687	847.394	1132.5	519.586	764.434	0	875.706	302.442	1032.85	964.498	410.593	491.673	757.59	712.361	334.144	1041.49	733.271	618.476	0	664.875	684.609	1129.86	0	0	932.579	716.953
	10990	234.206	4.74632											31467.5	46067.3	41942.7	44303.4	44087.7	43766.7	48817.6	33890	43175.6	40820.6	46127.5	39226	42556.1	46875.7	55259	56384.3	40619	41880	47169.5	49122.8	48805.7	52769.5	45510.3	50613.9	46245.6	44158.9	44717.3	44758.3	52589.7	45581.6	41279	56292.5	37832.1	46698	35265.5	36331.6
	7848	235.03	3.49918				351							0	0	0	0	0	0	0	0	0	0	18869.5	22814.9	14099.9	25135.5	19852.8	12995.2	25621.4	17480.8	19955.1	18536.8	39746	19046.9	29274	25528.7	21849	18443.9	24054.9	24836.5	19866.8	8892.38	17257.2	23250.8	21249.3	23922.1	12758.6	11611.7
	3756	235.055	2.10236				212	82	[M-H+2Na]+		3	3759;3779;3756	190.084	0	0	0	0	0	0	0	0	0	0	0	0	786.402	0	588.196	0	0	0	0	0	0	0	0	0	0	0	0	0	0	0	0	0	0	0	0	0
	3978	235.057	2.22738				205	91	[M+Na]+		2	3983;3978	212.068	0	0	0	0	0	0	0	0	0	0	980.804	1449.49	12279.9	387.268	6035.72	11338.1	0	872.786	272.102	1244.07	0	0	0	507.821	1697.68	500.138	0	0	660.7	2645.1	302.374	1997.68	1246.42	1341.36	0	597.875
	4736	235.094	2.586				253	107	[M+Na]+		2	4736;4773	212.105	2194.42	2650.59	3392.07	3073.03	3533.5	2806.82	2629.22	2486.19	2782.77	3006.82	4782.8	2222.54	1143.49	3241.53	2346.91	1422.61	3887.97	3018.01	3013.33	3546.33	4446.19	3064.06	3444.03	2684.28	2543.07	2968.35	3514.98	4521.66	2622.31	1816.26	2634.68	2995.34	2219.84	1629.3	3773.43	2483.65
	16171	235.112	9.11713											0	0	0	0	0	0	0	0	0	0	0	0	0	0	0	0	0	0	0	0	0	0	0	0	0	0	0	0	0	0	0	0	0	0	0	0
	11788	235.13	5.33712				496	269	[M+Na]+		3	11790;11788;11791	212.141	4485.53	6389.4	11974.9	9926.78	13511.9	6696.59	11437.6	5906.82	7369.13	10883.6	30830.8	32622.1	19747.1	38931.5	13987.2	21323	28732.8	22784.9	30581.5	25623.5	38348.4	28916.9	29576.6	29428.9	21218.9	25618.4	31994.8	35359	30928.1	24086	27590	33196.3	23521	31789.7	28127.5	22394.5
	15024	235.133	7.92228											3615.65	2697.11	3063.87	2256.22	3352.99	2050.41	2332.67	2065.34	4210.42	2138.83	2608.31	1678.43	1565.12	1795.64	1314.82	680.061	2929.67	2086.4	1796.73	976.271	1869.55	1907.43	2684.68	1707.71	1251.31	1668.26	1054.87	2998.57	1510.13	1599.14	2530.67	2300.87	1396.91	1219.55	4139.54	1046.96
	16695	235.169	9.50235				794							118942	128304	149618	143866	139253	141720	141187	126910	103061	139418	139481	117064	126932	133611	144380	138411	117572	131351	133420	140996	151872	140070	133214	138852	129203	141187	149100	124864	149874	132492	120938	138178	122915	142930	110027	137492
	8443	236.113	3.64984				368	183	[M+NH4]+		2	8454;8443	218.079	0	0	0	0	0	0	0	0	0	0	13380.8	25943.4	12980.7	20755.4	11117.1	11067.3	31963.1	15486.8	18133.4	11207.6	23149.4	13463.8	19819.8	13019	9215.11	8892.38	10068.4	29960.4	13879.5	19315.7	28986.1	31803.6	12706.8	16323.8	15519.8	6860.77
	81	236.139	0.538898											0	0	0	0	0	0	0	0	0	0	0	12691.5	37412.6	23204.1	69746.6	60447.8	4062.31	0	8433.78	5572.05	19793.2	10935	1800.6	21238.1	11453.3	12921.1	4313.25	2810.86	48838.2	9256.15	10170.5	23747.3	23543.8	25570.8	0	0
	13464	236.162	6.42374				569	323	[M+Na]+		2	13464;13466	213.173	10458.7	4720.38	9274.07	13098.7	5382.97	10096.8	4785.18	7682.15	18042.4	5855.93	14921.3	14297.9	8729.33	13328	8954.44	11501.7	8727.71	13942.5	8260.72	9626.1	5122.38	6991.97	7523.39	7103.72	5182.92	10297.5	10753.2	8799.03	12351.3	10709.9	21987.8	22545.7	14127.9	15346.8	12794.2	6140.46
[truncated: 4,360 more rows]
[truncated: 55 more columns]
