# Supplementary material for: Sea urchin eggs contain a plastid-derived structure that contributes to their development
Source: PLoS Biol. 2026 Apr 23;24(4):e3003705. doi: 10.1371/journal.pbio.3003705 (PMC13105349; doi:10.1371/journal.pbio.3003705)
Supplement: S11 Table — (XLSX) [file pbio.3003705.s044.xlsx]

## Sheet: Sheet1
Table S11. Summary of statistical tests for sea urchin fitness (i.e., development, morphology, and mortality).
													Raw data associated with DEVELOPMENT									Raw data associated with MORPHOLOGY									Raw data associated with MORTALITY								Raw data associated with EGG SIZE					Raw data associated with FECUNDITY
	DEVELOPMENT															Timepoint						Condition	Replicate	Individual	Developmental stage	Postoral arms (μm)	Mid-body line (μm)	Stomach length (μm)	Stomach width (μm)		Day (dph)	Condition	Replicate	Filtration	Technical Rep. 1	Technical Rep. 2	Technical Rep. 3		Condition	Replicate	Individual	Diameterr (μm)		Female	Diluted counts (0.5 mL each)			Average	1 mL, dilute
		Test	Factor	t	Prob > |t|								Condition	Replicate	Individual	0 hpf	4 hpf	18 hpf	2 dpf	4 pdf		Light	1	7	2-arm	83.65	95.834	42.806	37.943		0	Light	1	5 μm	2.2	2.1	2.1		Light	1	1	82.481		1	9	9	7	8.3	16.7
	Fig. S8: Embryonic cell division	Paired t-test	Light v Dark	3.487	0.025								Light	1	1	Unfertilized egg	4-cell	Blastula	Gastrula	Prism		Light	1	9	2-arm	63.702	87.456	39.354	46.252		0	Light	2	5 μm	2.1	2.1	2.1		Light	1	2	82.635		2	11	9	6	8.7	17.3
	Fig. S7: Blastulation	Paired t-test	Light v Dark	N/A	1								Light	1	2	Unfertilized egg	4-cell	Blastula	Gastrula	2-arm		Light	1	13	2-arm	33.109	532.17	33.493	33.905		0	Light	3	5 μm	2	2.2	2.2		Light	1	3	83.043		3	6	4	6	5.3	10.7
	Fig. 3A: Larval development	Paired t-test	Light v Dark	3.464	0.0257								Light	1	3	Unfertilized egg	4-cell	Blastula	Gastrula	Prism		Light	1	17	2-arm	70.189	92.601	50.112	41.834		0	Light	4	5 μm	2	2.2	2		Light	1	4	84.012		4	7	10	6	7.7	15.3
													Light	1	4	Unfertilized egg	4-cell	Blastula	Gastrula	2-arm		Light	1	19	2-arm	42.068	127.463	35.95	37.163		0	Light	5	5 μm	2.1	2	1.9		Light	1	5	85.039		5	3	5	3	3.7	7.3
	MORPHOLOGY												Light	1	5	Unfertilized egg	8-cell	Blastula	Gastrula	Prism		Light	1	22	2-arm	38.856	73.96	35.491	34.529		0	Dark	1	5 μm	1.9	1.9	2		Light	1	6	87.105
		Test	Factor	t	Prob > |t|								Light	1	6	Unfertilized egg	8-cell	Blastula	Gastrula	2-arm		Light	1	24	2-arm	45.694	92.684	31.754	31.406		0	Dark	2	5 μm	2.1	2	1.9		Light	1	7	82.642
	Fig. 3B: POA:MBL	Unpaired t-test	Light v Dark	2.605	0.012								Light	1	7	Unfertilized egg	8-cell	Blastula	Gastrula	2-arm		Light	1	25	2-arm	not measurable	101.284	34.242	39.407		0	Dark	3	5 μm	1.8	1.9	1.9		Light	1	8	85.368
	Fig. 3B: Stomach volume	Unpaired t-test	Light v Dark	0.372	0.711								Light	1	8	Unfertilized egg	4-cell	Blastula	Gastrula	2-arm		Light	2	1	2-arm	not measurable	126.021	35.449	41.832		0	Dark	4	5 μm	1.9	2	2		Light	1	9	82.921
	Fig. S10A: POA	Unpaired t-test	Light v Dark	1.302	0.1989								Light	1	9	Unfertilized egg	8-cell	Blastula	Gastrula	Prism		Light	2	3	2-arm	98.114	137.32	45.685	51.975		0	Dark	5	5 μm	2.2	2	2		Light	1	10	84.507
	Fig. S10B: MBL	Unpaired t-test	Light v Dark	1.814	0.075								Light	1	10	Unfertilized egg	8-cell	Blastula	Gastrula	Prism		Light	2	4	2-arm	48.665	126.823	46.727	42.647		1	Light	1	5 μm	1.9	2	1.8		Light	2	1	81.383
	Fig. S10C: Stomach area (µm2)	Unpaired t-test	Light v Dark	0.06113	0.9515								Light	1	11	Unfertilized egg	8-cell	Blastula	Gastrula	Prism		Light	2	10	2-arm	102.01	135.37	50.872	34.553		1	Light	2	5 μm	1.8	1.8	2.1		Light	2	2	67.749
													Light	1	12	Unfertilized egg	4-cell	Blastula	Gastrula	Prism		Light	2	19	2-arm	115.485	119.959	34.859	39.924		1	Light	3	5 μm	1.9	1.7	2.2		Light	2	3	70.759
	MORTALITY												Light	1	13	Unfertilized egg	4-cell	Blastula	Gastrula	2-arm		Light	2	20	2-arm	73.89	105.666	43.845	32.56		1	Light	4	5 μm	2.1	2	2		Light	2	4	80.396
		Test	Factor	DF	SS	F Ratio	Prob > F		Day	P value			Light	1	14	Unfertilized egg	8-cell	Blastula	Gastrula	Prism		Light	2	22	2-arm	44.907	104.856	37.951	33.43		1	Light	5	5 μm	2	1.9	2		Light	2	5	67.132
	Fig. 3C: Mortality	Two-way ANOVA	Time	5	28965	143.6	0.0001		0	>0.9999			Light	1	15	Unfertilized egg	4-cell	Blastula	Gastrula	Prism		Light	3	10	2-arm	not measurable	133.065	39.989	49.635		1	Dark	1	5 μm	1.8	1.7	1.8		Light	2	6	75.473
			Treatment	1	4498	109.9	0.0001		1	0.9697			Light	1	16	Unfertilized egg	8-cell	Blastula	Gastrula	Prism		Light	3	11	2-arm	36.599	107.656	36.14	30.421		1	Dark	2	5 μm	1.7	1.8	1.7		Light	2	7	72.782
			Time x Treatment	5	2110	10.31	0.0001		2	0.0005			Light	1	17	Unfertilized egg	4-cell	Blastula	Gastrula	2-arm		Light	4	2	2-arm	not measurable	106.277	31.354	47.455		1	Dark	3	5 μm	1.9	1.9	1.7		Light	2	8	69.206
			Replicate	54	2179	0.9857	0.521		3	<0.0001			Light	1	18	Unfertilized egg	4-cell	Blastula	Gastrula	Prism		Light	4	4	2-arm	39.584	107.038	35.936	29.795		1	Dark	4	5 μm	2	2	2		Light	2	9	72.115
									4	<0.0001			Light	1	19	Unfertilized egg	4-cell	Blastula	Gastrula	2-arm		Light	4	9	2-arm	37.21	100.984	57.928	57.941		1	Dark	5	5 μm	2	2.1	1.9		Light	2	10	77.704
									5	<0.0001			Light	1	20	Unfertilized egg	8-cell	Blastula	Gastrula	Prism		Light	4	11	2-arm	52.7	103.73	43.768	43.753		2	Light	1	5 μm	1.8	1.7	1.8		Light	3	1	78.294
													Light	1	21	Unfertilized egg	4-cell	Blastula	Gastrula	Prism		Light	4	15	2-arm	49.663	109.427	31.193	40.284		2	Light	2	5 μm	2	1.7	2.2		Light	3	2	70.988
		Test	Factor	DF	SS	F Ratio	Prob > F		Day	P value			Light	1	22	Unfertilized egg	8-cell	Blastula	Gastrula	2-arm		Light	4	18	2-arm	108.408	113.109	54.106	55.095		2	Light	3	5 μm	1.7	1.7	1.9		Light	3	3	73.987
	Mortality, 5 vs 0.22 µm, light	Two-way ANOVA	Time	5	8833	102.8	0.0001		0	>0.9999			Light	1	23	Unfertilized egg	4-cell	Blastula	Gastrula	Prism		Light	4	19	2-arm	38.634	93.713	37.083	35.671		2	Light	4	5 μm	1.9	2	2		Light	3	4	76.141
			Treatment	1	2.667	0.03824	0.8498		1	0.9765			Light	1	24	Unfertilized egg	4-cell	Blastula	Gastrula	Prism		Light	4	24	2-arm	102.684	111.313	50.001	48.973		2	Light	5	5 μm	2	1.9	1.9		Light	3	5	70.399
			Time x Treatment	5	336.8	3.919	0.0055		2	0.98			Light	1	25	Unfertilized egg	8-cell	Blastula	Gastrula	Prism		Light	4	26	2-arm	53.758	107.975	45.516	51.633		2	Dark	1	5 μm	1.3	1.5	1.5		Light	3	6	71.548
			Replicate	8	558	4.058	0.0013		3	0.1847			Light	2	1	Unfertilized egg	4-cell	Blastula	Gastrula	2-arm		Light	4	27	2-arm	81.401	96.696	42.806	43.924		2	Dark	2	5 μm	0.9	1.3	1.4		Light	3	7	70.869
									4	0.866			Light	2	2	Unfertilized egg	4-cell	Blastula	Gastrula	2-arm		Light	4	28	2-arm	71.971	124.256	44.881	46.108		2	Dark	3	5 μm	1.7	1.8	1.6		Light	3	8	76.353
									5	0.1001			Light	2	3	Unfertilized egg	8-cell	Blastula	Blastula	2-arm		Light	4	29	2-arm	32.319	116.204	36.599	36.599		2	Dark	4	5 μm	1.9	1.8	1.9		Light	3	9	73.198
													Light	2	4	Unfertilized egg	4-cell	Blastula	Gastrula	2-arm		Light	5	1	2-arm	70.788	107.744	40.311	34.682		2	Dark	5	5 μm	1.9	2	1.9		Light	3	10	73.399
		Test	Factor	DF	SS	F Ratio	Prob > F		Day	P value			Light	2	5	Unfertilized egg	4-cell	Blastula	Gastrula	Prism		Light	5	3	2-arm	125.208	128.249	52.168	45.792		3	Light	1	5 μm	1.8	1.9	1.6		Light	4	1	76.289
	Mortality, 5 vs 0.22 µm, dark	Two-way ANOVA	Time	5	22241	93.33	0.0001		0	>0.9999			Light	2	6	Unfertilized egg	8-cell	Blastula	Gastrula	Prism		Light	5	4	2-arm	103.824	107.141	50.763	51.515		3	Light	2	5 μm	2.1	1.9	2		Light	4	2	74.838
			Treatment	1	29.41	0.3814	0.554		1	0.9091			Light	2	7	Unfertilized egg	4-cell	Blastula	Gastrula	Prism		Light	5	5	2-arm	70.189	131.284	44.68	35.695		3	Light	3	5 μm	2	1.6	1.7		Light	4	3	79.193
			Time x Treatment	5	251.6	1.056	0.399		2	>0.9999			Light	2	8	Unfertilized egg	8-cell	Blastula	Gastrula	2-arm		Light	5	7	2-arm	78.32	122.74	28.79	39.977		3	Light	4	5 μm	1.7	1.8	1.8		Light	4	4	79.648
			Replicate	8	617	1.618	0.1503		3	>0.9999			Light	2	9	Unfertilized egg	4-cell	Blastula	Gastrula	Prism		Light	5	8	2-arm	196.385	155.61	52.064	57.827		3	Light	5	5 μm	1.9	2	1.8		Light	4	5	73.78
									4	0.7749			Light	2	10	Unfertilized egg	4-cell	Blastula	Gastrula	Prism		Light	5	9	2-arm	110.648	129.401	39.391	52.428		3	Dark	1	5 μm	1.5	1	0.9		Light	4	6	71.636
									5	0.4878			Light	2	11	Unfertilized egg	8-cell	Blastula	Gastrula	Prism		Light	5	10	2-arm	73.399	130.998	48.933	32.515		3	Dark	2	5 μm	1.2	1	1.4		Light	4	7	74.838
													Light	2	12	Unfertilized egg	4-cell	Blastula	Gastrula	Prism		Light	5	11	2-arm	112.428	131.95	46.201	42.943		3	Dark	3	5 μm	1.4	1.1	1		Light	4	8	80.537
													Light	2	13	Unfertilized egg	8-cell	Blastula	Gastrula	Prism		Light	5	13	2-arm	33.915	102.796	45.52	45.147		3	Dark	4	5 μm	1.7	1.7	1.8		Light	4	9	78.042
													Light	2	14	Unfertilized egg	4-cell	Blastula	Gastrula	Prism		Light	5	14	2-arm	36.252	85.441	41.639	34.585		3	Dark	5	5 μm	1.7	1.6	1.6		Light	4	10	75.381
													Light	2	15	Unfertilized egg	4-cell	Blastula	Blastula	Prism		Light	5	17	2-arm	77.266	140.944	51.599	54.377		4	Light	1	5 μm	1.5	1.8	1.7		Light	5	1	81.041
													Light	2	16	Unfertilized egg	8-cell	Blastula	Gastrula	Prism		Light	5	18	2-arm	92.601	129.144	46.976	42.954		4	Light	2	5 μm	1.8	1.5	1.6		Light	5	2	81.521
													Light	2	17	Unfertilized egg	4-cell	Blastula	Blastula	2-arm		Light	5	19	2-arm	not measurable	136.989	39.358	49.102		4	Light	3	5 μm	1.7	1.4	1.8		Light	5	3	86.695
													Light	2	18	Unfertilized egg	4-cell	Blastula	Gastrula	2-arm		Light	5	27	2-arm	98.067	139.141	52.845	36.702		4	Light	4	5 μm	1.6	1.6	1.5		Light	5	4	80.137
													Light	2	19	Unfertilized egg	4-cell	Blastula	Gastrula	Prism		Light	5	29	2-arm	81.189	137.083	45.642	48.643		4	Light	5	5 μm	1.7	1.8	1.6		Light	5	5	83.262
													Light	2	20	Unfertilized egg	4-cell	Blastula	Gastrula	2-arm		Light	5	30	2-arm	62.23	139.99	38.315	55.78		4	Dark	1	5 μm	1.3	0.9	1.1		Light	5	6	81.041
													Light	2	21	Unfertilized egg	4-cell	Blastula	Gastrula	2-arm		Light	5	31	2-arm	70.925	112.606	50.606	58.214		4	Dark	2	5 μm	0.8	1.3	1.2		Light	5	7	79.266
													Light	2	22	Unfertilized egg	4-cell	Blastula	Blastula	2-arm		Light	5	33	2-arm	51.118	138.923	39.469	49.063		4	Dark	3	5 μm	1.1	1	1.2		Light	5	8	81.041
													Light	2	23	Unfertilized egg	4-cell	Blastula	Gastrula	--		Light	5	34	2-arm	92.657	127.6	49.623	50.349		4	Dark	4	5 μm	1.2	1.4	1.3		Light	5	9	82.977
													Light	2	24	Unfertilized egg	4-cell	Blastula	Gastrula	--		D	2	16	2-arm	77.909	102.94	57.681	38.345		4	Dark	5	5 μm	1.1	0.9	1		Light	5	10	76.262
													Light	2	25	Unfertilized egg	4-cell	Blastula	Blastula	--		D	4	1	2-arm	43.033	86.646	45.946	39.472		5	Light	1	5 μm	1	1.1	1
													Light	3	1	Unfertilized egg	8-cell	Blastula	Gastrula	Prism		D	4	5	2-arm	112.548	88.638	41.373	42.819		5	Light	2	5 μm	1.4	1.1	1.3
													Light	3	2	Unfertilized egg	8-cell	Blastula	Gastrula	Prism		D	4	9	2-arm	129.434	85.146	45.266	43.088		5	Light	3	5 μm	1.3	1.2	1.2
													Light	3	3	Unfertilized egg	4-cell	Blastula	Gastrula	Prism		D	4	14	2-arm	52.204	123.452	40.506	38.044		5	Light	4	5 μm	1.4	1	1.2
													Light	3	4	Unfertilized egg	8-cell	Blastula	Gastrula	Prism		D	4	16	2-arm	45.262	101.893	28.558	30.504		5	Light	5	5 μm	1.2	1.3	1.1
													Light	3	5	Unfertilized egg	4-cell	Blastula	Gastrula	Prism		D	4	23	2-arm	104.795	114.282	46.979	55.016		5	Dark	1	5 μm	0.8	1.1	0.9
													Light	3	6	Unfertilized egg	4-cell	Blastula	Blastula	Prism		D	4	26	2-arm	not measurable	120.692	54.564	53.396		5	Dark	2	5 μm	0.6	0.9	0.7
													Light	3	7	Unfertilized egg	4-cell	Blastula	Gastrula	Prism		D	4	28	2-arm	128.596	118.506	47.052	49.202		5	Dark	3	5 μm	0.9	1	1.1
													Light	3	8	Unfertilized egg	4-cell	Blastula	Gastrula	Prism		D	4	30	2-arm	101.449	112.077	45.554	43.454		5	Dark	4	5 μm	0.8	0.8	0.7
													Light	3	9	Unfertilized egg	4-cell	Blastula	Gastrula	Prism											5	Dark	5	5 μm	0.6	0.5	0.5
													Light	3	10	Unfertilized egg	4-cell	Blastula	Gastrula	2-arm											0	Light	1	0.22 μm	1.9	2	1.9
													Light	3	11	Unfertilized egg	4-cell	Blastula	Gastrula	Prism											0	Light	2	0.22 μm	2.1	1.9	1.9
													Light	3	12	Unfertilized egg	4-cell	Blastula	Gastrula	Prism											0	Light	3	0.22 μm	2	2	1.9
													Light	3	13	Unfertilized egg	4-cell	Blastula	Blastula	Prism											0	Light	4	0.22 μm	1.9	2.1	2.1
													Light	3	14	Unfertilized egg	4-cell	Blastula	Gastrula	Prism											0	Light	5	0.22 μm	2	2	2.1
													Light	3	15	Unfertilized egg	4-cell	Blastula	Gastrula	Prism											0	Dark	1	0.22 μm	2	1.9	2
													Light	3	16	Unfertilized egg	4-cell	Blastula	Gastrula	Prism											0	Dark	2	0.22 μm	2.1	2.1	1.9
													Light	3	17	Unfertilized egg	4-cell	Blastula	Gastrula	Prism											0	Dark	3	0.22 μm	1.9	2	2
													Light	3	18	Unfertilized egg	4-cell	Blastula	Blastula	Prism											0	Dark	4	0.22 μm	2	2.1	2
													Light	3	19	Unfertilized egg	4-cell	Blastula	Gastrula	Prism											0	Dark	5	0.22 μm	2	2.1	2.1
													Light	3	20	Unfertilized egg	4-cell	Blastula	Gastrula	Prism											1	Light	1	0.22 μm	1.8	2	2
													Light	3	21	Unfertilized egg	4-cell	Blastula	Gastrula	Prism											1	Light	2	0.22 μm	1.9	1.9	1.9
													Light	3	22	Unfertilized egg	4-cell	Blastula	Gastrula	Prism											1	Light	3	0.22 μm	2.1	1.8	2
													Light	3	23	Unfertilized egg	4-cell	Blastula	Gastrula	Prism											1	Light	4	0.22 μm	1.8	1.8	1.9
													Light	3	24	Unfertilized egg	4-cell	Blastula	Gastrula	2-arm											1	Light	5	0.22 μm	2	1.8	1.9
													Light	3	25	Unfertilized egg	4-cell	Blastula	Gastrula	Prism											1	Dark	1	0.22 μm	1.8	1.7	1.8
													Light	4	1	Unfertilized egg	4-cell	Blastula	Gastrula	Prism											1	Dark	2	0.22 μm	1.9	1.8	1.8
													Light	4	2	Unfertilized egg	4-cell	Blastula	Gastrula	Prism											1	Dark	3	0.22 μm	2	1.7	1.8
													Light	4	3	Unfertilized egg	8-cell	Blastula	Gastrula	2-arm											1	Dark	4	0.22 μm	1.8	1.9	1.7
													Light	4	4	Unfertilized egg	8-cell	Blastula	Gastrula	2-arm											1	Dark	5	0.22 μm	1.8	1.9	1.8
													Light	4	5	Unfertilized egg	4-cell	Blastula	Gastrula	Prism											2	Light	1	0.22 μm	1.9	1.8	1.7
													Light	4	6	Unfertilized egg	8-cell	Blastula	Gastrula	Prism											2	Light	2	0.22 μm	1.9	2	1.7
													Light	4	7	Unfertilized egg	16-cell	Blastula	Gastrula	Prism											2	Light	3	0.22 μm	2	1.8	1.8
													Light	4	8	Unfertilized egg	16-cell	Blastula	Gastrula	Prism											2	Light	4	0.22 μm	1.7	1.8	1.7
													Light	4	9	Unfertilized egg	8-cell	Blastula	Gastrula	Prism											2	Light	5	0.22 μm	1.9	1.7	1.8
													Light	4	10	Unfertilized egg	8-cell	Blastula	Gastrula	2-arm											2	Dark	1	0.22 μm	1.6	1.7	1.6
													Light	4	11	Unfertilized egg	16-cell	Blastula	Gastrula	Prism											2	Dark	2	0.22 μm	1.5	1.7	1.6
													Light	4	12	Unfertilized egg	8-cell	Blastula	Gastrula	Prism											2	Dark	3	0.22 μm	1.4	1.6	1.7
													Light	4	13	Unfertilized egg	8-cell	Blastula	Gastrula	Prism											2	Dark	4	0.22 μm	1.7	1.5	1.6
													Light	4	14	Unfertilized egg	8-cell	Blastula	Gastrula	Prism											2	Dark	5	0.22 μm	1.6	1.7	1.5
													Light	4	15	Unfertilized egg	8-cell	Blastula	Gastrula	Prism											3	Light	1	0.22 μm	1.7	1.6	1.6
													Light	4	16	Unfertilized egg	16-cell	Blastula	Gastrula	Prism											3	Light	2	0.22 μm	1.8	1.9	1.7
													Light	4	17	Unfertilized egg	8-cell	Blastula	Gastrula	2-arm											3	Light	3	0.22 μm	1.8	1.7	1.7
													Light	4	18	Unfertilized egg	8-cell	Blastula	Gastrula	Prism											3	Light	4	0.22 μm	1.8	1.5	1.6
													Light	4	19	Unfertilized egg	8-cell	Blastula	Gastrula	Prism											3	Light	5	0.22 μm	1.6	1.7	1.5
													Light	4	20	Unfertilized egg	8-cell	Blastula	Gastrula	Prism											3	Dark	1	0.22 μm	1.4	1.6	1.6
													Light	4	21	Unfertilized egg	8-cell	Blastula	Gastrula	Prism											3	Dark	2	0.22 μm	1.5	1.4	1.4
													Light	4	22	Unfertilized egg	8-cell	Blastula	Gastrula	Prism											3	Dark	3	0.22 μm	1.2	1.4	1.2
													Light	4	23	Unfertilized egg	8-cell	Blastula	Gastrula	2-arm											3	Dark	4	0.22 μm	1.3	1.4	1.2
													Light	4	24	Unfertilized egg	8-cell	Blastula	Gastrula	2-arm											3	Dark	5	0.22 μm	1.5	1.5	1.4
													Light	4	25	Unfertilized egg	8-cell	Blastula	Gastrula	2-arm											4	Light	1	0.22 μm	1.5	1.4	1.6
													Light	5	1	Unfertilized egg	8-cell	Blastula	Gastrula	2-arm											4	Light	2	0.22 μm	1.7	1.5	1.8
													Light	5	2	Unfertilized egg	8-cell	Blastula	Gastrula	2-arm											4	Light	3	0.22 μm	1.6	1.8	1.5
													Light	5	3	Unfertilized egg	8-cell	Blastula	Gastrula	Prism											4	Light	4	0.22 μm	1.5	1.7	1.5
													Light	5	4	Unfertilized egg	8-cell	Blastula	Gastrula	2-arm											4	Light	5	0.22 μm	1.4	1.5	1.3
													Light	5	5	Unfertilized egg	8-cell	Blastula	Gastrula	Prism											4	Dark	1	0.22 μm	1.3	1.2	1.4
													Light	5	6	Unfertilized egg	4-cell	Blastula	Gastrula	Prism											4	Dark	2	0.22 μm	1.3	1.3	1.2
													Light	5	7	Unfertilized egg	8-cell	Blastula	Gastrula	2-arm											4	Dark	3	0.22 μm	1	1.3	1.2
													Light	5	8	Unfertilized egg	4-cell	Blastula	Gastrula	2-arm											4	Dark	4	0.22 μm	1.1	1.2	1.2
													Light	5	9	Unfertilized egg	8-cell	Blastula	Gastrula	2-arm											4	Dark	5	0.22 μm	1.3	1.1	1.4
													Light	5	10	Unfertilized egg	16-cell	Blastula	Gastrula	2-arm											5	Light	1	0.22 μm	1	1.2	1.2
													Light	5	11	Unfertilized egg	4-cell	Blastula	Blastula	2-arm											5	Light	2	0.22 μm	1.5	1.4	1.3
													Light	5	12	Unfertilized egg	8-cell	Blastula	Gastrula	Prism											5	Light	3	0.22 μm	1.6	1.4	1.5
													Light	5	13	Unfertilized egg	8-cell	Blastula	Gastrula	Prism											5	Light	4	0.22 μm	1.4	1.5	1.6
													Light	5	14	Unfertilized egg	8-cell	Blastula	Gastrula	Prism											5	Light	5	0.22 μm	1.2	1.1	1.1
													Light	5	15	Unfertilized egg	8-cell	Blastula	Gastrula	Prism											5	Dark	1	0.22 μm	1	0.9	1.1
													Light	5	16	Unfertilized egg	8-cell	Blastula	Gastrula	Prism											5	Dark	2	0.22 μm	0.9	0.8	1.2
													Light	5	17	Unfertilized egg	8-cell	Blastula	Gastrula	2-arm											5	Dark	3	0.22 μm	0.8	1.1	0.8
													Light	5	18	Unfertilized egg	4-cell	Blastula	Blastula	2-arm											5	Dark	4	0.22 μm	1	1	1.1
													Light	5	19	Unfertilized egg	8-cell	Blastula	Gastrula	Prism											5	Dark	5	0.22 μm	1.1	1.2	0.7
													Light	5	20	Unfertilized egg	8-cell	Blastula	Gastrula	Prism
													Light	5	21	Unfertilized egg	16-cell	Blastula	Gastrula	Prism
													Light	5	22	Unfertilized egg	8-cell	Blastula	Gastrula	Prism
													Light	5	23	Unfertilized egg	8-cell	Blastula	Gastrula	Prism
													Light	5	24	Unfertilized egg	8-cell	Blastula	Gastrula	Prism
													Light	5	25	Unfertilized egg	8-cell	Blastula	Gastrula	Prism
													Dark	1	1	Unfertilized egg	8-cell	Blastula	Gastrula	--
													Dark	1	2	Unfertilized egg	16-cell	Blastula	Unfertilized egg	--
													Dark	1	3	Unfertilized egg	8-cell	Blastula	Gastrula	--
													Dark	1	4	Unfertilized egg	4-cell	Blastula	Unfertilized egg	--
													Dark	1	5	Unfertilized egg	4-cell	Blastula	Unfertilized egg	--
													Dark	1	6	Unfertilized egg	8-cell	Blastula	Gastrula	--
													Dark	1	7	Unfertilized egg	4-cell	Blastula	Gastrula	--
													Dark	1	8	Unfertilized egg	4-cell	Blastula	Gastrula	--
													Dark	1	9	Unfertilized egg	8-cell	Blastula	Unfertilized egg	--
													Dark	1	10	Unfertilized egg	8-cell	Blastula	Gastrula	--
													Dark	1	11	Unfertilized egg	4-cell	Blastula	Unfertilized egg	--
													Dark	1	12	Unfertilized egg	8-cell	Blastula	Gastrula	--
													Dark	1	13	Unfertilized egg	4-cell	Blastula	Unfertilized egg	--
													Dark	1	14	Unfertilized egg	4-cell	Blastula	Unfertilized egg	--
													Dark	1	15	Unfertilized egg	8-cell	Blastula	Unfertilized egg	--
													Dark	1	16	Unfertilized egg	4-cell	Blastula	Unfertilized egg	--
													Dark	1	17	Unfertilized egg	8-cell	Blastula	Unfertilized egg	--
													Dark	1	18	Unfertilized egg	4-cell	Blastula	Gastrula	--
													Dark	1	19	Unfertilized egg	4-cell	Blastula	--	--
													Dark	1	20	Unfertilized egg	8-cell	Blastula	--	--
													Dark	1	21	Unfertilized egg	4-cell	Blastula	--	--
													Dark	1	22	Unfertilized egg	8-cell	Blastula	--	--
													Dark	1	23	Unfertilized egg	4-cell	Blastula	--	--
													Dark	1	24	Unfertilized egg	8-cell	Blastula	--	--
													Dark	1	25	Unfertilized egg	8-cell	Blastula	--	--
													Dark	2	1	Unfertilized egg	4-cell	Blastula	Gastrula	Prism
													Dark	2	2	Unfertilized egg	4-cell	Blastula	Gastrula	Prism
													Dark	2	3	Unfertilized egg	4-cell	Blastula	Gastrula	Prism
													Dark	2	4	Unfertilized egg	16-cell	Blastula	Gastrula	2-arm
													Dark	2	5	Unfertilized egg	16-cell	Blastula	Gastrula	Prism
													Dark	2	6	Unfertilized egg	8-cell	Blastula	Gastrula	Prism
													Dark	2	7	Unfertilized egg	8-cell	Blastula	Gastrula	Prism
													Dark	2	8	Unfertilized egg	8-cell	Blastula	Gastrula	Prism
													Dark	2	9	Unfertilized egg	8-cell	Blastula	Gastrula	Prism
													Dark	2	10	Unfertilized egg	8-cell	Blastula	Gastrula	2-arm
													Dark	2	11	Unfertilized egg	8-cell	Blastula	Gastrula	Prism
													Dark	2	12	Unfertilized egg	8-cell	Blastula	Gastrula	Prism
													Dark	2	13	Unfertilized egg	8-cell	Blastula	Gastrula	Prism
													Dark	2	14	Unfertilized egg	8-cell	Blastula	Gastrula	Prism
													Dark	2	15	Unfertilized egg	8-cell	Blastula	Gastrula	Prism
													Dark	2	16	Unfertilized egg	8-cell	Blastula	Gastrula	2-arm
													Dark	2	17	Unfertilized egg	8-cell	Blastula	Gastrula	Prism
													Dark	2	18	Unfertilized egg	8-cell	Blastula	Gastrula	Prism
													Dark	2	19	Unfertilized egg	8-cell	Blastula	Unfertilized egg	Prism
													Dark	2	20	Unfertilized egg	8-cell	Blastula	Unfertilized egg	Prism
													Dark	2	21	Unfertilized egg	8-cell	Blastula	Gastrula	Prism
													Dark	2	22	Unfertilized egg	8-cell	Blastula	Gastrula	Prism
													Dark	2	23	Unfertilized egg	16-cell	Blastula	Gastrula	Prism
													Dark	2	24	Unfertilized egg	16-cell	Blastula	Gastrula	Prism
													Dark	2	25	Unfertilized egg	8-cell	Blastula	Gastrula	Prism
													Dark	3	1	Unfertilized egg	4-cell	Blastula	Gastrula	Prism
													Dark	3	2	Unfertilized egg	4-cell	Blastula	Gastrula	Prism
													Dark	3	3	Unfertilized egg	4-cell	Blastula	Gastrula	Prism
													Dark	3	4	Unfertilized egg	4-cell	Blastula	Gastrula	Prism
													Dark	3	5	Unfertilized egg	4-cell	Blastula	Gastrula	Prism
													Dark	3	6	Unfertilized egg	8-cell	Blastula	Blastula	Prism
													Dark	3	7	Unfertilized egg	8-cell	Blastula	Gastrula	Prism
													Dark	3	8	Unfertilized egg	16-cell	Blastula	Blastula	Prism
													Dark	3	9	Unfertilized egg	4-cell	Blastula	Gastrula	Prism
													Dark	3	10	Unfertilized egg	4-cell	Blastula	Gastrula	Prism
													Dark	3	11	Unfertilized egg	4-cell	Blastula	Gastrula	Prism
													Dark	3	12	Unfertilized egg	8-cell	Blastula	Gastrula	Prism
													Dark	3	13	Unfertilized egg	4-cell	Blastula	Blastula	Prism
													Dark	3	14	Unfertilized egg	8-cell	Blastula	Gastrula	Prism
													Dark	3	15	Unfertilized egg	4-cell	Blastula	Gastrula	Prism
													Dark	3	16	Unfertilized egg	4-cell	Blastula	Gastrula	Prism
													Dark	3	17	Unfertilized egg	4-cell	Blastula	Gastrula	Prism
													Dark	3	18	Unfertilized egg	8-cell	Blastula	Gastrula	Prism
													Dark	3	19	Unfertilized egg	4-cell	Blastula	Gastrula	Prism
													Dark	3	20	Unfertilized egg	4-cell	Blastula	Gastrula	Prism
													Dark	3	21	Unfertilized egg	4-cell	Blastula	Gastrula	Prism
													Dark	3	22	Unfertilized egg	8-cell	Blastula	Gastrula	Prism
													Dark	3	23	Unfertilized egg	4-cell	Blastula	Gastrula	Prism
													Dark	3	24	Unfertilized egg	8-cell	Blastula	Gastrula	2-arm
													Dark	3	25	Unfertilized egg	8-cell	Blastula	Gastrula	Prism
													Dark	4	1	Unfertilized egg	16-cell	Blastula	Gastrula	Prism
													Dark	4	2	Unfertilized egg	16-cell	Blastula	Gastrula	Prism
													Dark	4	3	Unfertilized egg	8-cell	Blastula	Gastrula	Prism
													Dark	4	4	Unfertilized egg	8-cell	Blastula	Gastrula	Prism
													Dark	4	5	Unfertilized egg	8-cell	Blastula	Gastrula	2-arm
													Dark	4	6	Unfertilized egg	8-cell	Blastula	Blastula	2-arm
													Dark	4	7	Unfertilized egg	16-cell	Blastula	Gastrula	Prism
													Dark	4	8	Unfertilized egg	8-cell	Blastula	Gastrula	Prism
													Dark	4	9	Unfertilized egg	8-cell	Blastula	Gastrula	Prism
													Dark	4	10	Unfertilized egg	8-cell	Blastula	Gastrula	Prism
													Dark	4	11	Unfertilized egg	8-cell	Blastula	Gastrula	Prism
													Dark	4	12	Unfertilized egg	16-cell	Blastula	Gastrula	Prism
													Dark	4	13	Unfertilized egg	8-cell	Blastula	Blastula	Prism
													Dark	4	14	Unfertilized egg	16-cell	Blastula	Gastrula	Prism
													Dark	4	15	Unfertilized egg	16-cell	Blastula	Gastrula	Prism
													Dark	4	16	Unfertilized egg	8-cell	Blastula	Gastrula	Prism
													Dark	4	17	Unfertilized egg	16-cell	Blastula	Gastrula	Prism
													Dark	4	18	Unfertilized egg	8-cell	Blastula	Gastrula	Prism
													Dark	4	19	Unfertilized egg	8-cell	Blastula	Gastrula	Prism
													Dark	4	20	Unfertilized egg	8-cell	Blastula	Blastula	Prism
													Dark	4	21	Unfertilized egg	16-cell	Blastula	Gastrula	2-arm
													Dark	4	22	Unfertilized egg	16-cell	Blastula	Gastrula	Prism
													Dark	4	23	Unfertilized egg	16-cell	Blastula	Gastrula	Prism
													Dark	4	24	Unfertilized egg	16-cell	Blastula	Gastrula	2-arm
													Dark	4	25	Unfertilized egg	16-cell	Blastula	Gastrula	Prism
													Dark	5	1	Unfertilized egg	8-cell	Blastula	Gastrula	--
													Dark	5	2	Unfertilized egg	16-cell	Blastula	Blastula	--
													Dark	5	3	Unfertilized egg	16-cell	Blastula	Gastrula	--
													Dark	5	4	Unfertilized egg	8-cell	Blastula	Blastula	--
													Dark	5	5	Unfertilized egg	8-cell	Blastula	Gastrula	--
													Dark	5	6	Unfertilized egg	16-cell	Blastula	Blastula	--
													Dark	5	7	Unfertilized egg	8-cell	Blastula	Gastrula	--
													Dark	5	8	Unfertilized egg	16-cell	Blastula	Blastula	--
													Dark	5	9	Unfertilized egg	8-cell	Blastula	Gastrula	--
													Dark	5	10	Unfertilized egg	16-cell	Blastula	Blastula	--
													Dark	5	11	Unfertilized egg	8-cell	Blastula	Gastrula	--
													Dark	5	12	Unfertilized egg	16-cell	Blastula	Gastrula	--
													Dark	5	13	Unfertilized egg	16-cell	Blastula	Gastrula	--
													Dark	5	14	Unfertilized egg	16-cell	Blastula	Gastrula	--
													Dark	5	15	Unfertilized egg	8-cell	Blastula	Gastrula	--
													Dark	5	16	Unfertilized egg	16-cell	Blastula	Gastrula	--
													Dark	5	17	Unfertilized egg	8-cell	Blastula	Gastrula	--
													Dark	5	18	Unfertilized egg	8-cell	Blastula	Blastula	--
													Dark	5	19	Unfertilized egg	8-cell	Blastula	Gastrula	--
													Dark	5	20	Unfertilized egg	8-cell	Blastula	Blastula	--
													Dark	5	21	Unfertilized egg	16-cell	Blastula	Gastrula	--
													Dark	5	22	Unfertilized egg	8-cell	Blastula	Gastrula	--
													Dark	5	23	Unfertilized egg	8-cell	Blastula	Gastrula	--
													Dark	5	24	Unfertilized egg	16-cell	Blastula	Gastrula	--
													Dark	5	25	Unfertilized egg	8-cell	Blastula	Gastrula	--
[truncated: 2 more columns]
