# Supplementary material for: Sea urchin eggs contain a plastid-derived structure that contributes to their development
Source: PLoS Biol. 2026 Apr 23;24(4):e3003705. doi: 10.1371/journal.pbio.3003705 (PMC13105349; doi:10.1371/journal.pbio.3003705)
Supplement: S12 Table — (XLSX) [file pbio.3003705.s045.xlsx]

## Sheet: Sheet1
Table S12. Summary of statistical tests for metabolomics.
	Comparison	Test	Factor	DF	SS	R2	F Ratio	Prob > F
	Developmental stages	PERMANOVA	Treatment	1	74149.1	0.412589	34.4169	0.001
	(eggs vs. larvae; all)		Residual	49	105567	0.587411	--	--
			Total	50	179716	1	--	--
	Comparison	Test	Factor	DF	SS	R2	F Ratio	Prob > F
	Eggs, light vs. dark	PERMANOVA	Treatment	1	2587.91	0.0420427	1.22886	0.181
			Residual	28	58966.4	0.957957	--	--
			Total	29	61554.3	1	--	--
	Comparison	Test	Factor	DF	SS	R2	F Ratio	Prob > F
	Larvae, light vs. dark	PERMANOVA	Treatment	1	5501.66	0.128373	2.79832	0.001
			Residual	19	37355.1	0.871627	--	--
			Total	20	42856.8	1	--	--
