# Supplementary material for: Sea urchin eggs contain a plastid-derived structure that contributes to their development
Source: PLoS Biol. 2026 Apr 23;24(4):e3003705. doi: 10.1371/journal.pbio.3003705 (PMC13105349; doi:10.1371/journal.pbio.3003705)
Supplement: S13 Table — (XLSX) [file pbio.3003705.s046.xlsx]

## Sheet: Sheet1
Table S13. List of differentially abundance metabolites detected in the larvae of Arbacia lixula from light and dark.
	ID	comp1	GroupContrib	importance	mz	RT	Corr_ID	Compound_Name	NPC#pathway	featID
	10991	2.63081	Light	-0.0564625	313.126	4.74104	431	NA	Amino acids and Peptides	10991
	452	2.62986	Dark	0.0564421	214.053	0.636738	NA	NA	Amino acids and Peptides	452
	3778	2.58435	Light	-0.0554653	105.055	2.09864	212	NA	NA	3778
	3758	2.57522	Light	-0.0552694	213.073	2.09829	212	NA	NA	3758
	3779	2.57261	Light	-0.0552134	173.081	2.07653	212	NA	Fatty acids	3779
	3740	2.55015	Light	-0.0547313	155.07	2.06227	212	NA	Fatty acids	3740
	9673	2.54801	Light	-0.0546853	299.11	4.01087	402	NA	Polyketides	9673
	6975	2.54728	Light	-0.0546698	227.089	3.21988	NA	NA	Fatty acids	6975
	9661	2.54651	Light	-0.0546532	155.07	4.00797	402	NA	Fatty acids	9661
	3756	2.54102	Light	-0.0545354	235.055	2.10236	212	NA	NA	3756
	9665	2.53882	Light	-0.0544882	259.117	4.01495	402	NA	Fatty acids	9665
	9663	2.52828	Light	-0.0542618	191.091	4.013	402	NA	Fatty acids	9663
	9656	2.51483	Light	-0.0539733	173.081	4.01106	402	NA	NA	9656
	11634	2.5097	Light	-0.0538632	385.147	5.22135	495	NA	Polyketides	11634
	7306	2.50955	Light	-0.05386	227.089	3.3468	316	NA	NA	7306
	3759	2.507	Light	-0.0538051	191.091	2.09688	212	NA	Fatty acids	3759
	9668	2.50564	Light	-0.0537759	294.155	4.013	402	NA	Fatty acids	9668
	9660	2.50556	Light	-0.0537744	277.128	4.0117	402	NA	Fatty acids	9660
	9670	2.50044	Light	-0.0536644	322.186	4.01124	402	NA	Amino acids and Peptides	9670
	11641	2.49312	Light	-0.0535073	277.128	5.22393	495	NA	Fatty acids	11641
	11633	2.49143	Light	-0.053471	363.165	5.21921	495	NA	Fatty acids	11633
	11627	2.48158	Light	-0.0532597	408.223	5.22157	495	NA	Carbohydrates	11627
	11629	2.45436	Light	-0.0526755	380.191	5.21978	495	NA	Polyketides	11629
	16070	2.45194	Dark	0.0526236	349.198	9.0118	755	NA	NA	16070
	11393	2.43938	Light	-0.0523539	336.202	5.07488	485	NA	Fatty acids	11393
	12620	2.42328	Light	-0.0520084	399.162	5.83464	NA	NA	Polyketides	12620
	11385	2.37032	Light	-0.0508719	313.126	5.07356	485	NA	Polyketides	11385
	11635	2.36881	Light	-0.0508394	259.117	5.21863	495	NA	Polyketides	11635
	11519	2.36041	Dark	0.050659	360.274	5.1796	NA	NA	Fatty acids	11519
	11384	2.34969	Light	-0.050429	291.144	5.07013	485	NA	Fatty acids	11384
	11374	2.34694	Light	-0.05037	308.17	5.07228	485	NA	Fatty acids	11374
	11370	2.34476	Light	-0.0503232	205.107	5.06942	485	NA	Fatty acids	11370
	1439	2.34292	Light	-0.0502838	282.12	0.946388	28	NA	Carbohydrates	1439
	8549	2.33575	Light	-0.0501298	667.017	3.66737	359	NA	NA	8549
	910	2.32563	Dark	0.0499127	188.164	0.771969	NA	NA	Fatty acids	910
	4763	2.32428	Light	-0.0498837	199.094	2.64395	NA	NA	Alkaloids	4763
	8552	2.30372	Light	-0.0494425	799.818	3.66482	359	NA	NA	8552
	2096	2.27532	Light	-0.0488329	102.091	1.1843	NA	NA	Fatty acids	2096
	1441	2.26682	Light	-0.0486505	252.109	0.944095	28	2'-deoxyadenosine (Chimeric precursor selection)	Carbohydrates	1441
	5845	2.25881	Light	-0.0484785	509.277	2.95414	NA	NA	Amino acids and Peptides	5845
	11401	2.25401	Dark	0.0483756	576.36	5.10843	481	NA	Fatty acids	11401
	14351	2.24936	Dark	0.0482757	454.293	7.20318	NA	Massbank:RP026303 1-tridecanoyl-2-hydroxy-sn-glycero-3-phosphocholine|1-tridecanoyl-sn-glycero-3-phosphocholine|[(2R)-2-hydroxy-3-tridecanoyloxypropyl] 2-(trimethylazaniumyl)ethyl phosphate	Fatty acids	14351
	9642	2.23665	Light	-0.0480029	315.084	4.01154	NA	NA	Amino acids and Peptides	9642
	15410	2.21814	Light	-0.0476057	418.262	8.33095	NA	NA	Fatty acids	15410
	12520	2.21622	Dark	0.0475644	426.261	5.77893	512	NA	Fatty acids	12520
	549	2.21479	Light	-0.0475337	130.576	0.649681	55	NA	NA	549
	18535	2.20573	Light	-0.0473393	410.257	10.0292	NA	NA	Amino acids and Peptides	18535
	12734	2.19681	Dark	0.0471478	474.282	5.89601	NA	NA	NA	12734
	5760	2.1941	Light	-0.0470898	116.107	2.90865	NA	NA	Fatty acids	5760
	14270	2.1853	Dark	0.0469008	350.199	7.13833	619	NA	Terpenoids	14270
	10038	2.18504	Light	-0.0468954	441.307	4.16147	NA	NA	Amino acids and Peptides	10038
	529	2.18282	Dark	0.0468477	187.058	0.650162	55	NA	NA	529
	541	2.15937	Light	-0.0463444	215.088	0.65194	NA	NA	Amino acids and Peptides	541
	8907	2.15859	Light	-0.0463276	202.216	3.80651	NA	NA	NA	8907
	14196	2.15771	Light	-0.0463087	300.29	7.07196	NA	NA	NA	14196
	17589	2.14749	Dark	0.0460895	402.139	9.81296	895	NA	Terpenoids	17589
	5312	2.1417	Light	-0.0459651	360.213	2.7747	272	NA	Amino acids and Peptides	5312
	462	2.14136	Light	-0.0459578	356.12	0.647302	5	NA	Carbohydrates	462
	17584	2.1402	Dark	0.045933	351.158	9.81958	895	NA	Terpenoids	17584
	16284	2.13803	Dark	0.0458864	400.342	9.22525	759	PALMITOYLCARNITINE	Fatty acids	16284
	1119	2.13299	Light	-0.0457783	155.068	0.840967	NA	NA	Fatty acids	1119
	636	2.11731	Light	-0.0454416	114.563	0.655389	55	NA	NA	636
	547	2.10992	Light	-0.0452831	121.571	0.64947	NA	NA	NA	547
	17201	2.10764	Dark	0.0452341	377.23	9.68846	NA	NA	Fatty acids	17201
	7207	2.10589	Light	-0.0451965	520.276	3.31761	NA	NA	NA	7207
	6914	2.10133	Light	-0.0450988	239.125	3.18807	NA	NA	Fatty acids	6914
	8775	2.09538	Light	-0.0449711	107.07	3.74866	348	NA	Fatty acids	8775
	15794	2.08794	Dark	0.0448113	386.326	8.77152	NA	NA	Fatty acids	15794
	17524	2.08186	Dark	0.0446808	421.256	9.79064	895	NA	Amino acids and Peptides	17524
	14495	2.07978	Dark	0.0446363	344.279	7.38345	NA	LAUROYLCARNITINE	Fatty acids	14495
	18197	2.074	Light	-0.0445122	351.251	9.93745	849	NA	Polyketides	18197
	609	2.07158	Light	-0.0444601	105.558	0.654	55	NA	NA	609
	3662	2.07072	Light	-0.0444418	171.099	2.05623	NA	NA	Fatty acids	3662
	2014	2.0679	Light	-0.0443814	135.102	1.15449	91	NA	Fatty acids	2014
	6560	2.06382	Light	-0.0442936	199.094	3.0821	290	NA	Alkaloids	6560
	3903	2.0612	Light	-0.0442374	171.099	2.16571	173	NA	NA	3903
	3879	2.05753	Dark	0.0441586	265.155	2.14461	194	N-Valylphenylalanine	Amino acids and Peptides	3879
	3459	2.05712	Light	-0.0441498	531.314	1.93914	NA	NA	Amino acids and Peptides	3459
	469	2.05218	Dark	0.0440438	218.139	0.635457	NA	PROPIONYLCARNITINE	Fatty acids	469
	7843	2.05131	Light	-0.0440253	357.062	3.49804	351	NA	Alkaloids	7843
	14482	2.05114	Light	-0.0440217	359.29	7.37233	NA	NA	Fatty acids	14482
	16485	2.0506	Dark	0.04401	349.273	9.3764	776	NA	Fatty acids	16485
	8414	2.04715	Light	-0.043936	207.159	3.64064	368	NA	Fatty acids	8414
	16313	2.04657	Dark	0.0439235	349.273	9.24116	760	NA	Terpenoids	16313
	4848	2.04362	Light	-0.0438603	201.11	2.62585	231	NA	Amino acids and Peptides	4848
	15446	2.04333	Dark	0.043854	372.311	8.37947	NA	NA	Fatty acids	15446
	18187	2.04186	Dark	0.0438223	421.256	9.9494	848	NA	Fatty acids	18187
	5034	2.03948	Light	-0.0437714	109.065	2.67967	252	NA	Fatty acids	5034
	16316	2.0336	Dark	0.0436451	389.266	9.24745	760	NA	NA	16316
	7301	2.02929	Light	-0.0435527	119.07	3.34881	316	NA	Fatty acids	7301
	584	2.02728	Light	-0.0435094	183.061	0.650987	55	NA	NA	584
	14275	2.02715	Dark	0.0435068	414.321	7.13468	619	NA	Fatty acids	14275
	603	2.02614	Light	-0.0434849	103.055	0.651332	55	NA	Fatty acids	603
	14903	2.02028	Dark	0.0433592	358.295	7.81217	NA	NA	Fatty acids	14903
	14026	2.01143	Light	-0.0431693	172.169	6.89708	NA	NA	Fatty acids	14026
	3165	2.00951	Light	-0.0431281	144.102	1.75318	183	NA	Fatty acids	3165
	14066	2.00686	Light	-0.0430712	244.227	6.95352	NA	NA	Fatty acids	14066
	12617	2.00362	Light	-0.0430018	377.18	5.84083	NA	NA	Fatty acids	12617
	548	1.99988	Light	-0.0429215	129.56	0.651033	55	NA	NA	548
	394	1.99088	Dark	0.0427284	185.128	0.609039	NA	NA	Amino acids and Peptides	394
	535	1.98534	Light	-0.0426094	102.039	0.650924	55	NA	Fatty acids	535
	5045	1.9808	Light	-0.0425119	638.078	2.66342	261	NA	NA	5045
	2016	1.97754	Light	-0.0424419	157.083	1.15342	91	NA	NA	2016
	10967	1.97624	Light	-0.0424141	907.485	4.72743	NA	NA	NA	10967
	7666	1.97619	Light	-0.0424129	374.228	3.462	NA	NA	Amino acids and Peptides	7666
	13153	1.97421	Light	-0.0423704	449.201	6.19073	553	NA	Fatty acids	13153
	12535	1.97365	Dark	0.0423584	448.243	5.77992	512	NA	NA	12535
	6979	1.97043	Dark	0.0422894	501.243	3.21715	NA	NA	Amino acids and Peptides	6979
	3688	1.96967	Light	-0.0422729	116.107	2.07642	210	NA	Fatty acids	3688
	406	1.96701	Dark	0.0422159	186.132	0.612626	NA	NA	Fatty acids	406
	340	1.96571	Light	-0.0421881	332.075	0.566215	22	653-63-4	Carbohydrates	340
	15787	1.96236	Dark	0.0421161	241.252	8.75925	751	NA	Fatty acids	15787
	521	1.95921	Light	-0.0420485	160.045	0.649602	55	NA	NA	521
	15481	1.95617	Light	-0.0419832	356.352	8.43238	NA	NA	Fatty acids	15481
	119	1.95239	Dark	0.0419023	143.081	0.554019	NA	NA	Amino acids and Peptides	119
	4738	1.95122	Light	-0.0418771	346.197	2.59457	NA	NA	Amino acids and Peptides	4738
	288	1.94564	Dark	0.0417573	201.123	0.571471	39	NA	Amino acids and Peptides	288
	575	1.94126	Light	-0.0416632	173.985	0.651668	55	NA	Amino acids and Peptides	575
	16484	1.94079	Dark	0.0416532	389.266	9.38063	776	NA	NA	16484
	1081	1.94038	Light	-0.0416444	298.115	0.823024	14	NA	Carbohydrates	1081
	15790	1.94029	Dark	0.0416425	383.184	8.76031	751	NA	NA	15790
	17276	1.93954	Dark	0.0416264	365.268	9.71184	836	NA	Fatty acids	17276
	13319	1.93732	Dark	0.0415788	640.405	6.33	593	NA	Terpenoids	13319
	1402	1.93416	Dark	0.0415109	232.154	0.93473	NA	Butyrylcarnitine	Fatty acids	1402
	7319	1.93265	Light	-0.0414785	541.793	3.35915	NA	NA	NA	7319
	557	1.93192	Light	-0.0414629	142.035	0.650142	55	NA	NA	557
	13316	1.93088	Dark	0.0414405	622.395	6.32904	593	NA	Terpenoids	13316
	6001	1.9292	Light	-0.0414046	113.06	2.99154	250	NA	Fatty acids	6001
	10554	1.92677	Light	-0.0413523	338.164	4.4229	406	NA	Amino acids and Peptides	10554
	11392	1.92582	Light	-0.0413319	329.1	5.07114	485	NA	NA	11392
	10555	1.92529	Light	-0.0413206	360.145	4.42562	406	NA	NA	10555
	3599	1.92493	Light	-0.0413129	197.128	2.03519	152	NA	Amino acids and Peptides	3599
	13154	1.92382	Light	-0.0412891	471.183	6.18917	553	NA	Polyketides	13154
	13147	1.92162	Light	-0.0412418	466.228	6.19008	NA	NA	Fatty acids	13147
	10566	1.91971	Light	-0.0412007	487.313	4.40723	NA	NA	Amino acids and Peptides	10566
	747	1.91782	Light	-0.0411602	224.078	0.688356	47	NA	Carbohydrates	747
	11624	1.91278	Dark	0.0410521	874.416	5.20984	NA	NA	NA	11624
	13326	1.9072	Dark	0.0409324	605.368	6.32994	593	NA	NA	13326
	10908	1.90588	Light	-0.040904	144.138	4.69635	NA	NA	Fatty acids	10908
	13324	1.90584	Dark	0.0409031	645.36	6.33281	593	NA	NA	13324
	13926	1.89938	Light	-0.0407644	314.305	6.77903	NA	NA	Fatty acids	13926
	17876	1.89936	Dark	0.040764	375.25	9.87601	888	NA	Fatty acids	17876
	17880	1.89241	Dark	0.0406149	335.257	9.87865	888	NA	Terpenoids	17880
	1640	1.89003	Light	-0.0405637	433.229	0.997055	NA	NA	Amino acids and Peptides	1640
	1912	1.88229	Dark	0.0403978	320.181	1.12309	NA	NA	Amino acids and Peptides	1912
	18439	1.88147	Dark	0.0403801	377.266	10.0005	922	NA	Fatty acids	18439
	536	1.87814	Light	-0.0403086	205.059	0.648273	NA	NA	Alkaloids	536
	17890	1.87603	Dark	0.0402634	353.269	9.87847	888	NA	Fatty acids	17890
	15361	1.87514	Dark	0.0402442	245.175	8.25687	NA	NA	NA	15361
	12360	1.86883	Dark	0.0401087	928.396	5.70238	NA	NA	NA	12360
	4585	1.86645	Dark	0.0400576	319.543	2.51808	NA	NA	NA	4585
	11448	1.85512	Light	-0.0398146	126.084	5.10851	491	NA	NA	11448
	748	1.8525	Light	-0.0397583	340.125	0.693299	47	NA	Carbohydrates	748
	8451	1.85201	Light	-0.0397478	159.065	3.65005	368	NA	Fatty acids	8451
	6732	1.85066	Light	-0.0397188	227.089	3.13491	NA	NA	Fatty acids	6732
	14022	1.84749	Dark	0.0396508	350.2	6.89508	NA	NA	Fatty acids	14022
	2294	1.84687	Dark	0.0396374	188.07	1.2626	105	Spectral Match to L-Tryptophan from NIST14	Alkaloids	2294
	17906	1.84664	Dark	0.0396326	317.247	9.87941	NA	NA	Terpenoids	17906
	8454	1.8457	Light	-0.0396125	241.068	3.65092	368	NA	Fatty acids	8454
	9738	1.84522	Light	-0.0396022	164.107	4.03334	NA	NA	Alkaloids	9738
	585	1.84515	Light	-0.0396006	111.044	0.652417	55	NA	Fatty acids	585
	285	1.84333	Dark	0.0395615	203.127	0.572159	39	NA	NA	285
	2292	1.84109	Dark	0.0395134	205.097	1.26104	105	Spectral Match to L-Tryptophan from NIST14	Alkaloids	2292
	2304	1.83343	Dark	0.039349	189.074	1.26345	105	NA	Amino acids and Peptides	2304
	305	1.83025	Dark	0.0392807	202.127	0.572121	39	NA	NA	305
	1306	1.82777	Dark	0.0392277	208.133	0.907627	NA	NA	Amino acids and Peptides	1306
	4723	1.82776	Dark	0.0392274	245.186	2.57825	NA	Spectral Match to Ile-Leu from NIST14	Amino acids and Peptides	4723
	592	1.82718	Light	-0.0392148	113.547	0.651537	55	NA	NA	592
	12361	1.82658	Dark	0.039202	808.447	5.70587	545	NA	Terpenoids	12361
	745	1.82471	Light	-0.0391619	362.107	0.695077	47	NA	Carbohydrates	745
	7884	1.82162	Light	-0.0390956	167.055	3.50266	351	"2,3-dimethoxybenzaldehyde CollisionEnergy:102040"	Fatty acids	7884
	12365	1.82033	Dark	0.0390679	888.404	5.7005	545	NA	NA	12365
	2295	1.82012	Dark	0.0390634	146.06	1.2634	105	NA	NA	2295
	7883	1.81994	Light	-0.0390596	149.045	3.50356	351	NA	Fatty acids	7883
	2454	1.81881	Light	-0.0390352	238.093	1.34069	86	NA	Carbohydrates	2454
	14210	1.81397	Light	-0.0389315	172.169	7.07306	NA	NA	Fatty acids	14210
	393	1.81368	Dark	0.0389252	218.094	0.603398	NA	NA	Fatty acids	393
	292	1.8122	Dark	0.0388934	202.12	0.572316	39	NA	Amino acids and Peptides	292
	12578	1.81104	Light	-0.0388684	316.321	5.81806	NA	NA	NA	12578
	11926	1.81083	Dark	0.0388641	172.133	5.44633	NA	NA	Amino acids and Peptides	11926
	13321	1.8085	Dark	0.0388139	343.691	6.33096	593	NA	NA	13321
	7823	1.80162	Light	-0.0386664	543.068	3.49939	NA	NA	Amino acids and Peptides	7823
	11443	1.79497	Light	-0.0385235	263.107	5.10785	491	NA	Terpenoids	11443
	12351	1.78461	Dark	0.0383013	848.44	5.70199	NA	NA	NA	12351
	6051	1.78329	Light	-0.038273	303.141	3.00743	288	NA	Fatty acids	6051
	8443	1.78193	Light	-0.0382438	236.113	3.64984	368	NA	Fatty acids	8443
	2737	1.78021	Dark	0.0382069	298.097	1.50364	135	Spectral Match to Adenosine, 5'-S-methyl-5'-thio- from NIST14	Carbohydrates	2737
	12562	1.7779	Light	-0.0381573	370.331	5.79537	NA	NA	Fatty acids	12562
	1053	1.77697	Light	-0.0381373	291.163	0.806406	NA	NA	Amino acids and Peptides	1053
	5976	1.771	Light	-0.0380092	197.078	2.98619	250	NA	Terpenoids	5976
	530	1.76972	Light	-0.0379817	173.033	0.647493	55	"6-methoxypurine, oxamethane CollisionEnergy:102040"	NA	530
	9767	1.76802	Light	-0.0379453	290.233	4.04454	NA	NA	Fatty acids	9767
	844	1.76755	Light	-0.0379352	122.096	0.739464	NA	NA	Alkaloids	844
	5241	1.76726	Light	-0.0379288	255.12	2.75665	238	NA	NA	5241
	17907	1.76707	Dark	0.0379248	391.224	9.87867	NA	NA	Terpenoids	17907
	5372	1.76492	Light	-0.0378787	605.305	2.79906	256	NA	Amino acids and Peptides	5372
	13332	1.76392	Dark	0.0378572	443.315	6.3319	593	NA	Terpenoids	13332
	12345	1.76359	Dark	0.0378501	950.378	5.7009	NA	NA	NA	12345
	15053	1.75813	Dark	0.037733	624.41	7.94209	NA	NA	Fatty acids	15053
	11444	1.75737	Light	-0.0377167	122.565	5.10787	491	NA	NA	11444
	13335	1.75633	Dark	0.0376944	359.666	6.33084	593	NA	NA	13335
	15996	1.75274	Dark	0.0376172	335.258	8.8975	768	NA	NA	15996
	5084	1.75156	Light	-0.037592	510.464	2.65599	261	NA	Amino acids and Peptides	5084
	8325	1.75132	Dark	0.0375869	510.019	3.61159	311	NA	Amino acids and Peptides	8325
	8424	1.74519	Light	-0.0374552	229.141	3.65128	368	NA	Amino acids and Peptides	8424
	12357	1.74284	Dark	0.0374049	906.415	5.7033	545	NA	NA	12357
	11449	1.73696	Light	-0.0372785	134.073	5.10976	491	NA	NA	11449
	524	1.73589	Light	-0.0372557	158.012	0.650685	55	NA	NA	524
	1042	1.73444	Light	-0.0372246	290.16	0.80948	NA	O-adipoylcarnitine	Fatty acids	1042
	15073	1.72861	Light	-0.0370995	452.267	7.96614	684	NA	Terpenoids	15073
	11609	1.72695	Dark	0.0370638	873.914	5.21019	NA	NA	NA	11609
	13331	1.72401	Dark	0.0370006	425.305	6.3319	593	NA	Terpenoids	13331
	13322	1.72392	Dark	0.0369987	351.68	6.33083	593	NA	NA	13322
	11860	1.72225	Light	-0.036963	294.155	5.39376	514	NA	NA	11860
	13170	1.72128	Dark	0.0369422	388.306	6.20139	NA	NA	Fatty acids	13170
	7831	1.71023	Light	-0.0367049	378.02	3.49852	351	NA	Alkaloids	7831
	15063	1.70901	Dark	0.0366789	391.245	7.9622	665	NA	NA	15063
	2896	1.70428	Light	-0.0365772	102.091	1.59421	121	NA	Fatty acids	2896
	16743	1.69671	Dark	0.0364147	588.366	9.52647	NA	NA	Fatty acids	16743
	8537	1.69136	Light	-0.0362999	799.617	3.66673	359	NA	Amino acids and Peptides	8537
	2289	1.68849	Dark	0.0362385	227.079	1.26283	105	NA	Amino acids and Peptides	2289
	3835	1.68454	Light	-0.0361536	177.1	2.12851	165	NA	NA	3835
	11862	1.68188	Light	-0.0360964	157.049	5.39214	514	NA	Fatty acids	11862
	13329	1.67922	Dark	0.0360394	407.294	6.33191	593	NA	NA	13329
	8330	1.67768	Light	-0.0360065	679.356	3.61319	NA	NA	Amino acids and Peptides	8330
	11869	1.67344	Light	-0.0359154	323.189	5.39187	514	NA	NA	11869
	1784	1.67337	Light	-0.0359138	312.13	1.06323	NA	NA	Carbohydrates	1784
	2716	1.67042	Light	-0.0358506	238.093	1.49898	109	NA	Carbohydrates	2716
	4231	1.67001	Light	-0.0358418	289.126	2.34236	226	NA	Fatty acids	4231
	12080	1.66619	Dark	0.0357597	709.94	5.56211	NA	NA	NA	12080
	10999	1.66484	Light	-0.0357308	291.144	4.75143	NA	NA	Fatty acids	10999
	11351	1.66104	Light	-0.0356491	249.146	5.05374	NA	NA	NA	11351
	7846	1.66054	Light	-0.0356386	270.009	3.49833	351	NA	Alkaloids	7846
	7853	1.65784	Light	-0.0355806	255.029	3.49946	351	NA	Shikimates and Phenylpropanoids	7853
	17580	1.6571	Dark	0.0355646	367.131	9.81805	895	NA	NA	17580
	11858	1.65616	Light	-0.0355446	315.084	5.39066	514	NA	NA	11858
	15999	1.65451	Dark	0.0355091	419.277	8.91634	768	NA	Amino acids and Peptides	15999
	15052	1.65196	Dark	0.0354544	445.331	7.94303	664	NA	Terpenoids	15052
	4295	1.64906	Dark	0.0353921	575.127	2.40203	NA	NA	Alkaloids	4295
	2700	1.64902	Light	-0.0353912	354.141	1.49676	109	NA	Carbohydrates	2700
	11868	1.64601	Light	-0.0353267	203.091	5.39211	514	NA	Fatty acids	11868
	3337	1.64313	Light	-0.0352649	218.139	1.86663	172	NA	NA	3337
	7860	1.64226	Light	-0.0352462	298.004	3.49901	351	NA	Amino acids and Peptides	7860
	7328	1.64151	Dark	0.03523	442.266	3.3649	NA	NA	Amino acids and Peptides	7328
	11864	1.63954	Light	-0.0351878	322.186	5.39346	514	NA	Fatty acids	11864
	7452	1.63933	Light	-0.0351833	173.081	3.39658	353	NA	Fatty acids	7452
	17875	1.63796	Dark	0.0351539	398.326	9.88249	888	NA	Fatty acids	17875
	7857	1.63464	Light	-0.0350827	250.05	3.4991	351	NA	Polyketides	7857
	12996	1.63447	Dark	0.0350789	640.405	6.08139	568	NA	Terpenoids	12996
	5788	1.63102	Light	-0.0350049	169.076	2.92164	NA	NA	Fatty acids	5788
	11863	1.62903	Light	-0.0349621	277.128	5.39345	514	0055_Triethylcitrate	Fatty acids	11863
	15784	1.62462	Dark	0.0348676	418.193	8.7556	751	NA	Alkaloids	15784
	804	1.6156	Light	-0.034674	202.997	0.704526	NA	NA	NA	804
	295	1.61516	Dark	0.0346645	203.13	0.573214	39	NA	NA	295
	7842	1.61418	Light	-0.0346435	377.02	3.49942	351	NA	NA	7842
	5052	1.61361	Light	-0.0346312	312.515	2.6923	NA	NA	NA	5052
	7820	1.61258	Light	-0.0346091	386.015	3.49799	351	NA	Alkaloids	7820
	21525	1.61023	Dark	0.0345588	349.274	10.7255	NA	NA	Fatty acids	21525
	9943	1.60513	Light	-0.0344493	147.044	4.12393	NA	COUMARIN	Shikimates and Phenylpropanoids	9943
	287	1.6014	Dark	0.0343691	201.126	0.571588	39	NA	NA	287
	15458	1.60057	Light	-0.0343513	387.322	8.40416	NA	NA	Fatty acids	15458
	15056	1.59878	Dark	0.0343131	427.32	7.94303	664	NA	Terpenoids	15056
	1932	1.59778	Dark	0.0342915	221.642	1.11629	NA	NA	NA	1932
	9659	1.59564	Dark	0.0342456	144.138	4.0089	410	NA	Fatty acids	9659
	7396	1.59186	Light	-0.0341644	567.305	3.3768	NA	NA	Amino acids and Peptides	7396
	3485	1.59138	Dark	0.0341542	623.122	1.94821	203	NA	Amino acids and Peptides	3485
	2132	1.58892	Dark	0.0341013	237.123	1.20632	101	NA	Amino acids and Peptides	2132
	9406	1.58329	Light	-0.0339806	127.112	3.93192	386	NA	Fatty acids	9406
	11857	1.58238	Light	-0.033961	299.11	5.39105	514	Spectral Match to Triethyl citrate from NIST14	Fatty acids	11857
	12940	1.57707	Light	-0.033847	163.112	6.04267	NA	NA	Terpenoids	12940
	13401	1.57634	Light	-0.0338315	214.12	6.37218	580	NA	NA	13401
	7391	1.57094	Light	-0.0337156	567.556	3.37703	NA	NA	NA	7391
	9672	1.56833	Light	-0.0336595	371.131	4.00928	410	NA	NA	9672
	15368	1.5662	Dark	0.0336137	707.312	8.26249	NA	NA	Polyketides	15368
	9484	1.5652	Light	-0.0335922	167.07	3.95902	NA	3-Phenyllactic acid (known structural isomers: 2; isobaric peaks in run: 2)	Shikimates and Phenylpropanoids	9484
	3693	1.56194	Dark	0.0335224	138.089	2.07653	210	NA	Alkaloids	3693
	7341	1.56008	Light	-0.0334825	542.294	3.35863	NA	NA	Amino acids and Peptides	7341
	7828	1.55817	Light	-0.0334414	251.008	3.49786	351	NA	Fatty acids	7828
	6913	1.55737	Light	-0.0334243	211.133	3.18626	315	NA	NA	6913
	11771	1.55625	Dark	0.0334003	394.295	5.31515	NA	NA	Alkaloids	11771
	8189	1.55508	Light	-0.0333751	762.561	3.56251	356	NA	Amino acids and Peptides	8189
	3080	1.55135	Dark	0.0332951	443.107	1.70912	151	NA	Carbohydrates	3080
	1848	1.55066	Dark	0.0332802	743.17	1.03839	NA	NA	Alkaloids	1848
	241	1.54908	Dark	0.0332464	123.055	0.563888	39	NA	Amino acids and Peptides	241
	18314	1.54866	Dark	0.0332374	806.583	9.99452	NA	NA	NA	18314
	3046	1.54161	Light	-0.0330861	109.065	1.69128	NA	NA	Fatty acids	3046
	5631	1.54042	Light	-0.0330604	533.294	2.88787	NA	NA	Amino acids and Peptides	5631
	5366	1.53978	Light	-0.0330467	807.07	2.81029	256	NA	Amino acids and Peptides	5366
	4269	1.53738	Light	-0.0329952	211.144	2.38783	NA	NA	Amino acids and Peptides	4269
	6041	1.53667	Light	-0.0329801	331.223	3.00155	NA	NA	Fatty acids	6041
	13491	1.53633	Dark	0.0329728	244.263	6.44538	NA	NA	NA	13491
	3802	1.53513	Light	-0.0329471	317.136	2.11359	212	NA	Carbohydrates	3802
	2459	1.53275	Light	-0.0328958	354.141	1.33874	86	NA	Carbohydrates	2459
	17563	1.53019	Dark	0.0328409	679.326	9.80846	895	NA	NA	17563
	3284	1.52813	Light	-0.0327968	195.099	1.83304	NA	NA	Carbohydrates	3284
	3543	1.5279	Light	-0.0327917	195.099	1.98081	NA	NA	Fatty acids	3543
	7856	1.52761	Dark	0.0327856	348.202	3.49209	353	NA	NA	7856
	14786	1.52738	Light	-0.0327806	212.201	7.69109	NA	39711-79-0	Fatty acids	14786
	396	1.52668	Dark	0.0327655	202.997	0.605647	NA	NA	NA	396
	5072	1.5238	Light	-0.0327038	510.264	2.64505	261	NA	Amino acids and Peptides	5072
	14546	1.52076	Dark	0.0326385	332.279	7.45294	NA	NA	Fatty acids	14546
	5696	1.51823	Light	-0.0325842	229.154	2.89327	283	NA	Amino acids and Peptides	5696
	18667	1.51714	Dark	0.0325608	405.261	10.0543	893	NA	Polyketides	18667
	10068	1.51611	Dark	0.0325388	152.016	4.17381	407	NA	Amino acids and Peptides	10068
	15980	1.51508	Dark	0.0325166	409.281	8.86951	746	NA	NA	15980
	6044	1.51467	Dark	0.0325079	279.17	3.00706	287	Spectral Match to Leu-Phe from NIST14	Amino acids and Peptides	6044
	371	1.51452	Dark	0.0325046	203.139	0.588898	NA	NA	Amino acids and Peptides	371
	4752	1.5138	Light	-0.0324892	470.297	2.58854	NA	NA	Amino acids and Peptides	4752
	556	1.51333	Light	-0.0324791	255.045	0.651873	55	NA	Amino acids and Peptides	556
	8572	1.51271	Light	-0.0324657	666.348	3.66738	359	NA	Amino acids and Peptides	8572
	16546	1.51001	Dark	0.0324078	651.429	9.40241	781	NA	NA	16546
	18467	1.50982	Light	-0.0324037	407.313	10.0152	922	NA	Terpenoids	18467
	11847	1.50949	Light	-0.0323967	575.231	5.39235	514	NA	NA	11847
	2622	1.50769	Dark	0.032358	195.063	1.44418	126	NA	NA	2622
	4956	1.50665	Light	-0.0323356	328.169	2.66463	NA	NA	Amino acids and Peptides	4956
	1854	1.50532	Light	-0.0323071	196.083	1.09626	62	NA	Alkaloids	1854
	10501	1.5043	Light	-0.0322854	512.344	4.35815	NA	NA	Amino acids and Peptides	10501
	2981	1.49896	Light	-0.0321707	424.698	1.66059	130	NA	NA	2981
	3840	1.49728	Light	-0.0321345	155.118	2.12847	165	NA	NA	3840
	6858	1.49624	Light	-0.0321124	523.277	3.19487	NA	NA	Amino acids and Peptides	6858
	3487	1.49588	Dark	0.0321046	202.064	1.95183	203	NA	Amino acids and Peptides	3487
	352	1.48544	Dark	0.0318806	517.177	0.594356	NA	NA	Amino acids and Peptides	352
	8252	1.48527	Dark	0.0318768	316.212	3.59692	NA	NA	Fatty acids	8252
	354	1.4823	Dark	0.0318131	241.155	0.624349	NA	N,N-dimethyl-proline-proline betaine	Amino acids and Peptides	354
	14311	1.48122	Light	-0.0317899	258.279	7.14461	NA	NA	NA	14311
	12990	1.48055	Dark	0.0317755	351.68	6.08093	NA	NA	NA	12990
	12791	1.48007	Light	-0.0317653	409.353	5.93539	NA	NA	NA	12791
	17616	1.47901	Light	-0.0317424	411.093	9.82114	NA	NA	NA	17616
	1259	1.47692	Dark	0.0316976	192.123	0.874142	NA	NA	Fatty acids	1259
	5180	1.47043	Dark	0.0315584	229.143	2.73707	277	NA	NA	5180
	3059	1.46991	Light	-0.0315471	229.097	1.69746	136	NA	Alkaloids	3059
	13622	1.45999	Light	-0.0313342	200.237	6.57399	NA	NA	NA	13622
	334	1.45644	Light	-0.0312582	345.045	0.586154	NA	THYMIDINE-MONOPHOSPHATE	Alkaloids	334
	492	1.45612	Dark	0.0312513	189.965	0.647235	55	NA	NA	492
	10576	1.45588	Dark	0.0312461	435.26	4.46213	433	NA	NA	10576
	646	1.45574	Light	-0.0312432	105.52	0.661449	7	NA	NA	646
	8545	1.45118	Light	-0.0311452	799.417	3.66783	359	NA	Amino acids and Peptides	8545
	3907	1.44953	Light	-0.0311097	116.107	2.1908	NA	NA	Fatty acids	3907
	15080	1.44935	Light	-0.031106	241.178	7.9711	NA	NA	NA	15080
	16624	1.44932	Dark	0.0311054	778.552	9.45692	NA	NA	Amino acids and Peptides	16624
	642	1.44879	Dark	0.0310939	187.108	0.631536	NA	NA	Amino acids and Peptides	642
	1450	1.44805	Light	-0.0310781	122.096	0.93959	69	NA	Alkaloids	1450
	12275	1.44662	Dark	0.0310474	394.295	5.66541	NA	NA	Alkaloids	12275
	300	1.44588	Dark	0.0310314	141.102	0.572457	39	NA	Alkaloids	300
	2531	1.44267	Light	-0.0309626	362.192	1.38654	NA	NA	Amino acids and Peptides	2531
	13206	1.4419	Dark	0.0309459	386.29	6.24223	NA	NA	NA	13206
	4240	1.42839	Dark	0.030656	445.229	2.35443	NA	NA	Amino acids and Peptides	4240
	13786	1.42739	Light	-0.0306347	224.063	6.67431	618	NA	Alkaloids	13786
	8547	1.42432	Light	-0.0305688	666.516	3.66667	359	NA	Amino acids and Peptides	8547
	2066	1.42048	Dark	0.0304863	225.073	1.15355	90	NA	Fatty acids	2066
	17598	1.42033	Dark	0.0304831	355.07	9.8195	NA	NA	NA	17598
	8321	1.4195	Dark	0.0304653	509.769	3.61267	NA	NA	Alkaloids	8321
	113	1.41939	Dark	0.0304628	308.16	0.553435	NA	NA	Amino acids and Peptides	113
	21640	1.41894	Dark	0.0304534	510.436	10.7982	NA	NA	Alkaloids	21640
	13003	1.41312	Dark	0.0303284	645.361	6.0809	568	NA	NA	13003
	451	1.41165	Light	-0.0302968	252.109	0.616226	NA	2'-deoxyadenosine CollisionEnergy:102040	Carbohydrates	451
	13761	1.4111	Light	-0.030285	160.527	6.672	618	NA	NA	13761
	527	1.41107	Light	-0.0302843	217.085	0.649607	55	NA	Alkaloids	527
	13785	1.40962	Light	-0.0302533	223.063	6.67436	618	NA	Fatty acids	13785
	3054	1.40958	Light	-0.0302524	247.108	1.69949	136	NA	Alkaloids	3054
	14691	1.40511	Dark	0.0301565	360.29	7.58783	NA	NA	Fatty acids	14691
	3882	1.40226	Light	-0.0300952	144.175	2.14456	169	NA	Fatty acids	3882
	13804	1.40179	Light	-0.0300851	224.067	6.67371	618	NA	NA	13804
	1364	1.39964	Dark	0.0300392	435.608	0.925142	52	NA	NA	1364
	20875	1.39826	Dark	0.0300094	423.383	10.5233	969	NA	NA	20875
	18639	1.39651	Dark	0.0299719	225.185	10.0443	893	NA	NA	18639
	7848	1.39255	Light	-0.0298868	235.03	3.49918	351	NA	Amino acids and Peptides	7848
	4138	1.39238	Light	-0.0298833	119.06	2.29791	NA	NA	Alkaloids	4138
	351	1.38998	Dark	0.0298317	539.159	0.591347	NA	NA	Amino acids and Peptides	351
	8158	1.38953	Dark	0.0298221	761.894	3.55546	356	NA	NA	8158
	4258	1.38836	Dark	0.0297969	587.133	2.36666	NA	NA	Alkaloids	4258
	16524	1.38782	Dark	0.0297854	734.526	9.40125	NA	NA	NA	16524
	13742	1.3812	Dark	0.0296433	402.321	6.66807	NA	NA	Fatty acids	13742
	15611	1.38108	Light	-0.0296406	312.29	8.50443	NA	NA	NA	15611
	9930	1.38079	Light	-0.0296346	257.136	4.11627	NA	NA	Alkaloids	9930
	11386	1.38033	Light	-0.0296245	173.081	5.073	485	NA	Fatty acids	11386
	3241	1.3791	Dark	0.0295981	236.164	1.80676	NA	NA	Alkaloids	3241
	4492	1.37698	Dark	0.0295527	343.066	2.48836	209	NA	Shikimates and Phenylpropanoids	4492
	13004	1.37626	Dark	0.0295373	443.315	6.08093	568	NA	Terpenoids	13004
	2516	1.37615	Light	-0.0295349	332.182	1.39828	NA	NA	Amino acids and Peptides	2516
	16698	1.37382	Dark	0.0294848	287.2	9.50422	NA	NA	NA	16698
	11736	1.36764	Dark	0.0293524	348.202	5.26069	498	NA	Carbohydrates	11736
	13336	1.3666	Dark	0.0293299	627.35	6.33246	593	NA	NA	13336
	8779	1.36646	Dark	0.029327	873.191	3.75534	370	NA	NA	8779
	517	1.36336	Dark	0.0292605	196.133	0.650601	19	NA	Fatty acids	517
	15893	1.36267	Light	-0.0292456	337.075	8.83662	767	NA	NA	15893
	10297	1.36209	Light	-0.0292331	330.227	4.26606	NA	NA	Fatty acids	10297
	4791	1.36199	Dark	0.0292311	102.055	2.60869	239	NA	Amino acids and Peptides	4791
	15987	1.36111	Dark	0.0292121	392.254	8.87109	746	NA	Amino acids and Peptides	15987
	3128	1.35644	Dark	0.029112	257.186	1.73776	116	NA	Amino acids and Peptides	3128
	16195	1.35494	Dark	0.0290797	475.324	9.12688	747	NA	NA	16195
	19312	1.35488	Dark	0.0290785	659.399	10.1899	908	NA	Amino acids and Peptides	19312
	225	1.35472	Light	-0.0290749	354.057	0.562574	NA	DEOXYADENOSINE MONOPHOSPHATE	Carbohydrates	225
	8974	1.35093	Light	-0.0289936	910.869	3.8226	378	NA	NA	8974
	15900	1.34786	Light	-0.0289277	197.537	8.83753	767	NA	NA	15900
	19314	1.34318	Dark	0.0288274	637.417	10.1899	908	NA	Polyketides	19314
	15911	1.342	Light	-0.028802	186.029	8.83632	767	NA	NA	15911
	3625	1.34075	Dark	0.0287753	330.202	2.02769	153	NA	Amino acids and Peptides	3625
	21636	1.33932	Dark	0.0287444	554.462	10.7993	NA	NA	Amino acids and Peptides	21636
	1843	1.33796	Light	-0.0287153	164.057	1.08576	62	NA	Alkaloids	1843
	10109	1.33472	Dark	0.0286458	436.209	4.18877	NA	NA	Fatty acids	10109
	15655	1.33396	Light	-0.0286294	272.258	8.57853	NA	NA	Fatty acids	15655
	13637	1.33318	Dark	0.0286128	387.322	6.57042	NA	NA	Fatty acids	13637
	4987	1.3312	Dark	0.0285701	394.195	2.66879	NA	NA	Amino acids and Peptides	4987
	17364	1.32986	Dark	0.0285414	341.268	9.75023	NA	NA	Fatty acids	17364
	14055	1.32766	Dark	0.0284941	330.264	6.93738	616	NA	Fatty acids	14055
	6797	1.3275	Dark	0.0284908	165.102	3.15647	304	NA	Amino acids and Peptides	6797
	11885	1.32523	Light	-0.028442	192.138	5.40812	NA	NA	Alkaloids	11885
	16132	1.32499	Dark	0.0284369	397.269	9.07725	782	NA	Amino acids and Peptides	16132
	4266	1.32398	Dark	0.0284154	414.145	2.39633	NA	NA	Carbohydrates	4266
	15988	1.32364	Dark	0.0284079	414.236	8.8748	746	NA	NA	15988
	15909	1.32328	Light	-0.0284001	297.082	8.83539	767	NA	Fatty acids	15909
	7036	1.32171	Light	-0.0283665	622.305	3.24511	281	NA	Amino acids and Peptides	7036
	5693	1.32155	Dark	0.0283631	358.197	2.89198	283	NA	Amino acids and Peptides	5693
	5420	1.32084	Light	-0.0283478	605.804	2.82092	256	NA	NA	5420
	6904	1.32026	Light	-0.0283354	136.076	3.18395	NA	NA	Alkaloids	6904
	7758	1.31973	Light	-0.028324	520.771	3.47824	NA	NA	NA	7758
	2160	1.3188	Light	-0.0283041	107.085	1.21338	97	NA	Terpenoids	2160
	1213	1.31792	Dark	0.0282852	102.091	0.881068	64	NA	Fatty acids	1213
	11380	1.31656	Light	-0.028256	793.971	5.0703	NA	NA	NA	11380
	7415	1.31412	Light	-0.0282037	567.055	3.37751	NA	NA	NA	7415
	10675	1.31118	Light	-0.0281405	438.225	4.49429	NA	NA	Fatty acids	10675
	20524	1.31092	Light	-0.028135	553.302	10.4358	959	NA	NA	20524
	16897	1.30943	Dark	0.0281031	309.242	9.60083	NA	NA	Fatty acids	16897
	13287	1.30767	Dark	0.0280652	336.29	6.30783	NA	NA	NA	13287
	15906	1.30671	Light	-0.0280445	223.063	8.83685	767	NA	Fatty acids	15906
	4568	1.30144	Light	-0.0279314	122.06	2.50792	NA	NA	Alkaloids	4568
	2081	1.30124	Dark	0.0279271	431.214	1.17766	NA	NA	Amino acids and Peptides	2081
	3476	1.30062	Dark	0.0279139	312.065	1.94535	203	NA	Amino acids and Peptides	3476
	16602	1.30011	Dark	0.0279029	535.349	9.46535	802	NA	Amino acids and Peptides	16602
	12947	1.30006	Dark	0.0279019	380.316	6.04693	539	NA	Alkaloids	12947
	5325	1.299	Light	-0.0278792	773.388	2.78483	272	NA	Amino acids and Peptides	5325
	18310	1.2978	Dark	0.0278533	635.434	9.98326	915	NA	NA	18310
	2189	1.2974	Light	-0.0278449	370.136	1.22816	NA	NA	Carbohydrates	2189
	14340	1.29676	Dark	0.0278311	646.416	7.18383	633	NA	NA	14340
	8327	1.29631	Light	-0.0278214	680.025	3.61246	NA	NA	NA	8327
	17764	1.29614	Dark	0.0278177	675.406	9.83727	NA	NA	NA	17764
	8948	1.29596	Light	-0.027814	650.622	3.82148	378	NA	Fatty acids	8948
	10320	1.29354	Light	-0.027762	252.217	4.28809	424	NA	NA	10320
	9409	1.2919	Light	-0.0277267	209.153	3.9373	386	NA	Terpenoids	9409
	17306	1.2907	Dark	0.0277011	555.41	9.69763	858	NA	NA	17306
	15770	1.29061	Dark	0.0276991	342.373	8.74411	717	NA	Fatty acids	15770
	4446	1.28981	Dark	0.0276819	563.122	2.44473	NA	NA	Alkaloids	4446
	12923	1.28905	Dark	0.0276655	378.3	6.03446	NA	NA	Fatty acids	12923
	13754	1.28681	Light	-0.0276175	181.041	6.6717	618	NA	NA	13754
	17207	1.28585	Dark	0.0275969	447.099	9.6956	855	(1S,3R,6R,7S,8S,10R,13S,16S,17R)-8-tert-butyl-6,17-dihydroxy-16-methyl-2,4,14,19-tetraoxahexacyclo[8.7.2.0ƒÖ,ƒÖƒÖ.0≈Ç,?.0?,ƒÖƒÖ.0ƒÖ≈Ç,ƒÖ?]nonadecane-5,15,18-trione	Amino acids and Peptides	17207
	12993	1.28581	Dark	0.027596	283.205	6.07905	NA	NA	NA	12993
	505	1.28452	Light	-0.0275683	176.023	0.651378	55	NA	NA	505
	2264	1.2845	Light	-0.027568	141.091	1.25754	65	NA	Fatty acids	2264
	18327	1.28441	Dark	0.027566	762.557	9.98968	915	NA	NA	18327
	14156	1.28163	Dark	0.0275064	485.326	7.04738	629	NA	Terpenoids	14156
	8968	1.28163	Light	-0.0275063	910.267	3.82285	378	NA	NA	8968
	8970	1.27998	Light	-0.0274709	910.467	3.8232	378	NA	NA	8970
	7000	1.27862	Dark	0.0274417	245.186	3.22839	NA	Spectral Match to Leu-Ile from NIST14	Amino acids and Peptides	7000
	216	1.27813	Light	-0.0274312	250.08	0.55521	22	NA	Carbohydrates	216
	9378	1.27751	Light	-0.0274179	290.232	3.92433	386	NA	Fatty acids	9378
	11175	1.2771	Dark	0.0274091	350.269	4.89212	441	NA	Fatty acids	11175
	10964	1.27674	Light	-0.0274013	907.151	4.728	NA	NA	NA	10964
	3554	1.27627	Light	-0.0273912	171.092	1.9928	190	NA	Alkaloids	3554
	13970	1.27518	Dark	0.027368	970.407	6.81645	617	NA	NA	13970
	4873	1.27432	Light	-0.0273495	510.064	2.63789	261	NA	Amino acids and Peptides	4873
	1714	1.27331	Dark	0.0273277	229.155	1.03246	NA	Spectral Match to Leu-Pro from NIST14	Amino acids and Peptides	1714
	16133	1.27089	Dark	0.0272759	409.316	9.08051	770	NA	NA	16133
	6999	1.26976	Light	-0.0272516	152.071	3.22878	NA	NA	Alkaloids	6999
	2788	1.26901	Light	-0.0272355	197.078	1.51618	120	NA	NA	2788
	13937	1.26845	Light	-0.0272236	286.274	6.80155	NA	NA	Fatty acids	13937
	5009	1.26763	Light	-0.0272058	638.328	2.66886	261	NA	Amino acids and Peptides	5009
	11838	1.26505	Dark	0.0271505	241.203	5.38669	NA	NA	Alkaloids	11838
	2576	1.26452	Dark	0.027139	249.157	1.42236	82	NA	NA	2576
	2000	1.26399	Dark	0.0271277	211.058	1.14625	79	NA	NA	2000
	5368	1.26343	Light	-0.0271156	580.542	2.79435	272	NA	Amino acids and Peptides	5368
	14321	1.26188	Dark	0.0270825	416.337	7.16072	NA	NA	Fatty acids	14321
	7887	1.25917	Light	-0.0270243	169.035	3.50302	351	ADIPATE	Alkaloids	7887
	191	1.2587	Dark	0.0270142	187.108	0.562465	2	NA	Amino acids and Peptides	191
	1039	1.25765	Dark	0.0269916	246.145	0.804641	12	NA	Amino acids and Peptides	1039
	13795	1.25759	Light	-0.0269903	325.027	6.6757	618	NA	NA	13795
	12054	1.25728	Dark	0.0269837	230.248	5.539	525	NA	NA	12054
	8636	1.25633	Light	-0.0269634	441.788	3.702	326	NA	NA	8636
	21650	1.25594	Dark	0.0269549	642.515	10.8035	NA	NA	Amino acids and Peptides	21650
	19025	1.25479	Light	-0.0269303	405.297	10.1341	936	NA	Terpenoids	19025
	4336	1.25461	Light	-0.0269265	181.086	2.41037	244	NA	NA	4336
	8118	1.25363	Light	-0.0269053	913.671	3.54945	356	NA	NA	8118
	16790	1.25325	Dark	0.0268973	393.224	9.55564	837	NA	NA	16790
	13976	1.25004	Dark	0.0268283	965.451	6.82343	617	NA	NA	13976
	1946	1.24911	Light	-0.0268083	187.096	1.12401	90	NA	Fatty acids	1946
	2370	1.24825	Dark	0.02679	203.091	1.30753	114	NA	Fatty acids	2370
	10161	1.24807	Light	-0.0267862	411.369	4.20018	NA	NA	Amino acids and Peptides	10161
	1976	1.24779	Dark	0.0267801	222.149	1.16344	67	NA	Alkaloids	1976
	15971	1.243	Light	-0.0266772	340.357	8.85408	NA	NA	Fatty acids	15971
	4270	1.24289	Light	-0.0266748	413.142	2.39607	NA	Massbank:RP030803 N6-Threonylcarbamoyladenosine|t(6)a|(2S,3R)-2-[[9-[(2R,3R,4S,5R)-3,4-dihydroxy-5-(hydroxymethyl)oxolan-2-yl]purin-6-yl]carbamoylamino]-3-hydroxybutanoic acid	Carbohydrates	4270
	12997	1.24214	Dark	0.0266588	425.305	6.07905	568	NA	Terpenoids	12997
	5734	1.24146	Light	-0.0266441	153.055	2.90102	273	vanillin CollisionEnergy:102040	Shikimates and Phenylpropanoids	5734
	13542	1.24138	Light	-0.0266425	316.321	6.5143	NA	NA	NA	13542
	6902	1.24027	Light	-0.0266187	251.125	3.1912	315	NA	NA	6902
	3831	1.23957	Light	-0.0266036	233.17	2.13049	163	NA	NA	3831
	13972	1.23412	Dark	0.0264866	948.425	6.82227	617	NA	NA	13972
	3563	1.23319	Light	-0.0264667	169.076	1.99147	190	NA	Terpenoids	3563
	4189	1.23271	Dark	0.0264564	549.793	2.32719	NA	NA	NA	4189
	15475	1.23254	Dark	0.0264528	397.259	8.43093	NA	NA	Alkaloids	15475
	2143	1.23249	Light	-0.0264517	184.087	1.20932	NA	NA	Alkaloids	2143
	15	1.23214	Dark	0.0264443	382.837	0.530416	NA	NA	NA	15
	5429	1.23057	Dark	0.0264105	506.266	2.82796	NA	NA	Amino acids and Peptides	5429
	7403	1.23002	Light	-0.0263988	454.046	3.37709	NA	NA	NA	7403
	9421	1.22894	Light	-0.0263755	227.164	3.93778	386	NA	Terpenoids	9421
	372	1.22869	Dark	0.0263702	110.009	0.601055	NA	NA	Fatty acids	372
	10322	1.22753	Light	-0.0263452	151.096	4.28844	424	NA	NA	10322
	18466	1.22579	Light	-0.0263079	367.321	10.0238	922	NA	NA	18466
	661	1.22097	Dark	0.0262044	194.104	0.678173	NA	NA	Alkaloids	661
	15233	1.2207	Dark	0.0261986	285.205	8.14245	701	NA	Fatty acids	15233
	10316	1.22024	Light	-0.0261888	133.086	4.28884	NA	NA	NA	10316
	18378	1.21797	Dark	0.0261401	567.375	9.99457	885	NA	Amino acids and Peptides	18378
	16465	1.21484	Dark	0.0260728	563.376	9.35439	796	NA	NA	16465
	13300	1.21341	Light	-0.0260422	206.154	6.31701	NA	NA	NA	13300
	2796	1.2106	Dark	0.025982	141.066	1.48372	NA	NA	Amino acids and Peptides	2796
	13429	1.20855	Light	-0.0259379	259.094	6.38323	580	NA	Alkaloids	13429
	1841	1.20755	Light	-0.0259164	146.118	1.07914	77	NA	Fatty acids	1841
	15238	1.20616	Dark	0.0258866	307.188	8.15877	701	NA	Amino acids and Peptides	15238
	331	1.20195	Dark	0.0257963	165.054	0.580549	NA	Spectral Match to L-Tyrosine from NIST14	Shikimates and Phenylpropanoids	331
	115	1.20018	Light	-0.0257582	365.145	0.549229	NA	NA	Alkaloids	115
	10872	1.19959	Dark	0.0257457	350.269	4.65098	NA	NA	Fatty acids	10872
	18746	1.19917	Dark	0.0257365	745.447	10.0766	914	NA	Amino acids and Peptides	18746
	9279	1.19913	Light	-0.0257358	805.908	3.90402	395	NA	NA	9279
	3557	1.19861	Light	-0.0257246	144.081	1.98972	190	NA	Amino acids and Peptides	3557
	1104	1.19715	Dark	0.0256931	260.16	0.828111	15	NA	Amino acids and Peptides	1104
	3560	1.19669	Light	-0.0256834	217.097	1.98991	190	3S_2349_Tetrahydro_1h_pyrido_34b_indole_carboxylic_acid	Alkaloids	3560
	11854	1.19632	Dark	0.0256754	394.295	5.36638	NA	NA	NA	11854
	14158	1.19327	Dark	0.0256099	682.416	7.04648	629	NA	Terpenoids	14158
	15035	1.19273	Light	-0.0255983	354.336	7.90804	NA	NA	NA	15035
	18381	1.1927	Dark	0.0255977	589.357	9.99457	885	NA	Amino acids and Peptides	18381
	1988	1.19002	Dark	0.0255402	304.15	1.13987	80	NA	Amino acids and Peptides	1988
	2207	1.19	Dark	0.0255398	267.134	1.23408	101	Spectral Match to Thr-Phe from NIST14	Amino acids and Peptides	2207
	13772	1.18765	Light	-0.0254893	225.043	6.67396	618	NA	Fatty acids	13772
	3342	1.18528	Light	-0.0254385	223.094	1.86877	172	NA	Fatty acids	3342
	15218	1.18522	Light	-0.0254371	362.236	8.14162	NA	NA	Fatty acids	15218
	16909	1.18492	Dark	0.0254308	349.235	9.6042	NA	NA	Terpenoids	16909
	10920	1.18294	Light	-0.0253882	261.073	4.70896	429	NA	NA	10920
	3255	1.1818	Light	-0.0253638	225.11	1.80402	NA	NA	Alkaloids	3255
	5324	1.18124	Light	-0.0253519	580.292	2.78767	272	NA	Amino acids and Peptides	5324
	990	1.17985	Light	-0.0253219	287.061	0.798375	NA	NA	NA	990
	17537	1.17883	Dark	0.0253001	674.37	9.80954	895	NA	NA	17537
	4294	1.17515	Dark	0.025221	274.201	2.40214	244	NA	Amino acids and Peptides	4294
	3921	1.17485	Dark	0.0252146	245.186	2.18423	NA	Spectral Match to Ile-Leu from NIST14	Amino acids and Peptides	3921
	17402	1.17413	Light	-0.0251991	537.378	9.75791	NA	NA	Amino acids and Peptides	17402
	16164	1.17412	Dark	0.0251989	342.373	9.10725	775	NA	Fatty acids	16164
	17113	1.17289	Dark	0.0251727	579.064	9.66545	860	NA	NA	17113
	14827	1.17268	Dark	0.025168	327.228	7.74934	655	NA	Amino acids and Peptides	14827
	17102	1.17245	Light	-0.025163	563.09	9.66989	860	NA	NA	17102
	13978	1.17059	Dark	0.0251232	890.45	6.81799	617	NA	NA	13978
	9819	1.16837	Dark	0.0250755	677.337	4.06383	NA	NA	NA	9819
	12829	1.16797	Dark	0.025067	380.316	5.97584	NA	NA	Fatty acids	12829
	15993	1.16629	Dark	0.0250308	617.329	8.88405	727	NA	NA	15993
	1474	1.16626	Dark	0.0250303	427.61	0.972434	NA	NA	NA	1474
	8544	1.16196	Light	-0.024938	666.85	3.66876	359	NA	NA	8544
	2247	1.16058	Dark	0.0249083	307.978	1.25093	NA	Spectral Match to 3-Iodo-L-tyrosine from NIST14	Amino acids and Peptides	2247
	7478	1.15945	Dark	0.0248841	385.246	3.38363	293	NA	Amino acids and Peptides	7478
	10329	1.15776	Light	-0.0248478	207.159	4.28874	424	NA	Fatty acids	10329
	1000	1.1552	Light	-0.0247929	208.057	0.79735	NA	NA	Amino acids and Peptides	1000
	542	1.15482	Dark	0.0247848	223.069	0.647206	55	NA	Alkaloids	542
	6953	1.15317	Light	-0.0247493	166.086	3.21014	NA	NA	Amino acids and Peptides	6953
	3311	1.15186	Dark	0.0247212	195.063	1.85406	178	NA	NA	3311
	2902	1.15171	Dark	0.024718	103.095	1.59618	121	NA	NA	2902
	16402	1.15125	Dark	0.0247081	342.373	9.31025	791	NA	Fatty acids	16402
	3410	1.15087	Dark	0.0246999	380.714	1.90995	NA	NA	NA	3410
	15998	1.1505	Dark	0.024692	342.373	8.89661	768	NA	Fatty acids	15998
	13150	1.14942	Light	-0.0246689	163.075	6.18668	573	NA	Shikimates and Phenylpropanoids	13150
	18523	1.14869	Dark	0.0246532	737.331	10.0242	929	NA	NA	18523
	15389	1.14786	Dark	0.0246354	360.29	8.30141	NA	NA	Fatty acids	15389
	8798	1.14781	Dark	0.0246344	873.024	3.75684	370	NA	NA	8798
	4155	1.14667	Light	-0.0246098	266.853	2.31248	NA	NA	NA	4155
	3521	1.14594	Light	-0.0245942	188.093	1.96729	NA	NA	Alkaloids	3521
	2159	1.14565	Light	-0.0245879	125.096	1.21182	97	NA	Fatty acids	2159
	7409	1.14517	Light	-0.0245776	453.845	3.37695	NA	NA	NA	7409
	1726	1.14516	Dark	0.0245773	427.61	1.02201	40	NA	NA	1726
	5864	1.14352	Light	-0.0245423	842.045	2.96487	NA	NA	NA	5864
	10314	1.14279	Light	-0.0245265	230.144	4.28842	424	NA	NA	10314
	204	1.14211	Light	-0.0245119	112.05	0.575963	22	NA	Alkaloids	204
	17168	1.14188	Dark	0.024507	489.339	9.68371	NA	NA	NA	17168
	2162	1.1381	Light	-0.024426	143.107	1.21244	97	NA	Fatty acids	2162
	682	1.13615	Dark	0.0243841	636.121	0.688328	NA	NA	Carbohydrates	682
	10328	1.13455	Light	-0.0243497	229.141	4.28503	424	NA	Amino acids and Peptides	10328
	7086	1.13438	Light	-0.0243461	977.625	3.26136	NA	NA	NA	7086
	11976	1.13322	Light	-0.0243212	880.922	5.49353	NA	NA	NA	11976
	11368	1.13254	Light	-0.0243065	155.07	5.07143	485	NA	Fatty acids	11368
	8464	1.13174	Light	-0.0242893	149.533	3.64987	368	NA	NA	8464
	2269	1.13051	Light	-0.024263	181.083	1.25792	65	NA	Fatty acids	2269
	4640	1.13032	Dark	0.0242589	410.102	2.54703	NA	NA	Shikimates and Phenylpropanoids	4640
	757	1.1285	Dark	0.0242198	241.155	0.695301	NA	N,N-dimethyl-proline-proline betaine	Amino acids and Peptides	757
	11050	1.12535	Light	-0.0241523	287.233	4.82734	NA	NA	Fatty acids	11050
	11223	1.12375	Dark	0.024118	352.285	4.94848	NA	NA	Fatty acids	11223
	10473	1.12144	Dark	0.0240684	453.344	4.35904	NA	NA	Amino acids and Peptides	10473
	4497	1.12102	Dark	0.0240594	566.757	2.48675	207	NA	NA	4497
	4960	1.1204	Dark	0.024046	346.222	2.66025	NA	NA	Amino acids and Peptides	4960
	17617	1.11895	Light	-0.0240149	389.112	9.81965	NA	NA	Amino acids and Peptides	17617
	9427	1.11848	Light	-0.0240048	267.157	3.93939	386	NA	Terpenoids	9427
	14076	1.11847	Light	-0.0240045	142.58	6.96383	604	NA	NA	14076
	15369	1.11651	Dark	0.0239626	724.338	8.26434	NA	NA	Amino acids and Peptides	15369
	11784	1.11643	Dark	0.0239608	380.316	5.32522	476	NA	NA	11784
	17319	1.11601	Dark	0.0239518	303.232	9.72995	820	Spectral Match to 8-HETE from NIST14	Fatty acids	17319
	461	1.11229	Dark	0.023872	141.066	0.622125	2	NA	Amino acids and Peptides	461
	999	1.11037	Light	-0.0238308	117.055	0.773251	53	NA	Carbohydrates	999
	3366	1.10941	Light	-0.0238101	246.17	1.88422	NA	pentanoylcarnitine	Fatty acids	3366
	4309	1.10738	Dark	0.0237666	595.131	2.39836	202	NA	Alkaloids	4309
	19558	1.10718	Dark	0.0237622	446.119	10.243	NA	NA	Amino acids and Peptides	19558
	9302	1.1071	Light	-0.0237606	758.891	3.90188	NA	NA	NA	9302
	989	1.10537	Light	-0.0237234	162.556	0.799153	NA	NA	NA	989
	16025	1.10394	Dark	0.0236928	343.245	8.94122	745	NA	NA	16025
	634	1.10163	Dark	0.0236432	229.155	0.67095	8	229 TMAP based onhttps://pubs.acs.org/doi/abs/10.1021/acs.analchem.1c04378	Amino acids and Peptides	634
	17615	1.1012	Light	-0.0236339	297.082	9.82037	NA	NA	Terpenoids	17615
	13188	1.10055	Light	-0.02362	206.154	6.22619	NA	NA	Fatty acids	13188
	9346	1.09919	Light	-0.0235908	942.38	3.91935	395	NA	NA	9346
	14157	1.09825	Dark	0.0235706	687.371	7.0511	629	NA	NA	14157
	4418	1.09808	Dark	0.0235671	256.849	2.45629	NA	NA	NA	4418
	3345	1.09762	Light	-0.0235571	183.101	1.8675	172	NA	Fatty acids	3345
	15731	1.09721	Dark	0.0235483	356.352	8.68808	NA	NA	Fatty acids	15731
	2158	1.09503	Light	-0.0235015	183.099	1.21219	97	MANNITOL - 20.0 eV	Fatty acids	2158
	412	1.09482	Dark	0.0234971	210.112	0.614143	NA	NA	Alkaloids	412
	11249	1.09407	Dark	0.0234809	420.231	4.96562	NA	NA	Amino acids and Peptides	11249
	14159	1.09376	Dark	0.0234743	503.336	7.04723	629	NA	NA	14159
	187	1.09356	Dark	0.0234699	180.088	0.561428	39	NA	Alkaloids	187
	15651	1.09337	Dark	0.0234659	342.373	8.5715	NA	NA	NA	15651
	15021	1.09297	Dark	0.0234572	358.368	7.88586	NA	NA	Fatty acids	15021
	13557	1.09259	Dark	0.0234491	458.959	6.52494	574	NA	NA	13557
	15440	1.09168	Dark	0.0234296	300.326	8.36526	NA	NA	Fatty acids	15440
	17484	1.09051	Dark	0.0234044	691.439	9.77383	864	NA	Amino acids and Peptides	17484
	966	1.08908	Light	-0.0233739	316.187	0.786406	NA	NA	Amino acids and Peptides	966
	20336	1.08878	Light	-0.0233673	407.336	10.3937	968	NA	NA	20336
	16013	1.08773	Dark	0.0233448	661.355	8.93051	728	NA	NA	16013
	2163	1.08762	Light	-0.0233425	184.102	1.21231	97	NA	NA	2163
	13368	1.08666	Light	-0.023322	316.321	6.35744	NA	NA	NA	13368
	336	1.08652	Dark	0.0233189	136.076	0.593552	NA	NA	Alkaloids	336
	2458	1.08647	Dark	0.0233178	295.165	1.33408	87	NA	Amino acids and Peptides	2458
	988	1.08631	Light	-0.0233144	153.55	0.797498	NA	NA	NA	988
	21637	1.08611	Dark	0.0233102	598.488	10.8027	NA	NA	Amino acids and Peptides	21637
	997	1.08573	Light	-0.0233019	265.079	0.798566	NA	NA	NA	997
	5181	1.08561	Light	-0.0232993	274.201	2.73005	277	NA	Amino acids and Peptides	5181
	9404	1.08464	Light	-0.0232785	283.131	3.93123	386	NA	NA	9404
	9986	1.0841	Light	-0.0232669	947.887	4.14622	412	NA	NA	9986
	12927	1.08399	Light	-0.0232646	163.075	6.02719	537	NA	Shikimates and Phenylpropanoids	12927
	7756	1.0809	Dark	0.0231982	659.341	3.48989	349	NA	Amino acids and Peptides	7756
	5109	1.07873	Dark	0.0231518	659.678	2.70837	266	NA	Fatty acids	5109
	1016	1.0787	Light	-0.0231511	127.05	0.795327	53	NA	Alkaloids	1016
	16494	1.07765	Dark	0.0231286	449.262	9.38461	819	NA	Amino acids and Peptides	16494
	983	1.07735	Light	-0.0231221	170.544	0.798828	NA	NA	NA	983
	7307	1.07374	Light	-0.0230445	205.107	3.34648	316	NA	Fatty acids	7307
	15902	1.07298	Light	-0.0230282	299.062	8.83709	767	NA	Amino acids and Peptides	15902
	21639	1.07295	Dark	0.0230277	730.567	10.8049	966	NA	Fatty acids	21639
	13683	1.07261	Light	-0.0230204	272.258	6.6124	NA	NA	Fatty acids	13683
	2939	1.07253	Dark	0.0230187	467.123	1.6243	102	NA	Amino acids and Peptides	2939
	987	1.07242	Light	-0.0230162	311.072	0.798208	NA	NA	Amino acids and Peptides	987
	13974	1.07211	Dark	0.0230096	868.468	6.82133	617	NA	NA	13974
	17618	1.07013	Light	-0.0229672	223.063	9.81989	NA	NA	Fatty acids	17618
	20543	1.06946	Dark	0.0229527	583.395	10.4358	942	NA	Amino acids and Peptides	20543
	15809	1.06862	Light	-0.0229346	340.357	8.80041	NA	NA	Fatty acids	15809
	3984	1.06667	Light	-0.0228929	185.081	2.22298	230	NA	NA	3984
	8170	1.06621	Light	-0.0228829	914.271	3.55786	356	NA	NA	8170
	3677	1.06542	Dark	0.0228661	337.687	2.07348	NA	NA	NA	3677
	17379	1.06463	Light	-0.022849	409.292	9.74796	840	NA	Amino acids and Peptides	17379
	5265	1.06374	Dark	0.0228299	358.197	2.75666	NA	NA	Amino acids and Peptides	5265
	2367	1.0634	Light	-0.0228227	255.134	1.30716	NA	NA	Amino acids and Peptides	2367
	45	1.06291	Dark	0.0228122	281.919	0.531753	NA	NA	NA	45
	14484	1.05938	Dark	0.0227364	392.316	7.36439	NA	NA	Alkaloids	14484
	6100	1.05914	Light	-0.0227312	977.197	3.02541	NA	NA	NA	6100
	14102	1.05787	Light	-0.0227039	552.265	6.99022	NA	NA	Carbohydrates	14102
	5309	1.05765	Dark	0.0226992	358.207	2.77108	277	NA	Fatty acids	5309
	17937	1.05573	Light	-0.0226581	393.297	9.89894	896	NA	Fatty acids	17937
	13146	1.0554	Light	-0.0226509	239.127	6.18628	573	NA	Shikimates and Phenylpropanoids	13146
	2536	1.05457	Dark	0.0226332	185.081	1.40739	128	NA	NA	2536
	9928	1.05305	Dark	0.0226005	797.452	4.1229	NA	NA	Amino acids and Peptides	9928
	1481	1.05192	Dark	0.0225763	279.134	0.957408	NA	NA	Amino acids and Peptides	1481
	20027	1.05191	Dark	0.0225762	477.355	10.3286	904	NA	Terpenoids	20027
	10656	1.05083	Light	-0.0225529	874.128	4.48062	NA	NA	NA	10656
	11651	1.0507	Light	-0.0225501	691.366	5.2329	NA	NA	Amino acids and Peptides	11651
	14343	1.05058	Dark	0.0225475	651.371	7.18666	633	NA	NA	14343
	16131	1.05003	Dark	0.0225358	419.252	9.08171	782	NA	Amino acids and Peptides	16131
	1301	1.04984	Light	-0.0225316	122.058	0.897059	44	NA	NA	1301
	7052	1.04912	Light	-0.0225163	358.244	3.24478	300	NA	Fatty acids	7052
	14403	1.04862	Light	-0.0225054	388.213	7.24628	622	NA	NA	14403
	14077	1.04811	Light	-0.0224945	289.132	6.96472	604	NA	NA	14077
	3425	1.04713	Light	-0.0224734	296.135	1.90448	142	NA	Carbohydrates	3425
	12789	1.04695	Light	-0.0224696	757.358	5.93904	NA	NA	Amino acids and Peptides	12789
	11630	1.04624	Light	-0.0224543	293.196	5.21684	462	NA	NA	11630
	13280	1.04517	Dark	0.0224314	399.162	6.29573	NA	NA	NA	13280
	18525	1.04348	Dark	0.0223951	373.121	10.0243	929	NA	NA	18525
	5369	1.04108	Dark	0.0223437	302.196	2.79241	254	NA	NA	5369
	9237	1.03931	Dark	0.0223056	923.05	3.89248	381	NA	NA	9237
	1125	1.03884	Dark	0.0222955	237.087	0.842194	NA	Formylkynurenine	Amino acids and Peptides	1125
	681	1.03855	Light	-0.0222893	153.054	0.657245	47	NA	Amino acids and Peptides	681
	13337	1.03396	Dark	0.0221909	327.071	6.33263	562	NA	Polyketides	13337
	680	1.03391	Light	-0.0221898	290.086	0.66276	NA	NA	Carbohydrates	680
	8140	1.03261	Light	-0.0221619	913.871	3.55354	356	NA	NA	8140
	14612	1.03151	Dark	0.0221384	392.316	7.5229	NA	NA	Fatty acids	14612
	16929	1.03132	Dark	0.0221343	663.273	9.59651	865	NA	NA	16929
	15958	1.02608	Light	-0.0220217	431.068	8.85016	742	NA	Alkaloids	15958
	2338	1.02569	Light	-0.0220133	177.113	1.29814	114	NA	Alkaloids	2338
	16579	1.02447	Dark	0.0219872	251.07	9.43384	NA	NA	NA	16579
	3729	1.02249	Dark	0.0219446	579.633	2.07479	NA	NA	NA	3729
	4001	1.02228	Light	-0.0219402	342.212	2.22984	219	NA	Fatty acids	4001
	6820	1.02163	Dark	0.0219262	179.064	3.16727	304	NA	Alkaloids	6820
	718	1.02018	Light	-0.0218951	520.19	0.683856	NA	NA	Amino acids and Peptides	718
	255	1.01946	Light	-0.0218795	225.01	0.561674	21	NA	Alkaloids	255
	8745	1.01771	Light	-0.0218422	101.096	3.74475	NA	NA	Fatty acids	8745
	18642	1.01765	Dark	0.0218407	267.195	10.0477	NA	NA	Fatty acids	18642
	14105	1.01688	Light	-0.0218243	240.12	6.99593	626	NA	Alkaloids	14105
	17198	1.01653	Light	-0.0218168	487.092	9.69115	855	NA	NA	17198
	2676	1.0146	Light	-0.0217753	227.175	1.48058	82	NA	Amino acids and Peptides	2676
	7871	1.01324	Light	-0.0217462	151.042	3.50177	351	NA	NA	7871
	1815	1.01145	Dark	0.0217078	293.053	1.07461	NA	NA	Alkaloids	1815
	16872	1.01129	Dark	0.0217043	490.319	9.57778	NA	NA	Alkaloids	16872
	7648	1.01115	Dark	0.0217014	721.86	3.44785	NA	NA	NA	7648
	671	1.00821	Dark	0.0216381	192.088	0.675736	NA	NA	Carbohydrates	671
	10588	1.00721	Dark	0.0216168	509.292	4.40498	433	NA	NA	10588
	16775	1.00407	Light	-0.0215494	592.324	9.54018	NA	NA	Fatty acids	16775
	12226	1.00304	Dark	0.0215273	323.183	5.63905	501	NA	Amino acids and Peptides	12226
	8966	1.00287	Light	-0.0215235	650.479	3.82379	378	NA	Alkaloids	8966
	5095	1.00215	Light	-0.0215082	490.506	2.70374	266	NA	NA	5095
	4199	1.00185	Dark	0.0215016	686.336	2.31748	208	NA	Amino acids and Peptides	4199
	15486	1.00015	Dark	0.0214652	348.29	8.44425	NA	NA	Alkaloids	15486
