# Supplementary material for: Sea urchin eggs contain a plastid-derived structure that contributes to their development
Source: PLoS Biol. 2026 Apr 23;24(4):e3003705. doi: 10.1371/journal.pbio.3003705 (PMC13105349; doi:10.1371/journal.pbio.3003705)
Supplement: S14 Table — (XLSX) [file pbio.3003705.s047.xlsx]

## Sheet: Sheet1
Table S14. Setting for acquisition during LC-MS/MS metabolomics analysis.
	Liquid chromatography (LC) separation									MS acquisition
	Solvent A	Water with 0.1% formic acid (v/v) and Optima™ (LC/MS Grade, Thermo Scientific)								Resolution	240,000 at m/z 200
	Solvent B	Acetonitrile with 0.1% formic Acid (v/v) and Optima™ (LC/MS Grade, Thermo Scientific)								Normalized automatic gain control	1
										Maximum injection time	100 ms
	Solvent A	Solvent B	Time							Scan range	m/z 100 - 1,000
	0.95	0.05	0 to 30 sec
	95% to 50%	5% to 50%	30 sec to 8 min	Multistep linear gradient						Data dependent acquisition (DDA) of MS/MS
	50% to 1%	50 to 99%	8 to 10 min							Resolution	15,000 at m/z 200
	0.01	0.99	10 to 12 min							Normalized automatic gain control	1
	1% to 95%	99% to 5%	12 to 12.1 min							Top 10 ions selected for MS/MS	scan range m/z 100 - 1,000
	0.95	0.05	12.1 min to 15 min							Isolation window	m/z 1.0
										Fixed first mass	m/z 50
										HCD collision energies	20%, 30%, 40%, and 50%
