# Supplementary material for: Sea urchin eggs contain a plastid-derived structure that contributes to their development
Source: PLoS Biol. 2026 Apr 23;24(4):e3003705. doi: 10.1371/journal.pbio.3003705 (PMC13105349; doi:10.1371/journal.pbio.3003705)
Supplement: S15 Table — (XLSX) [file pbio.3003705.s048.xlsx]

## Sheet: Sheet1
Table S15. Dispersal quantification as part of oceanographic model.
										Disperal across Macaronesia					Annual variation in particles reaching the African Shelf															Annual variation in particles that disperse from the African Shelf to Brazil
			A: DISTANCE (km)		B: AREA (km^2)		C: ABUNDANCE				Number of particles (larvae) reached				day	mean	lower	upper	year_2007	year_2008	year_2009	year_2010	year_2011	year_2012	year_2013	year_2014	year_2015	year_2016		day	mean	lower	upper	year_2007	year_2008	year_2009	year_2010	year_2011	year_2012	year_2013	year_2014	year_2015	year_2016
			102 days	181 days	102 days	181 days	102 days	181 days		Day	Cape Verde	Azores	Canary Islands		1	0	0	0	0	0	0	0	0	0	0	0	0	0		1	0	0	0	0	0	0	0	0	0	0	0	0	0
	Year	2007	630	893.3	1654.9	22522.1	37	596		1	0	0	0		2	0	0	0	0	0	0	0	0	0	0	0	0	0		2	0	0	0	0	0	0	0	0	0	0	0	0	0
		2008	576.5	1013.2	3011	36282.9	971	1918		2	0	0	0		3	0	0	0	0	0	0	0	0	0	0	0	0	0		3	0	0	0	0	0	0	0	0	0	0	0	0	0
		2009	742.2	1051.2	4319.8	31228.3	58	499		3	0	0	0		4	0	0	0	0	0	0	0	0	0	0	0	0	0		4	0	0	0	0	0	0	0	0	0	0	0	0	0
		2010	668	1091.1	9646.6	41251.7	1172	2963		4	0	0	0		5	0	0	0	0	0	0	0	0	0	0	0	0	0		5	0	0	0	0	0	0	0	0	0	0	0	0	0
		2011	800.6	1227.8	6972.1	68070.2	235	1970		5	0	0	0		6	0	0	0	0	0	0	0	0	0	0	0	0	0		6	0	0	0	0	0	0	0	0	0	0	0	0	0
		2012	669.3	1230.9	7399.5	13940	145	962		6	0	0	0		7	0	0	0	0	0	0	0	0	0	0	0	0	0		7	0	0	0	0	0	0	0	0	0	0	0	0	0
		2013	610.7	977.1	5588.4	41947.4	636	1626		7	0	0	0		8	0	0	0	0	0	0	0	0	0	0	0	0	0		8	0	0	0	0	0	0	0	0	0	0	0	0	0
		2014	848.8	1234.6	6227.5	20166.4	410	1299		8	0	0	0		9	0	0	0	0	0	0	0	0	0	0	0	0	0		9	0	0	0	0	0	0	0	0	0	0	0	0	0
		2015	761.8	1397.6	30578.5	56731.5	2397	1783		9	0	0	0		10	0	0	0	0	0	0	0	0	0	0	0	0	0		10	0	0	0	0	0	0	0	0	0	0	0	0	0
		2016	520.9	836.1	5745.8	46861.9	3434	14083		10	0	0	0		11	0	0	0	0	0	0	0	0	0	0	0	0	0		11	0	0	0	0	0	0	0	0	0	0	0	0	0
										11	0	0	0		12	0	0	0	0	0	0	0	0	0	0	0	0	0		12	0	0	0	0	0	0	0	0	0	0	0	0	0
										12	0	0	0		13	0	0	0	0	0	0	0	0	0	0	0	0	0		13	0	0	0	0	0	0	0	0	0	0	0	0	0
										13	0	0	0		14	0	0	0	0	0	0	0	0	0	0	0	0	0		14	0	0	0	0	0	0	0	0	0	0	0	0	0
										14	0	0	0		15	0	0	0	0	0	0	0	0	0	0	0	0	0		15	0	0	0	0	0	0	0	0	0	0	0	0	0
										15	0	0	0		16	0	0	0	0	0	0	0	0	0	0	0	0	0		16	0	0	0	0	0	0	0	0	0	0	0	0	0
										16	0	0	0		17	0	0	0	0	0	0	0	0	0	0	0	0	0		17	0	0	0	0	0	0	0	0	0	0	0	0	0
										17	0	0	0		18	0	0	0	0	0	0	0	0	0	0	0	0	0		18	0	0	0	0	0	0	0	0	0	0	0	0	0
										18	0	0	0		19	0	0	0	0	0	0	0	0	0	0	0	0	0		19	0	0	0	0	0	0	0	0	0	0	0	0	0
										19	0	0	0		20	0	0	0	0	0	0	0	0	0	0	0	0	0		20	0	0	0	0	0	0	0	0	0	0	0	0	0
										20	0	0	0		21	0	0	0	0	0	0	0	0	0	0	0	0	0		21	0	0	0	0	0	0	0	0	0	0	0	0	0
										21	0	0	0		22	0	0	0	0	0	0	0	0	0	0	0	0	0		22	0	0	0	0	0	0	0	0	0	0	0	0	0
										22	0	0	0		23	0	0	0	0	0	0	0	0	0	0	0	0	0		23	0	0	0	0	0	0	0	0	0	0	0	0	0
										23	0	0	0		24	0	0	0	0	0	0	0	0	0	0	0	0	0		24	0	0	0	0	0	0	0	0	0	0	0	0	0
										24	0	0	0		25	0	0	0	0	0	0	0	0	0	0	0	0	0		25	0	0	0	0	0	0	0	0	0	0	0	0	0
										25	0	0	0		26	0	0	0	0	0	0	0	0	0	0	0	0	0		26	0	0	0	0	0	0	0	0	0	0	0	0	0
										26	0	0	0		27	3	0	12	0	0	0	0	0	0	0	0	30	0		27	0	0	0	0	0	0	0	0	0	0	0	0	0
										27	0	0	0		28	33	0	132	0	0	0	0	0	0	0	0	330	0		28	0	0	0	0	0	0	0	0	0	0	0	0	0
										28	0	0	0		29	169	0	676	0	0	0	0	0	0	0	0	1690	0		29	0	0	0	0	0	0	0	0	0	0	0	0	0
										29	0	0	0		30	341	0	1364	0	0	0	0	0	0	0	0	3410	0		30	0	0	0	0	0	0	0	0	0	0	0	0	0
										30	0	0	0		31	473	0	1878.72	0	0	0	0	0	0	0	40	4690	0		31	0	0	0	0	0	0	0	0	0	0	0	0	0
										31	0	0	0		32	565	0	2223.66	0	0	0	0	0	0	0	110	5540	0		32	0	0	0	0	0	0	0	0	0	0	0	0	0
										32	0	0	0		33	671	0	2563.19	0	0	0	0	40	0	0	330	6340	0		33	0	0	0	0	0	0	0	0	0	0	0	0	0
										33	0	0	0		34	814	0	2959.08	0	0	0	0	250	0	0	670	7220	0		34	0	0	0	0	0	0	0	0	0	0	0	0	0
										34	0	0	0		35	1076	0	3579.67	0	0	0	0	610	0	0	1730	8420	0		35	0	0	0	0	0	0	0	0	0	0	0	0	0
										35	0	0	0		36	1406	0	4393.22	0	0	0	0	910	0	0	3280	9870	0		36	0	0	0	0	0	0	0	0	0	0	0	0	0
										36	0	0	0		37	1780	0	5439.03	0	0	0	0	1180	0	0	4700	11920	0		37	0	0	0	0	0	0	0	0	0	0	0	0	0
										37	0	0	0		38	2120	0	6382.98	0	0	0	0	1470	0	0	6000	13730	0		38	0	0	0	0	0	0	0	0	0	0	0	0	0
										38	0	0	0		39	2329	0	6888.1	0	0	0	0	1810	0	0	6990	14490	0		39	0	0	0	0	0	0	0	0	0	0	0	0	0
										39	0	0	0		40	2669	0	7521.86	0	0	0	0	3480	0	0	8050	15160	0		40	0	0	0	0	0	0	0	0	0	0	0	0	0
										40	0	0	0		41	3233	0	8725.28	0	0	0	0	6190	0	0	9450	16690	0		41	0	0	0	0	0	0	0	0	0	0	0	0	0
										41	0	0	0		42	3703	0	9698.49	0	0	0	0	9210	0	0	10390	17430	0		42	0	0	0	0	0	0	0	0	0	0	0	0	0
										42	0	0	0		43	3995	0	10323.5	0	0	0	0	11980	0	0	10420	17550	0		43	0	0	0	0	0	0	0	0	0	0	0	0	0
										43	0	0	0		44	4087	0	10778	0	0	0	0	14560	0	0	10420	17550	0		44	0	0	0	0	0	0	0	0	0	0	0	0	0
										44	0	0	0		45	4087	0	10907.9	0	0	0	0	15390	0	0	10420	17550	20		45	0	0	0	0	0	0	0	0	0	0	0	0	0
										45	0	0	0		46	4087	0	10952.4	0	0	0	0	15670	0	0	10420	17550	40		46	0	0	0	0	0	0	0	0	0	0	0	0	0
										46	0	0	0		47	4087	0	10948.6	0	0	0	0	15670	0	0	10420	17550	100		47	0	0	0	0	0	0	0	0	0	0	0	0	0
										47	0	0	0		48	4087	0	11085.1	0	0	0	0	16510	0	0	10420	17550	180		48	0	0	0	0	0	0	0	0	0	0	0	0	0
										48	0	0	0		49	4318	0	12125.5	0	0	0	0	20850	0	0	10420	17550	360		49	0	0	0	0	0	0	0	0	0	0	0	0	0
										49	0	0	0		50	4440	0	12998.9	0	0	0	20	24410	0	0	10420	17550	530		50	0	0	0	0	0	0	0	0	0	0	0	0	0
										50	0	0	0		51	4440	0	13349.7	0	0	0	30	25990	0	0	10420	17550	660		51	0	0	0	0	0	0	0	0	0	0	0	0	0
										51	0	0	0		52	4440	0	13360.4	0	0	0	90	26080	0	0	10420	17550	780		52	0	0	0	0	0	0	0	0	0	0	0	0	0
										52	0	0	0		53	4440	0	13358.7	0	0	0	170	26080	0	0	10570	17550	880		53	0	0	0	0	0	0	0	0	0	0	0	0	0
										53	0	0	0		54	4440	0	13359.3	0	0	0	280	26080	0	0	10740	17550	930		54	0	0	0	0	0	0	0	0	0	0	0	0	0
										54	0	0	0		55	4440	0	13346.4	0	0	0	430	26080	0	0	10740	17550	1010		55	0	0	0	0	0	0	0	0	0	0	0	0	0
										55	0	0	0		56	4635	0	13942.3	0	0	0	620	27540	0	0	10740	18160	1170		56	0	0	0	0	0	0	0	0	0	0	0	0	0
										56	0	0	0		57	4831	0	14623.1	0	0	0	780	29550	0	0	10740	18380	1380		57	0	0	0	0	0	0	0	0	0	0	0	0	0
										57	0	0	0		58	4918	0	14950.3	0	0	0	940	30600	0	0	10740	18380	1480		58	0	0	0	0	0	0	0	0	0	0	0	0	0
										58	0	0	0		59	4952	0	14975.3	0	0	0	1030	30600	0	0	10840	18380	1670		59	0	0	0	0	0	0	0	0	0	0	0	0	0
										59	0	0	0		60	4952	0	14946	0	0	0	1350	30600	0	0	11060	18380	2200		60	0	0	0	0	0	0	0	0	0	0	0	0	0
										60	0	0	0		61	4952	0	14918.9	0	0	0	1770	30600	0	0	11390	18380	2770		61	0	0	0	0	0	0	0	0	0	0	0	0	0
										61	0	0	0		62	4952	0	14919.4	0	0	0	1770	30600	0	0	12020	18460	4070		62	0	0	0	0	0	0	0	0	0	0	0	0	0
										62	0	0	0		63	5074	0	15138.2	0	10	0	1910	30600	0	0	12560	19320	5430		63	0	0	0	0	0	0	0	0	0	0	0	0	0
										63	0	0	0		64	5085	0	15189.3	0	10	0	1910	30600	10	0	12820	19610	6200		64	0	0	0	0	0	0	0	0	0	0	0	0	0
										64	0	0	0		65	5198	0	15435.6	0	10	0	1910	31070	20	0	13040	19730	6530		65	0	0	0	0	0	0	0	0	0	0	0	0	0
										65	0	0	0		66	5291	0	15575.1	0	10	0	1910	31160	20	0	13480	19750	7010		66	0	0	0	0	0	0	0	0	0	0	0	0	0
										66	0	0	0		67	5291	0	15583.3	0	20	20	2180	31160	20	10	13760	19820	7730		67	0	0	0	0	0	0	0	0	0	0	0	0	0
										67	0	0	0		68	5291	0	15616.8	0	20	40	2280	31160	30	30	14010	20020	8320		68	0	0	0	0	0	0	0	0	0	0	0	0	0
										68	0	0	0		69	5291	0	15686.2	0	20	50	2280	31160	40	50	14580	20240	9220		69	0	0	0	0	0	0	0	0	0	0	0	0	0
										69	0	0	0		70	5291	0	15775.8	0	50	60	2280	31160	90	100	14580	20940	10070		70	0	0	0	0	0	0	0	0	0	0	0	0	0
										70	0	0	0		71	5386	0	16015	0	170	70	2280	31440	140	260	14580	21690	10680		71	0	0	0	0	0	0	0	0	0	0	0	0	0
										71	0	0	0		72	5650	0	16545.2	0	250	70	2280	32110	220	440	14580	22510	12080		72	0	0	0	0	0	0	0	0	0	0	0	0	0
										72	0	0	0		73	5973	0	17119.5	0	330	70	2400	32690	250	730	14580	23370	13430		73	0	0	0	0	0	0	0	0	0	0	0	0	0
										73	0	0	0		74	6158	0	17405.8	0	330	110	2700	32690	260	1140	14580	24230	14270		74	0	0	0	0	0	0	0	0	0	0	0	0	0
										74	0	0	0		75	6167	0	17448.5	0	330	170	3180	32690	270	1630	14580	24890	14460		75	0	0	0	0	0	0	0	0	0	0	0	0	0
										75	0	0	0		76	6245	0	17587.7	0	330	230	3620	32690	300	2260	14630	25810	14460		76	0	0	0	0	0	0	0	0	0	0	0	0	0
										76	0	0	0		77	6312	0	17734.4	0	330	230	3800	32690	310	2810	14630	26650	14460		77	0	0	0	0	0	0	0	0	0	0	0	0	0
										77	0	0	0		78	6351	0	17821	0	330	230	4180	32690	310	3280	14630	27270	14460		78	0	0	0	0	0	0	0	0	0	0	0	0	0
										78	0	0	0		79	6390	0	17853.9	0	390	230	4540	32690	310	3690	14630	27520	14460		79	0	0	0	0	0	0	0	0	0	0	0	0	0
										79	0	0	0		80	6542	0	18067.2	0	450	230	5260	32690	310	4400	14630	28380	14460		80	0	0	0	0	0	0	0	0	0	0	0	0	0
										80	0	0	0		81	6751	0	18280.4	0	450	280	6140	32710	320	4890	14630	28680	14860		81	0	0	0	0	0	0	0	0	0	0	0	0	0
										81	0	0	0		82	6989	0	18499.4	0	1040	340	7250	32740	320	5230	14630	29190	14860		82	0	0	0	0	0	0	0	0	0	0	0	0	0
										82	0	0	0		83	7151	0	18766.5	0	1140	350	7790	32740	410	5730	14630	30160	14860		83	0	0	0	0	0	0	0	0	0	0	0	0	0
										83	0	0	0		84	7280	0	19008	0	1310	350	8080	32770	470	6170	14630	31060	14860		84	0	0	0	0	0	0	0	0	0	0	0	0	0
										84	0	0	0		85	7372	0	19216.5	0	1450	350	8080	32770	490	6540	14630	31860	15040		85	0	0	0	0	0	0	0	0	0	0	0	0	0
										85	0	0	0		86	7469	0	19361.8	0	1640	360	8080	32770	520	6850	14630	32230	15450		86	0	0	0	0	0	0	0	0	0	0	0	0	0
										86	0	0	0		87	7594	0	19515.5	10	1680	400	8720	32770	530	7180	14810	32570	15450		87	0	0	0	0	0	0	0	0	0	0	0	0	0
										87	0	0	0		88	7777	0	19682.2	10	1900	430	10210	32910	560	7320	14890	32630	15450		88	0	0	0	0	0	0	0	0	0	0	0	0	0
										88	0	0	0		89	7959	0	19896.9	10	2090	510	11460	33010	620	7320	14890	32930	15450		89	0	0	0	0	0	0	0	0	0	0	0	0	0
										89	0	0	0		90	8089	0	20067	20	2450	610	11790	33010	620	7320	14970	33340	15630		90	0	0	0	0	0	0	0	0	0	0	0	0	0
										90	0	0	0		91	8089	0	20134.1	20	2880	610	11790	33010	620	7320	14970	33900	15630		91	0	0	0	0	0	0	0	0	0	0	0	0	0
										91	0	0	0		92	8089	0	20176.3	30	2880	640	11790	33100	630	7320	14990	34070	15630		92	0	0	0	0	0	0	0	0	0	0	0	0	0
										92	0	0	0		93	8089	0	20192.8	50	3030	690	11790	33130	640	7320	15120	34220	15630		93	0	0	0	0	0	0	0	0	0	0	0	0	0
										93	0	0	0		94	8089	0	20166	90	3170	830	11790	33180	740	7320	15170	34220	15650		94	0	0	0	0	0	0	0	0	0	0	0	0	0
										94	0	0	0		95	8168	0	20242.4	140	3340	920	11790	33180	820	7320	15370	34280	16160		95	0	0	0	0	0	0	0	0	0	0	0	0	0
										95	0	0	0		96	8429	0	20570.6	220	3420	1110	12410	33190	880	7320	15370	34560	17650		96	0	0	0	0	0	0	0	0	0	0	0	0	0
										96	0	0	0		97	8804	0	21042.4	250	4030	1210	12860	33400	960	7320	15600	34620	19940		97	0	0	0	0	0	0	0	0	0	0	0	0	0
										97	0	0	0		98	9196	0	21538.5	310	5180	1210	13160	33680	1110	7320	15600	34870	21810		98	0	0	0	0	0	0	0	0	0	0	0	0	0
										98	0	0	0		99	9495	0	21950.4	320	6070	1210	13220	33690	1250	7320	15600	34870	24230		99	0	0	0	0	0	0	0	0	0	0	0	0	0
										99	0	0	0		100	9706	0	22256.9	360	6850	1210	13220	33730	1290	7320	15790	34870	25820		100	0	0	0	0	0	0	0	0	0	0	0	0	0
										100	0	0	0		101	9917	0	22610.4	370	7390	1210	13220	33780	1340	7320	15850	35040	27270		101	0	0	0	0	0	0	0	0	0	0	0	0	0
										101	0	0	0		102	10237	0	23137.3	370	7920	1240	13930	33910	1350	7320	15990	35040	29330		102	0	0	0	0	0	0	0	0	0	0	0	0	0
										102	0	0	0		103	10672	0	23943.2	380	8000	1240	15240	34320	1480	7320	16060	35110	31990		103	10.4	0	41.6	0	0	0	0	104	0	0	0	0	0
										103	0	0	0		104	11163	0	24941.7	420	8540	1240	15780	34930	1650	7320	16060	35390	35180		104	10.4	0	41.6	0	0	0	0	104	0	0	0	0	0
										104	0	0	0		105	11754	0	26021.2	530	9700	1240	16660	35220	1710	7320	16110	35390	38670		105	13	0	44.3081	0	0	0	0	104	0	0	0	26	0
										105	0	0	0		106	12321	0	27073.7	670	10590	1240	17310	35540	2040	7350	16260	35500	41840		106	13	0	44.3081	0	0	0	0	104	0	0	0	26	0
										106	0	0	0		107	12773	0	28074.2	750	11650	1240	17310	35790	2240	7350	16420	35500	45190		107	13	0	44.3081	0	0	0	0	104	0	0	0	26	0
										107	0	0	0		108	13134	0	28879.3	1070	12460	1240	17310	36030	2380	7410	16420	35500	47850		108	15.6	0	48.8962	0	0	0	0	104	0	0	0	52	0
										108	0	0	0		109	13559	0	29720.7	1270	13070	1240	18020	36360	2490	7760	16420	35500	50190		109	15.6	0	55.9629	0	0	0	0	130	0	0	0	52	0
										109	0	0	0		110	13903	0	30531.1	1270	13110	1240	18670	36740	2760	8040	16420	35500	52530		110	18.2	0	65.3597	0	0	0	0	130	0	0	0	104	0
										110	0	0	0		111	14180	0	31254.4	1270	13110	1240	18670	37710	3010	8540	16420	35500	54450		111	18.2	0	65.3597	0	0	0	0	130	0	0	0	104	0
										111	0	0	0		112	14563	0	32091.7	1590	14350	1240	18670	38310	3330	8760	16420	35500	56850		112	33.8	0	117.041	0	0	0	0	130	0	0	0	260	0
										112	0	0	0		113	14769	0	32725.3	1660	14960	1260	18670	38990	3580	8930	16420	35500	58780		113	33.8	0	117.041	0	0	0	0	130	0	0	0	260	0
										113	0	0	0		114	14888	0	33234.5	1660	15670	1270	18670	39000	3820	9100	16510	35500	60800		114	33.8	0	117.041	0	0	0	0	130	0	0	0	260	0
										114	0	0	0		115	14957	0	33628.4	1660	15940	1270	18670	39000	3910	9170	16610	35500	62350		115	44.2	0	151.053	0	0	0	0	156	0	0	0	338	0
										115	0	0	0		116	15108	0	34032.8	1900	15940	1310	18760	39610	4060	9350	16730	35500	63450		116	44.2	0	151.053	0	0	0	0	156	0	0	0	338	0
										116	0	0	0		117	15356	0	34729.2	2020	15940	1340	19430	40150	4190	9370	16810	35500	65340		117	46.8	0	160.726	0	0	0	0	156	0	0	0	364	0
										117	0	0	0		118	15477	0	35206.5	2020	15940	1380	19430	40460	4380	9530	16850	35500	66890		118	46.8	0	160.726	0	0	0	0	156	0	0	0	364	0
										118	0	0	0		119	15563	0	35501.4	2020	16370	1380	19430	40460	4380	9650	16870	35500	67870		119	49.4	0	169	0	0	0	0	208	0	0	0	364	0
										119	0	0	0		120	15605	0	35784.6	2020	16370	1420	19430	40460	4480	10030	16870	35560	69030		120	62.4	0	204.356	0	0	0	0	234	0	0	26	442	0
										120	0	0	0		121	15605	0	35867.1	2020	16370	1420	19430	40900	4590	10280	16930	35560	69310		121	70.2	0	231.923	0	0	0	0	286	0	0	26	494	0
										121	0	0	0		122	15615	0	36040.3	2020	16370	1420	19430	41030	4590	10390	16960	35560	69980		122	72.8	0	237.977	0	0	0	0	312	0	0	26	494	0
										122	0	0	0		123	15714	0	36243.3	2030	16370	1450	19700	41150	4740	10460	17460	35560	70520		123	101.4	0	342.528	0	0	0	0	312	0	0	26	780	0
										123	0	0	0		124	15749	0	36266.8	2030	16370	1450	20860	41420	4840	10610	17930	35560	70520		124	117	0	374.124	0	0	0	0	468	0	0	52	780	0
										124	0	0	0		125	15864	0	36518.4	2030	16700	1540	20860	41770	4920	10620	18310	35560	71100		125	140.4	0	458.929	0	0	0	0	468	0	0	52	1014	0
										125	0	0	0		126	15958	0	36611.7	2030	17050	1540	21040	41970	5060	10620	18780	35560	71150		126	179.4	0	565.077	0	0	26	0	598	0	0	78	1222	0
										126	0	0	0		127	16047	0	36796.8	2030	17560	1560	21040	42070	5210	10620	18860	35560	71640		127	182	0	609.137	0	0	26	0	598	0	0	104	1378	0
										127	0	0	0		128	16047	0	36806.8	2030	17730	1650	21040	42440	5350	10620	18860	35560	71640		128	182	0	609.137	0	0	26	0	598	0	0	104	1378	0
										128	0	0	0		129	16139	0	37122.6	2030	18200	1690	21040	42440	5410	10620	18860	35560	72670		129	197.6	0	662.913	0	0	26	0	702	0	0	104	1482	0
										129	0	0	0		130	16173	0	37318.6	2030	18200	1760	21330	42580	5410	10620	18970	35580	73340		130	226.2	0	740.58	0	0	78	0	728	0	0	130	1664	0
										130	0	0	0		131	16250	0	37650.9	2090	18200	1790	21960	42800	5460	10620	18970	35650	74380		131	265.2	0	863.206	0	0	78	0	806	0	0	208	1950	0
										131	0	0	0		132	16292	0	37839.8	2090	18200	1800	21960	43070	5660	10620	19050	35650	74970		132	291.2	0	970.636	0	0	78	0	832	0	0	208	2236	0
										132	0	0	0		133	16395	0	38248	2140	18200	1860	21960	43290	5730	10620	19230	35730	76220		133	364	0	1188.09	0	0	104	26	962	0	0	260	2730	0
										133	0	0	0		134	16562	0	38844.6	2140	18200	1870	21960	43500	5780	10720	19230	35730	77960		134	364	0	1186.8	0	0	104	26	962	0	0	364	2730	0
										134	0	0	0		135	16656	0	39132	2180	18200	1930	21960	43930	5780	10940	19880	35730	78740		135	374.4	0	1197.51	0	0	104	52	988	0	0	442	2730	0
										135	0	0	0		136	16663	0	39149.6	2220	18200	2000	22100	44270	5780	10940	20340	35730	78740		136	405.6	0	1252.13	0	0	104	52	988	0	26	676	2808	0
										136	0	0	0		137	16872	0	39671.3	2250	18200	2010	22390	44960	5780	11110	20570	35730	79850		137	442	0	1315.92	0	0	104	52	1118	0	26	1092	2808	0
										137	0	0	0		138	17061	0	39995.4	2250	18520	2060	23400	45300	5780	11110	20570	35730	80360		138	527.8	0	1560.38	0	0	182	52	1118	0	26	1352	3354	0
										138	0	0	0		139	17215	0	40270.1	2250	18520	2170	23740	45590	5950	11190	20660	35730	80880		139	559	0	1739.3	0	0	182	52	1118	0	26	1378	3900	26
										139	0	0	0		140	17289	0	40442.5	2250	18520	2190	23880	46040	5950	11280	20660	36170	81060		140	566.8	0	1758.94	0	0	208	52	1300	0	26	1456	3900	26
										140	0	0	0		141	17406	0	40768.5	2300	18520	2190	24550	46420	5950	11300	20670	36170	81810		141	642.2	0	1963.2	0	0	260	52	1404	0	52	1586	4342	26
										141	0	0	0		142	17564	0	41057.5	2300	18520	2250	24550	47260	5950	11490	21210	36310	82110		142	834.6	0	2551.77	0	0	260	78	1742	0	182	1638	5746	26
										142	0	0	0		143	17591	0	41088.4	2360	18520	2290	25110	47610	5950	11790	21260	36310	82110		143	951.6	0	2927.05	0	0	364	78	1872	0	182	1690	6656	26
										143	0	0	0		144	17683	0	41181	2600	18520	2410	25510	48040	5950	11840	21390	36310	82110		144	998.4	0	3073.68	0	0	364	78	1898	0	260	1716	7020	52
										144	0	0	0		145	17843	0	41432.3	2630	18620	2410	26570	48190	5950	11940	21390	36410	82450		145	998.4	0	3080.87	0	0	364	104	2106	0	260	1716	7020	52
										145	0	0	0		146	17985	0	41718.2	2770	18620	2410	27190	48190	6100	12050	21400	36410	83170		146	1079	0	3254.24	0	0	364	130	2522	0	312	1794	7280	52
										146	0	0	0		147	18000	0	41856.1	2810	18620	2410	27600	48210	6100	12050	21400	36550	83650		147	1170	0	3579.37	0	0	364	156	2834	0	312	1794	8060	52
										147	0	0	0		148	18217	0	42474.8	2890	18620	2410	27790	48210	6100	12120	21790	36700	85350		148	1300	0	3850.31	0	0	468	182	3432	0	312	2054	8424	52
										148	0	0	0		149	18342	0	42783.9	2890	18790	2410	27790	48520	6230	12300	21830	36700	86100		149	1385.8	0	3965.44	0	0	572	208	3744	26	468	2236	8476	52
										149	0	0	0		150	18567	0	43297.8	2950	18790	2490	27940	48520	6420	12450	22190	36790	87440		150	1456	0	4082.39	0	0	624	208	3796	26	520	2600	8632	156
										150	0	0	0		151	18701	0	43477.6	3160	19310	2490	28120	48520	6620	12560	22190	36790	87860		151	1456	0	4078.52	0	0	676	260	3796	52	520	2782	8632	234
										151	0	0	0		152	18897	0	43832.1	3430	19490	2490	29030	48520	6750	12820	22250	36790	88710		152	1536.6	0	4254.35	0	0	832	260	4082	52	546	2860	8918	234
										152	0	0	0		153	18958	0	43852.4	3570	19650	2570	29030	48520	7090	13080	22360	36790	88830		153	1651	0	4463.05	0	0	1040	260	4160	52	884	3042	9308	260
										153	0	0	0		154	18999	0	44045.8	3710	19650	2590	29050	48520	7210	13080	22360	36810	89540		154	1752.4	0	4571.68	0	0	1170	260	4290	78	1300	3380	9308	260
										154	0	0	0		155	19114	0	44357.2	3820	19650	2650	29330	48520	7300	13470	22360	37020	90470		155	1752.4	0	4593.79	0	0	1196	260	4420	78	1300	3614	9308	260
										155	0	0	0		156	19284	0	44672	3960	19650	2720	29530	48520	7300	14010	22510	37240	91220		156	1757.6	0	4603.65	0	0	1274	338	4472	78	1300	3744	9308	260
										156	0	0	0		157	19602	0	45248	4100	19910	2890	29870	48910	7510	14270	22610	37400	92370		157	1882.4	0	4917.55	0	0	1508	338	4472	78	1300	4316	9932	260
										157	0	0	0		158	19884	0	45874	4250	20000	2890	30220	49010	7510	14640	22880	37480	93850		158	2012.4	0	5113.85	0	0	1664	442	4472	78	1898	4394	10270	286
										158	0	0	0		159	20176	0	46390.4	4410	20280	2960	30740	49010	7750	14960	22980	37710	94960		159	2106	0	5346.18	0	0	1664	468	4680	104	2028	4472	10764	312
										159	0	0	0		160	20410	0	46939.2	4600	20280	2980	31040	49230	7920	15230	22980	37770	96300		160	2220.4	0	5535.56	0	0	1716	624	5018	104	2340	4550	10998	312
										160	0	0	0		161	20621	0	47500.9	4700	20430	3030	31280	49230	8210	15230	22980	38000	97800		161	2280.2	0	5636.98	0	0	1820	676	5018	260	2704	4550	11232	312
										161	0	0	0		162	20887	0	48216.6	4700	20430	3030	31670	49480	8570	15340	22980	38080	99590		162	2347.8	0	5823.06	0	0	1950	676	5122	286	2756	4602	11674	312
										162	0	0	0		163	21146	0	48909.8	4700	20820	3030	31670	49520	8630	15810	22980	38190	101410		163	2459.6	0	6062.9	0	0	2080	676	5200	286	3224	4784	12116	312
										163	0	0	0		164	21446	0	49594.6	4700	20880	3120	32140	49830	8730	16240	22980	38280	102940		164	2587	0	6414.59	0	0	2080	780	5200	312	3484	4966	12974	338
										164	0	0	0		165	21874	0	50472.3	4920	21560	3180	32500	49950	9020	16600	23300	38280	104990		165	2623.4	0	6448.38	0	0	2314	884	5252	338	3536	4966	13000	338
										165	0	0	0		166	22236	0	51296	4990	21740	3490	33550	50240	9170	16600	23300	38280	106850		166	2644.2	0	6469.57	0	0	2366	988	5252	338	3900	4992	13000	338
										166	0	0	0		167	22596	0	52336.4	4990	21740	3880	34000	50240	9490	16600	23300	38300	109650		167	2802.8	0	6723.09	0	0	2548	1092	5252	494	4238	5512	13312	338
										167	0	0	0		168	22794	0	52912.1	4990	21870	3930	34000	50240	10030	16930	23300	38300	111320		168	2870.4	0	6825.63	0	52	2574	1092	5356	494	4342	6084	13312	390
										168	0	0	0		169	22925	0	53415.6	4990	21870	3990	34000	50290	10030	17310	23300	38300	112800		169	2909.4	0	6878.86	0	130	2626	1196	5408	494	4550	6084	13390	390
										169	0	0	0		170	23071	0	53680.5	5140	22200	4050	34000	50480	10030	17630	23300	38410	113360		170	2912	0	6878.53	26	130	2704	1378	5616	494	4550	6084	13390	390
										170	2	0	0		171	23291	0	54017.5	5160	22880	4190	34290	51010	10030	17840	23490	38410	113860		171	2914.6	0	6871.65	78	182	2704	1378	5616	676	4654	6136	13416	390
										171	2	0	0		172	23405	0	54112.1	5340	23110	4330	34620	51300	10030	18130	23640	38410	113910		172	2914.6	0	6865.75	78	234	2704	1586	5824	676	4654	6136	13416	416
										172	2	0	0		173	23538	0	54191.8	5640	23960	4420	34920	51570	10150	18230	23640	38410	113910		173	3013.4	0	6943.31	104	364	2704	1846	5902	1092	4706	6266	13494	416
										173	4	0	0		174	23650	0	54308.6	5730	24270	4510	35140	51890	10150	18290	23740	38410	113960		174	3062.8	0	6984.47	104	364	2704	2314	5902	1196	4992	6422	13494	416
										174	4	0	0		175	23650	0	54290.8	5870	24270	4610	35380	51980	10150	18380	23740	38420	113960		175	3122.6	0	7062.28	104	416	2704	2496	6006	1196	5070	6786	13494	468
										175	6	0	0		176	23650	0	54246.6	6210	24270	4670	35380	51980	10150	18520	23830	38420	113960		176	3260.4	0	7298.11	104	468	2704	2808	6032	1326	5382	7072	13858	468
										176	6	0	0		177	23650	0	54201.1	6320	24270	4920	35500	51980	10150	18750	23950	38420	113960		177	3260.4	0	7300.9	130	520	2756	2808	6032	1326	5382	7280	13858	520
										177	6	0	0		178	23693	0	54207.9	6440	24630	5080	36050	52100	10240	18810	24100	38420	113960		178	3260.4	0	7276.13	130	624	2756	2990	6032	1456	5538	7280	13858	598
										178	6	0	0		179	23888	0	54359.7	6460	24680	5200	36880	52310	10530	19180	24540	38420	113960		179	3325.4	0	7312.03	156	624	2990	3120	6032	1742	5642	7280	13884	676
										179	6	0	0																	180	3408.6	0	7399.12	182	702	3042	3276	6266	1846	5850	7462	13884	754
										180	6	0	0
										181	6	0	0
										182	6	0	0
										183	6	0	0
										184	7	0	0
										185	7	0	0
										186	7	0	0
										187	7	0	0
										188	7	0	0
										189	8	0	0
										190	8	0	0
										191	8	0	0
										192	9	0	0
										193	9	0	0
										194	10	0	0
										195	10	0	0
										196	10	0	0
										197	10	0	0
										198	10	0	0
										199	10	0	0
										200	11	0	0
										201	11	0	0
										202	13	0	0
										203	13	0	0
										204	13	0	0
										205	13	0	0
										206	13	0	0
										207	13	0	0
										208	14	0	0
										209	14	0	0
										210	14	0	0
										211	14	0	0
										212	16	0	0
										213	16	0	0
										214	16	0	0
										215	16	0	0
										216	16	0	0
										217	17	0	0
										218	18	0	0
										219	18	0	0
										220	18	0	0
										221	18	0	0
										222	19	0	0
										223	19	0	0
										224	19	0	0
										225	19	0	0
										226	19	0	0
										227	20	0	0
										228	20	0	0
										229	21	0	0
										230	21	0	0
										231	21	0	0
										232	22	0	0
										233	23	0	0
										234	23	0	0
										235	25	0	0
										236	25	0	0
										237	25	0	0
										238	26	0	0
										239	26	0	0
										240	26	0	0
										241	26	0	0
										242	26	0	0
										243	26	0	0
										244	26	0	0
										245	26	0	0
										246	27	0	0
										247	27	0	0
										248	28	0	0
										249	29	0	0
										250	29	0	0
										251	29	0	0
										252	29	0	0
										253	29	0	0
										254	29	0	0
										255	29	0	0
										256	29	0	0
										257	29	0	0
										258	30	0	0
										259	30	0	0
										260	30	0	0
										261	30	0	0
										262	30	0	0
										263	30	0	0
										264	31	0	0
										265	33	0	0
										266	33	0	0
										267	33	0	0
										268	33	0	0
										269	34	0	0
										270	34	0	0
										271	34	0	0
										272	34	0	0
										273	34	0	0
										274	34	0	0
										275	34	0	0
										276	35	0	0
										277	35	0	0
										278	35	0	0
										279	37	0	0
										280	37	0	0
										281	37	0	0
										282	38	0	0
										283	38	0	0
										284	38	0	0
										285	38	0	0
										286	38	0	0
										287	38	0	0
										288	39	0	0
										289	40	0	0
										290	40	0	0
										291	40	0	0
										292	40	0	0
										293	41	0	0
										294	41	0	0
										295	41	0	0
										296	44	0	0
										297	44	0	0
										298	44	0	0
										299	44	0	0
										300	44	0	0
										301	47	0	0
										302	47	0	0
										303	47	0	0
										304	48	0	0
										305	49	0	0
										306	49	0	0
										307	49	0	0
										308	49	0	0
										309	50	0	0
										310	51	0	0
										311	51	0	0
										312	51	0	0
										313	51	0	0
										314	52	0	0
										315	52	0	0
										316	52	0	0
										317	52	0	0
										318	59	0	0
										319	59	0	0
										320	59	0	0
										321	59	0	0
										322	59	0	0
										323	59	0	0
										324	60	0	0
										325	62	0	0
										326	62	0	0
										327	63	0	0
										328	63	0	0
										329	63	0	0
										330	64	0	0
										331	65	0	0
										332	65	0	0
										333	65	0	0
										334	68	0	0
										335	69	0	0
										336	69	0	0
										337	70	0	0
										338	70	0	0
										339	70	0	0
										340	70	0	0
										341	71	0	0
										342	71	0	0
										343	72	0	0
										344	72	0	0
										345	72	0	0
										346	72	0	0
										347	73	0	0
										348	73	0	0
										349	74	0	0
										350	74	0	0
										351	74	0	0
										352	74	0	0
										353	74	0	0
										354	74	0	0
										355	74	0	0
										356	74	0	0
										357	75	0	0
										358	75	0	0
										359	75	0	0
										360	75	0	0
										361	76	0	0
										362	76	0	0
										363	76	0	0
										364	77	0	0
										365	78	0	0
										366	78	1	0
										367	79	1	0
										368	80	1	0
										369	80	1	0
										370	80	1	0
										371	80	1	0
										372	80	1	0
										373	80	1	0
										374	81	1	0
										375	81	1	0
										376	81	1	0
										377	81	1	0
										378	83	1	0
										379	83	1	0
										380	83	1	0
										381	84	1	0
										382	84	1	0
										383	85	1	0
										384	85	1	0
										385	85	1	0
										386	85	1	0
										387	85	1	0
										388	85	1	0
										389	86	1	0
										390	86	1	0
										391	87	1	0
										392	87	1	0
										393	88	1	0
										394	89	1	0
										395	89	1	0
										396	89	1	0
										397	89	1	0
										398	89	1	0
										399	89	1	0
										400	89	1	0
										401	90	1	0
										402	92	1	0
										403	92	1	0
										404	92	1	0
										405	94	1	0
										406	94	1	0
										407	97	1	0
										408	97	1	0
										409	97	1	0
										410	97	1	0
										411	97	1	0
										412	97	1	0
										413	98	1	0
										414	100	1	0
										415	100	1	0
										416	100	1	0
										417	100	1	0
										418	102	1	0
										419	103	1	0
										420	105	1	0
										421	105	1	0
										422	105	1	0
										423	106	1	0
										424	106	1	0
										425	106	1	0
										426	107	2	0
										427	109	2	0
										428	109	2	0
										429	109	3	0
										430	109	4	0
										431	109	4	0
										432	110	4	0
										433	110	5	0
										434	110	5	0
										435	110	5	0
										436	110	5	0
										437	110	5	0
										438	110	5	0
										439	111	8	0
										440	111	8	0
										441	111	9	0
										442	111	9	0
										443	111	9	0
										444	111	9	0
										445	112	9	0
										446	116	9	0
										447	117	9	0
										448	118	10	0
										449	118	10	0
										450	118	10	0
										451	118	11	0
										452	119	11	0
										453	119	11	0
										454	119	11	0
										455	121	11	0
										456	121	12	0
										457	121	12	0
										458	124	12	0
										459	124	13	0
										460	124	14	0
										461	124	14	0
										462	125	14	0
										463	125	15	0
										464	125	15	0
										465	125	16	0
										466	125	16	0
										467	125	16	0
										468	125	16	0
										469	125	16	0
										470	125	16	0
										471	127	17	0
										472	127	18	0
										473	127	18	0
										474	127	18	0
										475	129	18	0
										476	129	19	0
										477	130	20	0
										478	130	20	0
										479	132	20	0
										480	132	20	0
										481	132	20	0
										482	132	21	0
										483	132	22	0
										484	134	22	0
										485	135	23	0
										486	135	23	0
										487	137	23	0
										488	138	23	0
										489	141	26	0
										490	141	27	0
										491	141	27	0
										492	141	27	0
										493	143	28	0
										494	143	28	0
										495	144	29	0
										496	144	29	0
										497	144	29	0
										498	146	29	0
										499	146	29	0
										500	148	30	0
										501	148	31	0
										502	148	31	0
										503	148	31	0
										504	152	31	0
										505	152	31	0
										506	154	31	0
										507	159	31	0
										508	159	31	0
										509	159	31	0
										510	161	31	0
										511	168	31	0
										512	168	32	0
										513	168	32	0
										514	168	33	0
										515	169	34	0
										516	170	35	0
										517	170	35	0
										518	171	35	0
										519	171	35	0
										520	171	36	0
										521	172	37	0
										522	173	37	0
										523	179	38	0
										524	179	38	0
										525	179	38	0
										526	181	39	0
										527	181	39	0
										528	183	40	0
										529	183	40	0
										530	183	40	0
										531	185	40	0
										532	185	40	0
										533	185	41	0
										534	187	41	0
										535	187	42	0
										536	189	42	0
										537	189	42	0
										538	193	43	0
										539	195	44	0
										540	195	44	0
										541	204	44	0
										542	204	44	0
										543	209	44	0
										544	209	45	0
										545	212	46	0
										546	212	48	0
										547	212	48	0
										548	212	50	0
										549	215	50	0
										550	217	50	0
										551	217	51	0
										552	218	51	0
										553	218	51	0
										554	218	52	0
										555	223	53	0
										556	225	56	0
										557	225	56	0
										558	227	56	0
										559	228	56	0
										560	229	57	0
										561	229	57	0
										562	229	57	0
										563	230	58	0
										564	230	59	0
										565	230	63	0
										566	234	64	0
										567	234	64	0
										568	237	64	0
										569	237	64	0
										570	237	64	0
										571	239	65	0
										572	239	66	0
										573	244	66	0
										574	244	67	0
										575	244	67	0
										576	245	69	0
										577	245	71	0
										578	245	71	0
										579	245	71	0
										580	250	71	0
										581	250	75	0
										582	250	76	0
										583	252	76	0
										584	252	77	0
										585	252	80	0
										586	256	83	0
										587	256	83	0
										588	258	85	0
										589	259	85	0
										590	263	85	0
										591	263	85	0
										592	263	85	0
										593	263	85	0
										594	267	86	0
										595	269	91	0
										596	275	94	0
										597	275	94	0
										598	277	94	0
										599	277	94	0
										600	277	94	0
										601	280	94	0
										602	283	97	0
										603	283	97	0
										604	283	100	0
										605	284	101	0
										606	284	101	0
										607	284	101	0
										608	286	101	0
										609	289	104	0
										610	289	104	0
										611	289	104	0
										612	292	110	0
										613	292	110	0
										614	292	110	0
										615	295	111	0
										616	296	113	0
										617	299	113	0
										618	303	113	0
										619	303	114	0
										620	303	114	0
										621	303	114	0
										622	304	115	0
										623	307	115	0
										624	307	115	0
										625	315	121	0
										626	316	121	0
										627	316	121	0
										628	316	121	0
										629	321	121	0
										630	321	121	0
										631	321	121	0
										632	321	121	0
										633	323	121	0
										634	325	122	0
										635	325	122	0
										636	330	124	0
										637	330	124	0
										638	330	124	0
										639	334	128	0
										640	334	129	0
										641	334	129	0
										642	338	129	0
										643	338	129	0
										644	342	132	0
										645	342	132	0
										646	342	132	0
										647	342	136	0
										648	344	136	0
										649	350	136	0
										650	350	140	0
										651	350	140	0
										652	358	142	0
										653	367	146	0
										654	367	146	0
										655	367	148	0
										656	371	149	0
										657	371	150	0
										658	371	153	0
										659	371	153	0
										660	380	153	0
										661	380	157	0
										662	380	157	0
										663	380	158	0
										664	383	158	0
										665	383	158	0
										666	386	158	0
										667	386	161	0
										668	390	161	0
										669	390	161	0
										670	393	162	0
										671	393	165	0
										672	394	165	0
										673	394	167	0
										674	397	167	0
										675	398	169	0
										676	400	170	0
										677	400	170	0
										678	400	172	0
										679	401	172	0
										680	402	178	0
										681	402	178	0
										682	402	182	0
										683	402	182	0
										684	402	182	0
										685	410	185	0
										686	411	188	0
										687	414	188	0
										688	414	188	0
										689	415	188	0
										690	415	188	0
										691	415	188	0
										692	415	191	0
										693	421	191	0
										694	424	194	0
										695	424	194	0
										696	428	196	0
										697	431	197	0
										698	431	197	0
										699	433	197	0
										700	433	204	0
										701	438	204	0
										702	438	204	0
										703	438	204	0
										704	439	205	0
										705	439	205	0
										706	440	207	0
										707	440	208	0
										708	440	210	0
										709	443	215	0
										710	450	215	0
										711	450	215	0
										712	450	218	0
										713	450	218	0
										714	450	219	0
										715	451	222	0
										716	452	222	0
										717	454	225	0
										718	454	225	0
										719	456	227	0
										720	459	227	0
										721	459	228	0
										722	465	228	0
										723	466	232	0
										724	468	232	0
										725	468	234	0
										726	468	234	0
										727	469	234	0
										728	469	240	0
										729	474	240	0
										730	476	247	0
										731	484	248	0
										732	484	248	0
										733	486	248	0
										734	486	248	0
										735	490	251	0
										736	490	252	0
										737	490	252	0
										738	497	254	0
										739	497	257	0
										740	497	257	0
										741	499	257	0
										742	499	258	0
										743	500	258	0
										744	500	264	0
										745	502	264	0
										746	502	264	0
										747	507	266	0
										748	508	266	0
										749	508	268	0
										750	508	269	0
										751	515	269	0
										752	521	271	0
										753	521	271	0
										754	521	271	0
										755	521	271	0
										756	523	277	0
										757	523	283	0
										758	524	283	0
										759	524	283	0
										760	524	288	0
										761	526	288	0
										762	526	288	0
										763	536	288	0
										764	536	291	0
										765	536	291	0
										766	536	291	0
										767	536	294	0
										768	536	298	0
										769	541	298	0
										770	541	298	0
										771	541	302	0
										772	544	302	0
										773	546	302	0
										774	546	302	0
										775	547	303	0
										776	547	306	0
										777	547	306	0
										778	550	306	0
										779	555	306	0
										780	555	306	0
										781	555	306	0
										782	556	309	0
										783	558	314	1
										784	558	314	1
										785	565	314	1
										786	565	314	1
										787	565	315	1
										788	566	316	1
										789	568	316	1
										790	568	319	1
										791	568	319	1
										792	571	319	1
										793	571	319	1
										794	571	323	1
										795	571	325	1
										796	571	328	1
										797	574	333	2
										798	576	333	2
										799	578	333	2
										800	584	340	2
										801	585	340	2
										802	585	342	2
										803	585	342	2
										804	587	345	2
										805	587	345	2
										806	590	345	2
										807	590	349	2
										808	595	351	2
										809	595	357	2
										810	595	357	2
										811	596	358	3
										812	598	360	3
										813	598	360	3
										814	604	360	3
										815	604	360	3
										816	608	360	3
										817	613	361	3
										818	613	361	3
										819	617	368	3
										820	617	368	3
										821	617	368	3
										822	620	376	3
										823	620	376	3
										824	624	376	3
										825	624	376	3
										826	627	380	3
										827	635	384	3
										828	635	384	3
										829	636	384	3
										830	638	394	3
										831	638	395	3
										832	647	395	3
										833	647	395	3
										834	652	395	3
										835	660	395	3
										836	660	397	3
										837	662	398	3
										838	662	398	3
										839	662	398	3
										840	662	398	4
										841	668	398	4
										842	668	400	4
										843	669	400	4
										844	669	414	4
										845	673	414	4
										846	674	414	4
										847	676	414	4
										848	676	416	4
										849	676	423	4
										850	680	423	4
										851	680	423	4
										852	684	438	4
										853	684	438	4
										854	684	438	4
										855	684	439	4
										856	687	439	4
										857	692	441	4
										858	692	441	4
										859	692	445	4
										860	698	445	5
										861	698	455	5
										862	698	455	5
										863	708	455	5
										864	708	456	5
										865	715	458	5
										866	717	463	5
										867	718	463	5
										868	724	466	5
										869	724	467	5
										870	724	467	5
										871	724	467	5
										872	727	467	5
										873	729	467	5
										874	729	473	5
										875	729	473	5
										876	733	474	5
										877	733	474	5
										878	733	483	5
										879	736	483	5
										880	736	483	5
										881	737	487	5
										882	737	487	5
										883	741	496	5
										884	741	496	5
										885	745	499	5
										886	745	504	5
										887	745	506	5
										888	745	506	5
										889	745	507	5
										890	753	507	5
										891	753	507	5
										892	755	507	5
										893	758	512	5
										894	758	515	5
										895	758	515	5
										896	761	515	5
										897	761	515	5
										898	761	515	5
										899	761	519	5
										900	766	528	5
										901	770	528	5
										902	770	529	5
										903	771	529	5
										904	771	535	6
										905	774	535	6
										906	774	538	6
										907	777	538	6
										908	777	538	6
										909	777	538	7
										910	777	541	8
										911	777	543	8
										912	784	543	8
										913	784	552	8
										914	787	552	8
										915	795	560	8
										916	795	565	8
										917	795	565	8
										918	795	565	8
										919	795	566	8
										920	795	567	8
										921	796	570	8
										922	796	570	8
										923	796	576	8
										924	796	576	8
										925	801	582	8
										926	802	582	8
										927	815	582	8
										928	815	588	8
										929	815	588	8
										930	817	588	8
										931	817	598	8
										932	817	598	9
										933	817	598	9
										934	817	598	9
										935	817	607	9
										936	824	607	9
										937	824	618	9
										938	827	618	9
										939	827	618	9
										940	828	620	9
										941	831	628	9
										942	831	630	9
										943	831	630	9
										944	831	631	9
										945	839	637	9
										946	839	637	9
										947	844	637	9
										948	844	637	9
										949	844	641	9
										950	858	645	9
										951	861	650	10
										952	861	650	10
										953	862	651	10
										954	868	652	10
										955	868	654	10
										956	869	654	10
										957	869	657	10
										958	869	657	10
										959	869	657	10
										960	869	657	10
										961	875	657	10
										962	878	663	10
										963	883	667	10
										964	887	667	11
										965	887	673	11
										966	887	673	11
										967	888	676	11
										968	895	676	11
										969	895	676	11
										970	895	680	11
										971	898	680	11
										972	899	687	11
										973	906	689	11
										974	906	692	11
										975	906	692	11
										976	908	693	11
										977	909	693	12
										978	909	698	12
										979	909	703	12
										980	920	703	12
										981	920	711	12
										982	920	712	12
										983	924	712	12
										984	924	712	12
										985	924	723	12
										986	924	729	12
										987	924	729	12
										988	925	734	12
										989	928	734	12
										990	928	734	12
										991	938	738	12
										992	943	739	12
										993	943	739	12
										994	943	740	12
										995	951	746	12
										996	955	751	12
										997	955	751	12
										998	956	751	12
										999	956	751	12
										1000	956	751	12
										1001	960	760	13
										1002	963	760	13
										1003	967	764	13
										1004	972	764	13
										1005	974	766	13
										1006	979	767	13
										1007	979	772	13
										1008	979	772	13
										1009	979	775	14
										1010	979	775	14
										1011	979	779	15
										1012	979	782	15
										1013	981	782	15
										1014	985	786	15
										1015	985	791	15
										1016	985	791	15
										1017	991	791	15
										1018	991	791	15
										1019	991	801	15
										1020	991	801	15
										1021	991	801	15
										1022	991	811	15
										1023	998	815	15
										1024	999	821	15
										1025	999	821	16
										1026	999	824	16
										1027	1005	827	16
										1028	1007	827	16
										1029	1007	830	16
										1030	1007	830	16
										1031	1009	833	16
										1032	1014	833	16
										1033	1014	833	16
										1034	1014	833	16
										1035	1022	839	16
										1036	1024	840	16
										1037	1027	840	16
										1038	1027	853	16
										1039	1031	853	17
										1040	1031	853	18
										1041	1033	853	18
										1042	1033	862	18
										1043	1038	864	18
										1044	1040	864	18
										1045	1040	866	18
										1046	1040	873	18
										1047	1053	873	18
										1048	1053	873	19
										1049	1054	873	19
										1050	1056	873	19
										1051	1066	873	20
										1052	1066	882	20
										1053	1069	890	20
										1054	1069	890	20
										1055	1069	892	20
										1056	1069	892	20
										1057	1070	893	20
										1058	1070	896	21
										1059	1070	896	21
										1060	1071	896	22
										1061	1071	899	22
										1062	1077	900	22
										1063	1077	901	23
										1064	1090	901	23
										1065	1090	903	23
										1066	1092	912	23
										1067	1095	912	23
										1068	1095	912	23
										1069	1098	929	23
										1070	1098	929	23
										1071	1099	929	23
										1072	1099	934	23
										1073	1099	937	23
										1074	1102	937	23
										1075	1102	950	24
										1076	1102	953	24
										1077	1106	953	24
										1078	1106	966	24
										1079	1110	969	24
										1080	1114	969	25
										1081	1114	969	25
										1082	1120	975	25
										1083	1120	975	25
										1084	1120	978	28
										1085	1120	981	28
										1086	1120	990	28
										1087	1124	990	29
										1088	1129	990	29
										1089	1129	990	29
										1090	1129	1002	29
										1091	1136	1005	29
										1092	1138	1005	29
										1093	1138	1007	29
										1094	1142	1007	32
										1095	1145	1009	34
										1096	1145	1009	34
										1097	1149	1010	34
										1098	1155	1017	34
										1099	1155	1017	36
										1100	1155	1017	36
										1101	1167	1019	37
										1102	1167	1026	37
										1103	1167	1026	37
										1104	1168	1032	37
										1105	1168	1034	38
										1106	1171	1035	38
										1107	1171	1035	38
										1108	1171	1043	40
										1109	1171	1047	40
										1110	1171	1047	40
										1111	1178	1047	42
										1112	1178	1060	42
										1113	1178	1060	42
										1114	1178	1060	42
										1115	1186	1061	42
										1116	1186	1062	42
										1117	1186	1066	42
										1118	1188	1066	43
										1119	1188	1076	43
										1120	1189	1078	43
										1121	1193	1078	43
										1122	1195	1078	43
										1123	1195	1082	43
										1124	1199	1082	43
										1125	1199	1082	43
										1126	1203	1084	43
										1127	1203	1087	43
										1128	1203	1094	43
										1129	1206	1097	43
										1130	1208	1097	43
										1131	1208	1097	43
										1132	1212	1097	43
										1133	1212	1097	43
										1134	1213	1104	43
										1135	1213	1104	43
										1136	1213	1104	43
										1137	1213	1107	43
										1138	1213	1107	44
										1139	1216	1111	44
										1140	1228	1111	45
										1141	1228	1111	45
										1142	1230	1111	45
										1143	1239	1111	45
										1144	1239	1113	45
										1145	1239	1123	45
										1146	1239	1124	45
										1147	1239	1124	45
										1148	1239	1124	45
										1149	1240	1124	45
										1150	1240	1124	46
										1151	1243	1131	47
										1152	1245	1139	47
										1153	1252	1139	48
										1154	1252	1147	48
										1155	1253	1148	48
										1156	1259	1158	48
										1157	1266	1158	48
										1158	1270	1163	48
										1159	1270	1163	50
										1160	1270	1168	50
										1161	1271	1178	50
										1162	1271	1178	52
										1163	1275	1180	52
										1164	1275	1182	52
										1165	1275	1182	54
										1166	1278	1192	54
										1167	1278	1192	54
										1168	1280	1192	54
										1169	1282	1192	54
										1170	1282	1192	54
										1171	1282	1197	55
										1172	1283	1202	56
										1173	1284	1205	56
										1174	1291	1205	57
										1175	1291	1221	57
										1176	1291	1221	57
										1177	1300	1221	58
										1178	1300	1228	58
										1179	1300	1233	62
										1180	1301	1235	64
										1181	1308	1237	64
										1182	1308	1242	65
										1183	1308	1242	65
										1184	1308	1246	65
										1185	1313	1246	65
										1186	1313	1246	65
										1187	1313	1248	65
										1188	1315	1248	65
										1189	1315	1248	65
										1190	1321	1251	65
										1191	1323	1255	68
										1192	1323	1255	69
										1193	1323	1259	70
										1194	1323	1265	70
										1195	1339	1268	70
										1196	1339	1268	71
										1197	1339	1268	71
										1198	1339	1270	71
										1199	1347	1270	71
										1200	1347	1277	73
										1201	1347	1278	74
										1202	1350	1278	74
										1203	1350	1278	76
										1204	1350	1278	76
										1205	1353	1278	76
										1206	1364	1280	76
										1207	1364	1280	76
										1208	1364	1281	76
										1209	1369	1281	76
										1210	1370	1284	76
										1211	1371	1284	76
										1212	1371	1288	78
										1213	1371	1295	78
										1214	1371	1297	79
										1215	1371	1297	79
										1216	1375	1302	79
										1217	1379	1302	79
										1218	1380	1304	79
										1219	1380	1304	79
										1220	1383	1304	80
										1221	1383	1304	80
										1222	1383	1318	81
										1223	1383	1319	82
										1224	1389	1319	82
										1225	1389	1322	82
										1226	1389	1322	85
										1227	1394	1328	85
										1228	1406	1328	86
										1229	1406	1328	87
										1230	1406	1335	88
										1231	1411	1335	88
										1232	1413	1335	88
										1233	1415	1343	88
										1234	1415	1343	90
										1235	1417	1343	90
										1236	1417	1354	90
										1237	1417	1356	90
										1238	1422	1356	90
										1239	1422	1356	90
										1240	1434	1363	90
										1241	1439	1363	90
										1242	1439	1363	92
										1243	1439	1369	92
										1244	1442	1377	92
										1245	1442	1377	93
										1246	1444	1377	93
										1247	1444	1378	96
										1248	1444	1388	96
										1249	1445	1388	97
										1250	1445	1388	97
										1251	1447	1391	97
										1252	1447	1393	98
										1253	1447	1393	99
										1254	1450	1393	102
										1255	1455	1393	102
										1256	1455	1395	103
										1257	1457	1400	105
										1258	1458	1402	105
										1259	1458	1402	105
										1260	1462	1406	105
										1261	1464	1406	106
										1262	1464	1406	106
										1263	1464	1410	107
										1264	1464	1410	108
										1265	1469	1418	110
										1266	1475	1426	110
										1267	1475	1426	110
										1268	1475	1426	113
										1269	1484	1426	113
										1270	1486	1426	113
										1271	1486	1426	114
										1272	1486	1432	114
										1273	1486	1442	114
										1274	1486	1442	114
										1275	1488	1448	114
										1276	1494	1456	114
										1277	1494	1456	117
										1278	1494	1456	117
										1279	1495	1458	117
										1280	1495	1467	119
										1281	1495	1467	121
										1282	1495	1467	123
										1283	1495	1473	123
										1284	1495	1473	123
										1285	1495	1481	125
										1286	1495	1481	125
										1287	1495	1496	125
										1288	1495	1496	125
										1289	1499	1502	127
										1290	1510	1502	127
										1291	1510	1503	129
										1292	1510	1509	129
										1293	1514	1522	130
										1294	1514	1522	130
										1295	1514	1522	130
										1296	1522	1523	130
										1297	1526	1528	132
										1298	1526	1528	132
										1299	1527	1528	133
										1300	1528	1528	134
										1301	1528	1528	134
										1302	1528	1528	136
										1303	1533	1528	136
										1304	1541	1540	136
										1305	1541	1540	137
										1306	1544	1540	137
										1307	1551	1540	137
										1308	1551	1546	138
										1309	1554	1546	138
										1310	1556	1551	138
										1311	1559	1557	138
										1312	1559	1557	139
										1313	1559	1566	141
										1314	1562	1566	142
										1315	1562	1566	142
										1316	1562	1566	142
										1317	1562	1570	144
										1318	1570	1574	144
										1319	1570	1576	144
										1320	1570	1581	145
										1321	1571	1583	145
										1322	1574	1583	145
										1323	1574	1590	148
										1324	1574	1590	148
										1325	1574	1594	150
										1326	1574	1594	151
										1327	1574	1594	151
										1328	1577	1600	151
										1329	1580	1607	151
										1330	1583	1607	151
										1331	1588	1607	151
										1332	1591	1609	152
										1333	1591	1609	152
										1334	1591	1615	153
										1335	1591	1615	154
										1336	1591	1615	154
										1337	1594	1617	154
										1338	1594	1617	155
										1339	1599	1629	155
										1340	1603	1629	156
										1341	1603	1629	156
										1342	1609	1631	156
										1343	1609	1631	157
										1344	1611	1631	159
										1345	1611	1637	159
										1346	1611	1641	159
										1347	1612	1647	160
										1348	1612	1655	160
										1349	1614	1655	162
										1350	1614	1655	162
										1351	1614	1666	162
										1352	1620	1666	164
										1353	1620	1666	164
										1354	1620	1677	166
										1355	1620	1677	166
										1356	1625	1678	167
										1357	1629	1678	167
										1358	1632	1678	167
										1359	1632	1678	169
										1360	1634	1679	169
										1361	1634	1679	170
										1362	1636	1689	172
										1363	1639	1689	172
										1364	1639	1689	173
										1365	1641	1689	173
										1366	1642	1689	173
										1367	1644	1697	173
										1368	1644	1703	176
										1369	1649	1711	177
										1370	1649	1711	177
										1371	1649	1711	177
										1372	1650	1711	177
										1373	1650	1711	179
										1374	1651	1713	179
										1375	1651	1713	183
										1376	1652	1713	183
										1377	1653	1713	183
										1378	1653	1718	184
										1379	1654	1718	184
										1380	1654	1718	184
										1381	1656	1724	184
										1382	1657	1729	191
										1383	1657	1729	191
										1384	1658	1729	192
										1385	1658	1732	193
										1386	1659	1735	193
										1387	1667	1735	194
										1388	1667	1738	194
										1389	1667	1741	195
										1390	1667	1752	197
										1391	1667	1752	198
										1392	1669	1754	198
										1393	1669	1754	198
										1394	1669	1754	198
										1395	1671	1754	198
										1396	1674	1754	199
										1397	1678	1768	199
										1398	1678	1768	199
										1399	1680	1768	199
										1400	1680	1771	201
										1401	1686	1775	201
										1402	1686	1780	203
										1403	1686	1780	203
										1404	1687	1780	204
										1405	1689	1789	204
										1406	1692	1792	205
										1407	1695	1797	206
										1408	1701	1797	206
										1409	1702	1797	206
										1410	1702	1797	206
										1411	1705	1798	206
										1412	1705	1805	209
										1413	1705	1805	210
										1414	1705	1805	211
										1415	1706	1805	211
										1416	1706	1808	211
										1417	1708	1810	213
										1418	1708	1823	213
										1419	1710	1823	213
										1420	1711	1827	214
										1421	1711	1832	214
										1422	1715	1842	214
										1423	1715	1842	217
										1424	1715	1842	217
										1425	1715	1842	217
										1426	1724	1842	218
										1427	1724	1842	218
										1428	1727	1848	218
										1429	1728	1859	220
										1430	1728	1860	220
										1431	1728	1860	222
										1432	1730	1861	224
										1433	1730	1866	224
										1434	1730	1871	224
										1435	1730	1872	224
										1436	1732	1876	229
										1437	1733	1876	230
										1438	1733	1882	230
										1439	1735	1882	230
										1440	1735	1886	230
										1441	1735	1886	231
										1442	1738	1889	232
										1443	1738	1895	232
										1444	1738	1895	232
										1445	1738	1895	232
										1446	1743	1895	235
										1447	1743	1900	235
										1448	1743	1906	237
										1449	1743	1906	237
										1450	1743	1906	239
										1451	1750	1906	241
										1452	1750	1913	241
										1453	1753	1913	241
										1454	1754	1913	243
										1455	1754	1913	243
										1456	1754	1913	245
										1457	1755	1917	245
										1458	1755	1917	247
										1459	1755	1920	247
										1460	1761	1927	249
