# Supplementary material for: Sea urchin eggs contain a plastid-derived structure that contributes to their development
Source: PLoS Biol. 2026 Apr 23;24(4):e3003705. doi: 10.1371/journal.pbio.3003705 (PMC13105349; doi:10.1371/journal.pbio.3003705)
Supplement: S16 Table — (XLSX) [file pbio.3003705.s049.xlsx]

## Sheet: Sheet1
Table S16. Alpha rarefaction for the amplicon sequencing of Arbacia lixula.
		TOTAL ASVs
			Egg	Embryo	Larva
	Sequences	1	1	1	1
		387	118.58	49.43	53.1
		774	160.24	65.88	75.88
		1161	181.04	77.63	90.6
		1548	191.4	87.78	99.06
		1934	197.14	93.38	106.7
		2321	201.44	98.8	111.42
		2708	204.26	101.4	116.14
		3095	206.1	105.3	118.46
		3482	207.56	109.03	121.46
		PHYLOGENETIC DIVERSITY
			Egg	Embryo	Larva
	Sequences	1	0.49	0.41	0.39
		387	16.18	4.19	6.24
		774	20.15	5.49	8.12
		1161	21.68	6.32	9.21
		1548	22.52	7.24	9.95
		1934	22.9	7.41	10.48
		2321	23.26	7.8	10.81
		2708	23.48	8.04	11.23
		3095	23.6	8.36	11.39
		3482	23.74	8.56	11.66
